# Supplementary material for: The CHK1 inhibitor prexasertib in BRCA wild-type platinum-resistant recurrent high-grade serous ovarian carcinoma: a phase 2 trial
Source: Nat Commun. 2024 Mar 30;15:2805. doi: 10.1038/s41467-024-47215-6 (PMC10981752; doi:10.1038/s41467-024-47215-6)
Supplement: Supplementary file 4 — Supplementary Data 1 [file 41467_2024_47215_MOESM4_ESM.xlsx]

## Sheet: Sheet1
Supplementary Data 1. Summary of translational analyses performed on evaluable patient included in the study.
Patient ID	Cohort	PFS (months)	Duration of response (months)	Best response to treatment	Platinum resistant	Best response %	Clinical benefit	CTCs	RNAseq	DNAseq (BROCA-GOv1 panel)	WES	Immune cell subset			Median PFS (months)	Object response rate (tumor < -30%)	Disease control rate (PR + SD ≥ 6 months)	Median duration of response (months)
50	5	4		SD	Secondary	0.083	NCB	Baseline/ C1D15	Baseline	Baseline	Baseline	Baseline/ C1D15		All cohorts	5	0.307692	0.564103	5
53	5	8		SD	Secondary	-0.1402	CB	Baseline/ C1D15	Baseline	Baseline	Baseline	Baseline/ C1D15		Cohort 5	4	0.333333	0.444444	6.5
54	5	13	11	PR	Secondary	-0.5645	CB	Baseline/ C1D15	Baseline	Baseline**	Baseline	Baseline/ C1D15		Cohort 6	6	0.285714	0.666667	4.5
56	5	10	8	PR	Secondary	-0.3985	CB	Baseline/ C1D15	Baseline	Baseline	Baseline	Baseline/ C1D15		Cohort 5 vs. Cohourt 6
58	5	2		SD	Secondary	0.1092	NCB	Baseline/ C1D15	Baseline	Baseline	Baseline	Baseline/ C1D15		Welsh Two Sample TOST (two one-sided test)	0.69a	8.687318E-14c
59	5	3.5		SD	Secondary	0.0988	NCB	Baseline/ C1D15	Baseline	Baseline	Baseline	Baseline/ C1D15		t-test (two-sided)	0.2b
63	5	5	3	PR	Secondary	-0.3446	NCB	Baseline/ C1D15	Baseline	Baseline	Baseline	Baseline/ C1D15		Fisher’s exact test (two-sided)		1d	0.2e
67	5	7	5	PR	Secondary	-0.3312	CB	Baseline/ C1D15	Baseline	Baseline	Baseline	Baseline/ C1D15
70	5	3.5		SD	Secondary	-0.1029	NCB	Baseline/ C1D15	Baseline	Baseline	Baseline	Baseline/ C1D15		Stastical analysis notes:
72	5	3.5		SD	Secondary	-0.0435	NCB	Baseline/ C1D15	Baseline	Baseline	Baseline	Baseline/ C1D15		a-b PFS analysis via Welsh Two Sample TOST (p=0.69)a and regular t-test (p=0.20)b suggestmno significant difference between cohorts 5 and 6.
73	5	4		SD	Secondary	-0.0145	NCB	Baseline	Baseline	Baseline	Baseline	Baseline/ C1D15		c Welsh Two Sample TOST rejects the null hypothesis of differences in best response % among RECIST-evaluable patients (n=39).
74	5	4	2	PR	Secondary	-0.3488	NCB	Baseline/ C1D15	Baseline*	Baseline**	Baseline	Baseline/ C1D15		d Fisher's exact test comparing treatment response proportions between the two cohorts shows no difference, indicating strong statistical equivalence.
77	5	4		SD	Primary	0.12	NCB	Baseline/ C1D15	Baseline*	Baseline	Baseline	Baseline/ C1D15		e Fisher's exact test comparing disease control rate (DCR, defined as PR + SD > six months in our study) between the two cohorts shows no difference between two cohorts.
78	5	13		SD	Primary	-0.2772	CB	Baseline/ C1D15	Baseline	Baseline	Baseline	Baseline/ C1D15
83	5	1.5		SD	Secondary	0.1026	NCB	--	--	Baseline	Baseline	--
97	5	3.5		SD	Secondary	-0.1942	NCB	Baseline/ C1D15	Baseline	Baseline	Baseline	Baseline/ C1D15
101	5	10.5	8	PR	Secondary	-0.5625	CB	Baseline/ C1D15	Baseline	Baseline**	Baseline	Baseline/ C1D15
107	5	3.5		SD	Secondary	-0.1579	NCB	Baseline/ C1D15	Baseline	Baseline	Baseline	Baseline/ C1D15
64	6	5.5		SD	Secondary	-0.1048	NCB	Baseline/ C1D15	--	--	--	Baseline/ C1D15
65	6	3		SD	Secondary	0.1163	NCB	Baseline/ C1D15	--	--	--	Baseline/ C1D15
75	6	5	3	PR	Secondary	-0.3509	NCB	Baseline/ C1D15	--	--	--	Baseline/ C1D15
76	6	3.5		SD	Secondary	0.0978	NCB	Baseline/ C1D15	--	--	--	Baseline/ C1D15
80	6	14.5	12	PR	Primary	-0.56	CB	Baseline/ C1D15	--	--	--	Baseline/ C1D15
82	6	4		SD	Primary	0	NCB	Baseline/ C1D15	--	--	--	Baseline/ C1D15
84	6	8		SD	Secondary	-0.25	CB	Baseline/ C1D15	--	--	--	Baseline/ C1D15
85	6	6		SD	Secondary	0	CB	Baseline/ C1D15	--	--	--	Baseline/ C1D15
86	6	2		SD	Secondary	0.1226	NCB	Baseline/ C1D15	--	--	--	--
88	6	12		SD	Secondary	-0.2373	CB	Baseline/ C1D15	--	--	--	Baseline/ C1D15
89	6	4.5		SD	Primary	0.0286	NCB	Baseline/ C1D15	--	--	--	Baseline/ C1D15
93	6	11.5		SD	Secondary	-0.2778	CB	Baseline/ C1D15	--	--	--	Baseline/ C1D15
99	6	6	4	PR	Primary	-0.4833	CB	Baseline/ C1D15	--	--	--	Baseline/ C1D15
102	6	11		SD	Secondary	-0.1481	CB	Baseline/ C1D15	--	--	--	Baseline/ C1D15
103	6	20	18	PR	Secondary	-0.9091	CB	Baseline/ C1D15	--	--	--	Baseline/ C1D15
104	6	9.5		SD	Secondary	-0.0909	CB	Baseline/ C1D15	--	--	--	Baseline/ C1D15
106	6	7.5		SD	Secondary	0.08	CB	Baseline/ C1D15	--	--	--	Baseline/ C1D15
108	6	3.5		SD	Secondary	0.0877	NCB	Baseline/ C1D15	--	--	--	Baseline/ C1D15
109	6	7.5	5	PR	Secondary	-0.7308	CB	Baseline/ C1D15	--	--	--	Baseline/ C1D15
110	6	6		SD	Primary	-0.1102	CB	Baseline/ C1D15	--	--	--	Baseline/ C1D15
111	6	5	3	PR	Secondary	-0.6061	NCB	Baseline/ C1D15	--	--	--	Baseline/ C1D15
Notes:
*excluded from in silico analyses because samples did not match with ovarian cancer tissue profiles and were likely normal or necrotic tissues
**poor coverage due to low DNA input limited analysis
Abbreviations: C1D15 = cycle 1 day 15, PFS = progression-free survival, PR = Partial response, SD = stable disease, NCB = no clinical benefit (PR+SD, PFS < 6 months), CB = clinical benefit (PR+SD, PFS ≥ 6 months), WES = whole exome sequence
