# Supplementary material for: The CHK1 inhibitor prexasertib in BRCA wild-type platinum-resistant recurrent high-grade serous ovarian carcinoma: a phase 2 trial
Source: Nat Commun. 2024 Mar 30;15:2805. doi: 10.1038/s41467-024-47215-6 (PMC10981752; doi:10.1038/s41467-024-47215-6)
Supplement: Supplementary file 5 — Supplementary Data 2 [file 41467_2024_47215_MOESM5_ESM.xlsx]

## Sheet: Sheet1
Supplementary Data 2. Treatment-related adverse events (TRAEs; n=49).
	Any grade	Grade 1-2	Grade 3	Grade 4
Hematological – n (%)
Thrombocytopenia	46 (93.9%)	26 (53.1%)	10 (20.4%)	10 (20.4%)
Neutropenia	45 (91.8%)	3 (6.1%)	8 (16.3%)	34 (69.4%)
Febrile neutropenia	6 (12.2%)	0 (0%)	4 (8.2%)	2 (4.1%)
Leukocytopenia	44 (89.8%)	6 (12.2%)	15 (30.6%)	23 (46.9%)
Anemia	43 (87.8%)	28 (57.1%)	15 (30.6%)	0 (0%)
Lymphocytopenia	41 (83.7%)	18 (36.7%)	18 (36.7%)	5 (10.2%)
t-MDS*	1 (2.0%)	0 (0%)	0 (0%)	1 (2.0%)
Sepsis	2 (4.1%)	0 (0%)	0 (0%)	2 (4.1%)
Non hematological – n (%)
Fatigue	37 (75.5%)	34 (69.4%)	3 (6.1%)	0 (0%)
Nausea	25 (51.0%)	24 (49.0%)	1 (2.0%)	0 (0%)
Diarrhea	23 (46.9%)	22 (44.9%)	1 (2.0%)	0 (0%)
Anorexia	10 (20.4%)	10 (20.4%)	0 (0%)	0 (0%)
Vomiting	8 (16.3%)	7 (14.3%)	1 (2.0%)	0 (0%)
Abdominal pain	7 (14.3%)	6 (12.2%)	1 (2.0%)	0 (0%)
Constipation	6 (12.2%)	6 (12.2%)	0 (0%)	0 (0%)
Headache	6 (12.2%)	6 (12.2%)	0 (0%)	0 (0%)
GERD	5 (10.2%)	5 (10.2%)	0 (0%)	0 (0%)
Rash (maculo-papular or papulopustular)	4 (8.2%)	4 (8.2%)	0 (0%)	0 (0%)
Oral hemorrhage	4 (8.2%)	4 (8.2%)	0 (0%)	0 (0%)
Dizziness	4 (8.2%)	4 (8.2%)	0 (0%)	0 (0%)
Malaise	4 (8.2%)	4 (8.2%)	0 (0%)	0 (0%)
Weight loss	4 (8.2%)	4 (8.2%)	0 (0%)	0 (0%)
Dyspnea	4 (8.2%)	4 (8.2%)	0 (0%)	0 (0%)
ALP increase	4 (8.2%)	4 (8.2%)	0 (0%)	0 (0%)
UTI	4 (8.2%)	4 (8.2%)	0 (0%)	0 (0%)
Chills	4 (8.2%)	4 (8.2%)	0 (0%)	0 (0%)
Infusion related reactions	3 (6.1%)	3 (6.1%)	0 (0%)	0 (0%)
Allergic reactions	3 (6.1%)	3 (6.1%)	0 (0%)	0 (0%)
Epistaxis	3 (6.1%)	3 (6.1%)	0 (0%)	0 (0%)
Bruising	3 (6.1%)	3 (6.1%)	0 (0%)	0 (0%)
Myalgia	3 (6.1%)	3 (6.1%)	0 (0%)	0 (0%)
Hypomagnesemia	3 (6.1%)	3 (6.1%)	0 (0%)	0 (0%)
Creatinine increase	2 (4.1%)	0 (0%)	2 (4.1%)	0 (0%)
Mucositis	2 (4.1%)	2 (4.1%)	0 (0%)	0 (0%)
Dry skin	2 (4.1%)	2 (4.1%)	0 (0%)	0 (0%)
ALT increase	2 (4.1%)	2 (4.1%)	0 (0%)	0 (0%)
Hyperidrosis	2 (4.1%)	2 (4.1%)	0 (0%)	0 (0%)
Generic pain	2 (4.1%)	2 (4.1%)	0 (0%)	0 (0%)
Bone pain	2 (4.1%)	2 (4.1%)	0 (0%)	0 (0%)
Hypokalemia	2 (4.1%)	2 (4.1%)	0 (0%)	0 (0%)
Bloating	2 (4.1%)	2 (4.1%)	0 (0%)	0 (0%)
Hematuria	1 (2.0%)	0 (0%)	1 (2.0%)	0 (0%)
Infections	1 (2.0%)	1 (2.0%)	0 (0%)	0 (0%)
Photosensitivity	1 (2.0%)	1 (2.0%)	0 (0%)	0 (0%)
Palpitations	1 (2.0%)	1 (2.0%)	0 (0%)	0 (0%)
QT prolongation	1 (2.0%)	1 (2.0%)	0 (0%)	0 (0%)
Hypotension	1 (2.0%)	1 (2.0%)	0 (0%)	0 (0%)
Chest wall pain	1 (2.0%)	1 (2.0%)	0 (0%)	0 (0%)
Arthralgia	1 (2.0%)	1 (2.0%)	0 (0%)	0 (0%)
Blurred vision	1 (2.0%)	1 (2.0%)	0 (0%)	0 (0%)
Dry Eye	1 (2.0%)	1 (2.0%)	0 (0%)	0 (0%)
Skin and subcutaneous disorders	1 (2.0%)	1 (2.0%)	0 (0%)	0 (0%)
Skin ulceration	1 (2.0%)	1 (2.0%)	0 (0%)	0 (0%)
Skin infections	1 (2.0%)	1 (2.0%)	0 (0%)	0 (0%)
Dehydration	1 (2.0%)	1 (2.0%)	0 (0%)	0 (0%)
Hyponatremia	1 (2.0%)	1 (2.0%)	0 (0%)	0 (0%)
Hypoalbuminemia	1 (2.0%)	1 (2.0%)	0 (0%)	0 (0%)
Back pain	1 (2.0%)	1 (2.0%)	0 (0%)	0 (0%)
Buttock pain	1 (2.0%)	1 (2.0%)	0 (0%)	0 (0%)
Pain in extremity	1 (2.0%)	1 (2.0%)	0 (0%)	0 (0%)
Insomnia	1 (2.0%)	1 (2.0%)	0 (0%)	0 (0%)
Dysphagia	1 (2.0%)	1 (2.0%)	0 (0%)	0 (0%)
Dyspepsia	1 (2.0%)	1 (2.0%)	0 (0%)	0 (0%)
Flatulence	1 (2.0%)	1 (2.0%)	0 (0%)	0 (0%)
*One patient discontinued CHK1i after a year of study intervention despite achieving a partial response, due to t-MDS with monosomy 7. She received total 8 systemic treatments prior to CHK1i including multiple platinum-based regimens and pegylated liposomal doxorubicin which more likely have contributed to the development t-MDS considering the median time to development of t-MDS with monosomy 7 i…
Dose reduction due to TRAEs occurred in 11 patients (22.4%) due to febrile neutropenia (n=4), thrombocythemia (n=3), anemia (n=3), and sepsis (n=1). Treatment discontinuation occurred in 3 patients due to t-MDS (n=1), febrile neutropenia (n=1) and thrombocythemia (n=1). There was no death while on the study treatment.
Abbreviations: t-MDS, treatment-related myelodysplastic syndrome; GERD, gastroesophageal reflux disease; ALP, alkaline phosphatase; UTI, urinary tract infection; CHK1i, CHK1 inhibitor.
