# Supplementary material for: The CHK1 inhibitor prexasertib in BRCA wild-type platinum-resistant recurrent high-grade serous ovarian carcinoma: a phase 2 trial
Source: Nat Commun. 2024 Mar 30;15:2805. doi: 10.1038/s41467-024-47215-6 (PMC10981752; doi:10.1038/s41467-024-47215-6)
Supplement: Supplementary file 6 — Supplementary Data 3 [file 41467_2024_47215_MOESM6_ESM.xlsx]

## Sheet: Sheet1
Supplementary Data 3. BROCA-GOv1 panel: gene list.
Gene	Preferred RefSeq	Chromosome	Partition start	Partition end	Strand	Exons only (indicated as "X")	Comments
ABCB1	NM_000927	1	87214997	87342639	-	See comments in column H	Targets SLC25A40–ABCB1 fusion. Covers exons 1, 2, 3, and associated intronic and upstream region
ARID1A	NM_006015	7	27022445	27108655	+	X
ARID5B	NM_032199	10	63661397	63856763	+	X
ATM	NM_000051	11	108093498	108239886	+	X
ATR	NM_001184	3	142168016	142297635	-	X
BAP1	NM_004656	3	52434963	52444084	-	X
BARD1	NM_000465	2	215589370	215675407	-
BLM	NM_000057	15	91260516	91359456	+	X
BRAF	NM_004333	7	140453075	140453193	-	See comments in column H	Only covers hotspot mutation V600E (exon 15)
BRCA1	NM_007294	17	41195312	41278381	-
BRCA2	NM_000059	13	32888617	32974809	+
BRIP1	NM_032043	17	59755500	59941889	-
CCND1	NM_053056	11	69455863	69469302	+	X
CCNE1	NM_001238	19	30302837	30315279	+	X
CDK12	NM_016507	17	37616739	37691818	+
CDKN2A	NM_000077	9	21967690	21975192	-	X
CHD4	NM_001273	12	6679187	6716605	-	X
CHEK1	NM_001114122	11	125494970	125527102	+	X
CHEK2	NM_007194	22	29082731	29138822	-
CTCF	NM_006565	16	67596368	67673140	+	X
CTNNB1	NM_001904	3	41240935	41281994	+	X
EPCAM	NM_002354	2	47595450	47615159	+
ERBB2	NM_004448	17	37856170	37884975	+	X
ERCC2	NM_000400	19	45854588	45873905	-	X
ERCC4	NM_005236	16	14013950	14046265	+	X
ERCC6	NM_000124	10	50662455	50747227	-	X
EZH2	NM_004456	7	148503475	148582383	-
FAM111A	NM_022074	11	58912274	58922572	+	X
FANCM	NM_020937	14	45605072	45670153	+	X
FAT3	NM_001008781	11	92085201	92629696	+	X
FBXW7	NM_001349798	4	153241635	153457304	-	X
GABRA6	NM_000811	5	161112666	161129658	+	X
KRAS	NM_004985	12	25358119	25403923	-	X
MAD2L2	NM_001127325	1	11734476	11751738	-	X
MLH1	NM_000249	3	37033841	37093337	+
MRE11	NM_005591	11	94150405	94227100	-	X
MSH2	NM_000251	2	47629206	47711367	+
MSH6	NM_000179	2	48009221	48035092	+
MYC	NM_002467	8	128748416	128755257	+	X
MYCN	NM_005378	2	16080611	16087186	+	X
NBN	NM_002485	8	90944564	90997952	-
NF1	NM_001042492	17	29421934	29704753	+	X
NRAS	NM_002524	1	115247029	115259452	-	X
PALB2	NM_024675	16	23613486	23653631	-
PARP1	NM_001618	1	226548331	226595854	-	X
PIK3CA	NM_006218	3	178866084	178957941	+	X
PIK3R1	NM_181523	5	67511523	67597709	+	X
PMS2	NM_000535	7	6009556	6049737	-
POLD1	NM_002691	19	50886580	50922275	+
POLE	NM_006231	12	133199348	133264928	-
PPM1D	NM_003620	17	58740296	58743701	+	See comments in column H	Exon 6 only
PPP2R1A	NM_014225	19	52693244	52732831	+	X
PTEN	NM_000314	10	89622382	89732687	+
RAD50	NM_005732	5	131892608	131982101	+	X
RAD51	NM_001164269	15	40987311	41024598	+	X
RAD51B	NM_133509	14	68286435	69062807	+	X
RAD51C	NM_058216	17	56768934	56813972	+
RAD51D	NM_002878	17	33418240	33447888	-
RB1	NM_000321	13	48877822	49056086	+	X
RIF1	NM_018151	2	152265416	152339686	+
RPL22	NM_000983	1	6245019	6259715	-	X
SHLD1	NM_001303477	20	5730972	5845113	+	X
SHLD2	NM_001330112	10	88854902	88951282	+	X
SHLD3	NM_001365341	5	64920793	64926815	+	X
SLC25A40	NM_018843	7	87488007	87505735	-	See comments in column H	Targets SLC25A40–ABCB1 fusion, covers exons 1 and 2 and introns 1 and 2
SMARCA4	NM_001128844	19	11071645	11173204	+	X
SPRTN	NM_032018	1	231473978	231490829	+	X
TP53	NM_000546	17	7570720	7591868	-
TP53BP1	NM_001141980	15	43695198	43785414	-	X
TSC1	NM_000368	9	135766675	135820063	-	X
TSC2	NM_000548	16	2097925	2139552	+	X
WRN	NM_000553	8	30890326	31034654	+
XRCC6	NM_001469	22	42017238	42060105	+	X
