# Supplementary material for: The CHK1 inhibitor prexasertib in BRCA wild-type platinum-resistant recurrent high-grade serous ovarian carcinoma: a phase 2 trial
Source: Nat Commun. 2024 Mar 30;15:2805. doi: 10.1038/s41467-024-47215-6 (PMC10981752; doi:10.1038/s41467-024-47215-6)
Supplement: Supplementary file 7 — Supplementary Data 4 [file 41467_2024_47215_MOESM7_ESM.xlsx]

## Sheet: Sheet1
Supplementary Data 4. DNAseq analysis (BROCA-GOv1 panel).
Patient ID	Cohort	PFS	Number of slides	DNA yield [ng]	BROCA version	Sequencing QC	Sample Ref|Var	Sample VAF	Estimated copy number in tumor	Context	Mutation type	Impact on protein	Note	Hyperlinks	Position	Gene	Transcript	Transcript code change	Amino acid change
58	5	2	7	52.4	GOv1	Pass
							190|115	0.377049	NA	Predicted Somatic	Substitution	Splice			chr11:125514164	CHEK1	NM_001114122	c.1101+1G>A	NA
							NA	NA	0	Somatic	CNV - Deletion	Pathogenic	Biallelic		breakpoints not identified	NF1	NM_001042492	whole gene deletion	NA
							39|284	0.879257	NA	Somatic	Substitution	Stopgain			chr17:7579315	TP53	NM_000546	c.372C>A	p.C124X
59	5	3.5	7	126	GOv1	Pass
							NA	NA	16	Somatic	CNV - Amplification	Predicted Pathogenic			breakpoints not identified	KRAS	NM_004985	whole gene amplification	NA
							NA	NA	8	Somatic	CNV - Amplification	Predicted Pathogenic			breakpoints not identified	MYC	NM_002467	whole gene amplification	NA
							61|580	0.904836	NA	Somatic	Deletion-Insertion	Pathogenic			chr17:7578473-7578490	TP53	NM_000546	c.440_457del	p.147_153del
63	5	5	7	174	GOv1	Pass
							NA	NA	5	Somatic	SV - Translocation	Predicted Pathogenic	Likely inactivation of 1 copy of BRCA2		chr13:35543524 (+) |ATAA| chr13:32900896 (-)	BRCA2	NM_000059	NA	NA
							NA	NA	5	Somatic	CNV - Borderline Amplification	Predicted Pathogenic	Not definitively amplified		breakpoints not identified	CCNE1	NM_001238	whole gene amplification	NA
							NA	NA	21	Somatic	CNV - Amplification	Predicted Pathogenic			breakpoints not identified	KRAS	NM_004985	whole gene amplification	NA
							NA	NA	5	Somatic	CNV - Borderline Amplification	Predicted Pathogenic	Not definitively amplified		breakpoints not identified	NRAS	NM_002524	whole gene amplification	NA
							75|72	0.489796	NA	Somatic	Substitution	Splice			chr13:48937095	RB1	NM_000321	c.861+2T>C	NA
							55|245	0.816667	NA	Somatic	Substitution	Pathogenic			chr17:7574018	TP53	NM_000546	c.1009C>T	p.R337C
97	5	3.5	6	95.6	GOv1	Pass
							323|19	0.0555556	NA	Subclonal Somatic	Substitution	Stopgain			chr13:32913080	BRCA2	NM_000059	c.4588A>T	p.K1530X
							148|399	0.729433	NA	Somatic	Substitution	Pathogenic			chr17:7577539	TP53	NM_000546	c.742C>G	p.R248G
101	5	10.5	6	14.48	GOv1	Fail*	-	-	-	-	-	-	-	-	-	-	-	-	-
67	5	7	7	54.4	GOv1	Pass
							41|516	0.926391	NA	Somatic	Substitution	Stopgain			chr17:37619288	CDK12	NM_016507	c.964C>T	p.R322X
							NA	NA	4	Somatic	CNV - Tandem Duplication/Amplification	Predicted Pathogenic			chr17:37688543-37927605	ERBB2	NM_004448	whole gene amplification	NA
							35|721	0.953704	NA	Somatic	Deletion-Insertion	Frameshift			chr17:7579372-7579402	TP53	NM_000546	c.285_315del	p.S95fs
70	5	3.5	6	80.4	GOv1	Pass
							NA	NA	5	Somatic	CNV - Borderline Amplification	Predicted Pathogenic	Not definitively amplified		breakpoints not identified	MYC	NM_002467	whole gene amplification	NA
							60|310	0.837838	NA	Somatic	Substitution	Pathogenic			chr17:7578535	TP53	NM_000546	c.395A>G	p.K132R
72	5	3.5	6	87.2	GOv1	Pass
							540|84	0.134615	NA	Predicted Somatic	Substitution	Predicted Pathogenic			chr12:133254238	POLE	NM_006231	c.646G>T	p.D216Y
							39|409	0.912946	NA	Somatic	Substitution	Pathogenic			chr17:7578535	TP53	NM_000546	c.395A>G	p.K132R
50	5	4	7	273.6	GOv1	Pass
							440|332	0.430052	NA	Somatic	Substitution	Stopgain			chr1:27106099	ARID1A	NM_006015	c.5710G>T	p.E1904X
							135|362	0.72837	NA	Somatic	Substitution	Predicted Pathogenic			chr13:32937386	BRCA2	NM_000059	c.8047G>C	p.A2683P
							NA	NA	5	Somatic	CNV - Borderline Amplification	Predicted Pathogenic	Not definitively amplified		breakpoints not identified	CCNE1	NM_001238	whole gene amplification	NA
							766|216	0.219959	NA	Somatic	Substitution	Predicted Pathogenic			chr11:92088056	FAT3	NM_001008781	c.2778A>T	p.L926F
							174|274	0.611607	NA	Somatic	Substitution	Pathogenic			chr17:7574018	TP53	NM_000546	c.1009C>G	p.R337G
73	5	4	6	50	GOv1	Pass
							NA	NA	9	Somatic	CNV - Amplification	Predicted Pathogenic			breakpoints not identified	CCNE1	NM_001238	whole gene amplification	NA
							98|467	0.826549	NA	Somatic	Substitution	Pathogenic	Well-characterized oncogenic mutation	https://www.ncbi.nlm.nih.gov/clinvar/variation/12582/	chr12:25398284	KRAS	NM_004985	c.35G>A	p.G12D
							NA	NA	5	Somatic	CNV - Borderline Amplification	Predicted Pathogenic	Not definitively amplified	Not definitively amplified	breakpoints not identified	MYC	NM_002467	whole gene amplification	NA
							279|23	0.0761589	NA	Subclonal Somatic	Substitution	Predicted Pathogenic	Uncertain significance​	https://www.ncbi.nlm.nih.gov/clinvar/variation/1386890/	chr17:29496999	NF1	NM_001042492	c.570A>T	p.L190F
							443|15	0.0327511	NA	Subclonal Somatic	Substitution	Stopgain			chr2:152320301	RIF1	NM_018151	c.4267G>T	p.E1423X
							75|182	0.708171	NA	Somatic	Substitution	Pathogenic			chr17:7577094	TP53	NM_000546	c.844C>T	p.R282W
74	5	4	6	7.36	GOv1	Fail*	-	-	-	-	-	-	-	-	-	-	-	-	-
77	5	4	6	26.24	GOv1	Pass	131|109	0.454167	NA	Germline	Deletion-Insertion	Splice	P/LP on ClinVar	https://www.ncbi.nlm.nih.gov/clinvar/variation/128201/	chr17:56809909-56809911	RAD51C	NM_058216	c.1026+5_1026+7del	NA
78	5	13	6	77.6	GOv1	Pass
							NA	NA	11	Somatic	CNV - Amplification	Predicted Pathogenic			breakpoints not identified	CCNE1	NM_001238	whole gene amplification	NA
							101|237	0.701183	NA	Somatic	Substitution	Pathogenic			chr17:7578454	TP53	NM_000546	c.476C>T	p.A159V
54	5	13	9	12.32	GOv1	Fail*	-	-	-	-	-	-	-	-	-	-	-	-	-
53	5	8	7	169.6	GOv1	Pass
							NA	NA	6	Somatic	CNV - Borderline Amplification	Predicted Pathogenic	Not definitively amplified		breakpoints not identified	MYC	NM_002467	whole gene amplification	NA
							262|160	0.379147	NA	Somatic	Substitution	Pathogenic			chr17:7577574	TP53	NM_000546	c.707A>G	p.Y236C
56	5	10	7	86.4	GOv1	Pass	155|210	0.575342	NA	Somatic	Substitution	Stopgain			chr17:7578212	TP53	NM_000546	c.637C>T	p.R213X
107	5	3.5	6	36.68	GOv1	Pass
							NA	NA	5	Somatic	CNV - Borderline Amplification	Predicted Pathogenic	Not definitively amplified		breakpoints not identified	MYC	NM_002467	whole gene amplification	NA
							4|68	0.944444	NA	Somatic	Deletion-Insertion	Frameshift			chr17:7574003	TP53	NM_000546	c.1024delC	p.R342fs
83	5	1.5	6	46	GOv1	Pass
							46|552	0.923077	NA	Predicted Somatic	Deletion-Insertion	Predicted Pathogenic			chr17:37649110-37649111	CDK12	NM_016507	c.2215_2216delinsAT	p.G739I
							NA	NA	5	Somatic	CNV - Borderline Amplification	Predicted Pathogenic	Not definitively amplified		breakpoints not identified	MYC	NM_002467	whole gene amplification	NA
							37|347	0.903646	NA	Somatic	Substitution	Pathogenic			chr17:7578404	TP53	NM_000546	c.526T>C	p.C176R
*poor coverage due to low DNA input limited analysis
Abbreviations: PFS = prgression-free survival; NA = not applicable
