# Supplementary material for: The CHK1 inhibitor prexasertib in BRCA wild-type platinum-resistant recurrent high-grade serous ovarian carcinoma: a phase 2 trial
Source: Nat Commun. 2024 Mar 30;15:2805. doi: 10.1038/s41467-024-47215-6 (PMC10981752; doi:10.1038/s41467-024-47215-6)
Supplement: Supplementary file 8 — Supplementary Data 5 [file 41467_2024_47215_MOESM8_ESM.xlsx]

## Sheet: Sheet1
Supplementary Data 5. Transcriptomic profiling of each patient.
	Patient ID
Gene	58	59	70	72	73	50	97	107	63	53	56	67	78	54	101
A1BG	-0.282352	4.41215	0.18158	2.34426	1.58691	0.459114	-0.225891	0.739564	0.789155	1.99906	1.81027	7.80043	0.993564	1.65532	1.79797
A1BG-AS1	-0.0261732	2.9967	1.59511	3.21324	2.53052	1.50997	1.66575	1.08426	1.29299	2.6796	2.33343	2.21598	1.30298	3.2114	2.3329
A1CF	-5.72524	2.46241	-5.68189	-0.4599	-5.72524	-5.81847	-4.62289	-4.89562	-1.93178	-2.67715	-3.55981	6.16928	-5.81847	-4.69863	-5.72524
A2M	7.21874	9.56896	9.48554	8.1614	8.14609	11.1507	10.6138	5.07364	6.73566	8.70527	7.22518	9.97176	7.74425	9.70632	9.17066
A2M-AS1	2.52931	0.849425	2.67168	1.33893	0.340005	1.83021	1.52657	1.05176	0.116697	1.64601	1.56669	0.631951	2.11759	0.628788	1.37752
A2ML1	-1.4877	-2.60385	-1.51568	3.38391	-3.83795	0.406493	2.72986	-4.89562	-0.206805	-1.73483	-0.0867213	-1.62537	-1.62067	-0.096012	-3.27327
A4GALT	2.48788	1.53369	1.73362	3.50515	5.16509	4.16142	3.83674	3.39318	4.00104	2.52274	3.64626	2.90081	3.48794	2.842	3.8216
AAAS	5.71316	5.27341	5.48825	4.95371	4.91611	4.66333	4.86637	4.74819	5.07813	4.66256	5.23502	6.04802	5.24589	5.14057	4.40428
AACS	4.54902	4.55446	5.49988	4.81733	4.9291	3.94553	4.51316	4.68195	5.19422	5.47036	4.97455	5.93278	4.38367	5.28757	3.84342
AADAC	-0.79188	1.13628	3.18465	0.386451	-4.57121	1.57502	-3.26323	3.16787	3.53984	0.558107	-1.04062	5.52928	1.36684	-2.37777	-1.33438
AADACP1	-1.62537	-3.59607	1.2912	-0.0789061	-1.61659	0.512657	-3.78936	2.14279	2.06085	-0.455219	0.0220863	0.529838	0.631816	-2.37777	-4.57616
AADAT	2.2902	2.90316	1.64465	3.27288	-0.196995	1.75521	0.752332	2.08695	0.849771	0.982868	2.21464	2.16344	0.765536	1.90816	0.931223
AAGAB	5.37782	4.93752	4.962	6.06251	5.20237	5.17383	5.18158	6.08626	5.1416	5.71108	4.93662	5.63232	5.18537	4.95123	5.8143
AAK1	6.1129	6.24149	6.53646	5.52778	6.63824	6.22699	7.63321	5.39408	6.53615	6.02226	6.59709	4.75371	7.4231	7.09066	6.42895
AAMDC	2.22299	2.50012	4.59387	3.21897	3.02459	3.04811	1.79136	3.3892	0.652042	3.53515	4.13615	4.0308	2.59031	2.55	4.19863
AAMP	5.77314	6.91569	6.88178	5.88373	6.44326	5.72923	6.0288	7.13659	5.76118	6.60365	6.03979	7.39419	6.73037	6.26845	5.92239
AAR2	5.81263	5.69063	4.03509	5.5046	5.79823	4.73399	4.98342	5.5372	4.60805	5.32886	4.9018	5.38881	4.91627	4.93027	5.16894
AARD	0.533641	-4.31778	1.67391	0.350788	1.13392	-2.34117	-0.103149	0.0618965	-0.597073	0.251513	-0.0867213	-2.4742	0.631816	1.94928	-1.47143
AARS	6.6682	7.1511	6.52614	6.96475	5.72433	7.1663	7.87407	8.0612	7.2426	7.35068	7.12335	7.11218	7.33936	7.92825	6.81629
AARS2	4.73927	5.23547	4.49186	5.96372	4.44709	4.71139	5.10943	5.412	6.51843	5.03909	4.70456	5.30547	5.12126	4.03918	5.0159
AARSD1	3.8388	4.42152	4.41456	4.14102	3.46114	3.83049	3.38588	4.57697	3.87794	3.86975	3.62473	3.46769	3.38887	3.2114	3.8216
AASDH	3.92909	3.93563	4.40871	3.25036	4.19143	4.16831	4.62914	4.68508	3.41928	4.30612	4.1515	3.15424	4.46069	4.21845	3.95831
AASDHPPT	5.42651	5.45569	6.20567	6.02176	5.48982	5.27082	4.61033	6.50693	4.2164	5.784	4.38326	5.44815	5.18537	5.26165	5.35524
AASS	5.70964	5.32933	5.81382	4.06208	1.99737	5.17672	4.39466	2.34593	5.54431	3.36547	5.12832	5.69103	4.99044	5.02281	3.85209
AATBC	1.52524	-0.122813	-0.695428	2.73961	1.02637	0.372677	-0.577091	0.22629	0.916345	0.306532	-0.603735	0.715008	1.09229	2.95971	0.806776
AATF	5.5345	5.41084	5.32539	5.99953	5.46177	5.21292	5.44074	6.01621	5.19804	5.75266	5.08267	5.31866	5.65798	4.63039	5.47497
AATK	4.96681	0.698317	-0.17688	1.89804	0.564961	2.83398	2.04329	3.33584	0.849771	1.92898	0.133249	-0.0840377	4.46437	1.49898	1.08515
ABALON	0.254707	-2.60385	-0.944313	-2.91093	0.129796	-1.63567	-0.351441	1.96186	-0.597073	-2.01964	-1.81003	-0.0344303	-1.2133	-1.06249	-0.751367
ABAT	4.79938	4.43592	5.78518	5.65065	2.78555	3.23493	4.38798	1.89607	2.49062	5.00773	3.52129	7.12698	4.77531	3.62821	3.16896
ABCA1	8.04544	7.27662	7.45298	9.15577	8.44089	8.08225	8.6981	7.08986	6.51902	7.29715	7.6205	8.18428	7.77394	8.45847	7.90985
ABCA10	-0.943655	-0.869878	1.25277	2.12898	0.530107	2.92186	2.04329	0.394626	1.29299	2.58284	0.827794	1.6969	-0.0837835	1.43556	2.85196
ABCA11P	3.26397	3.92909	2.89474	3.97841	2.8349	2.28933	3.23872	3.07558	2.54685	2.40693	2.0902	-1.95604	2.53175	3.09559	1.84896
ABCA12	-1.78103	2.92014	-0.822108	-3.56929	1.73005	-1.96306	-0.961403	1.62832	0.116697	-4.38969	-1.32615	-4.57616	-2.49587	-2.17199	-1.47143
ABCA13	5.81263	-3.59607	1.90513	1.38113	4.65412	-2.13548	3.82902	2.98608	4.4758	2.3093	1.19959	1.19009	3.54553	0.489377	0.214893
ABCA17P	-1.12076	-1.78103	-0.096012	0.568172	-0.581679	-0.938957	-0.961403	-1.56045	0.00837279	-3.5812	1.56669	0.0841442	0.733265	-1.33684	-3.27327
ABCA2	6.63505	5.91689	4.28294	7.60741	6.34017	5.49322	6.01505	6.16752	4.6611	5.36089	6.22319	5.31488	5.03778	5.12787	5.58898
ABCA3	4.53073	2.36721	5.00986	4.87063	3.3189	4.23249	4.93171	3.23719	5.23565	4.47996	5.25871	5.81263	5.16733	5.11575	3.30409
ABCA4	2.83062	-2.60385	2.02522	0.334705	0.743806	0.109528	4.33502	1.52393	2.79224	2.76124	-0.0259373	0.844329	3.07097	-1.7882	1.48837
ABCA5	3.53356	3.49213	4.73119	5.66023	3.97565	4.45911	4.69033	4.59531	6.24534	5.26503	4.57889	3.95237	3.72224	4.2803	4.29419
ABCA6	0.660286	3.70531	3.37336	2.78122	2.84373	6.54604	4.51569	0.914476	0.581144	4.2254	3.19326	5.64912	3.65625	4.07022	5.47093
ABCA7	2.53699	3.10074	3.37998	2.99011	4.69614	4.35933	4.81445	3.03138	2.57991	3.94436	3.12506	3.95656	3.73273	4.12745	4.80781
ABCA8	-0.943655	2.33074	2.34576	1.07864	-0.864249	7.55823	3.43503	1.96186	-4.22155	2.88012	1.90317	4.44295	3.56937	2.54254	5.2068
ABCA9	-0.595029	2.1143	2.51932	2.32801	0.902304	5.32949	3.33422	0.486438	0.422922	3.74043	2.35097	2.71166	2.23119	3.24627	4.40428
ABCB1	3.31645	2.1079	2.1369	1.02087	1.09449	4.11358	2.86669	-0.855717	-1.93178	2.09942	-0.274187	6.60087	1.32135	2.65851	3.26768
ABCB10	4.4081	4.37101	5.2777	4.52617	4.89624	4.64506	4.54197	5.11056	4.02632	4.55134	4.29107	4.99479	4.98353	5.4583	4.50679
ABCB11	-2.07544	2.17498	-1.80945	-1.9364	-3.12382	-2.62792	0.573081	-4.89562	-4.22155	0.762461	-5.21572	6.15761	-0.693456	-3.60781	-1.18712
ABCB4	0.686825	2.91686	0.3826	-0.0789061	1.8299	1.13567	2.80389	0.671801	-0.206805	1.4114	3.13051	6.23539	0.204422	1.74883	2.22621
ABCB6	4.35371	4.64466	4.10709	3.83246	5.1441	3.80145	4.38162	6.59165	3.23091	3.46368	4.16586	5.49619	4.40989	3.46726	3.4836
ABCB7	4.8521	4.25217	5.62789	4.92885	5.02013	4.55537	4.30646	4.55601	3.98739	4.96401	4.32855	5.39072	4.94511	4.68054	5.15058
ABCB8	4.75513	4.31804	5.27047	3.36443	4.61434	4.45202	4.55514	5.38153	4.86639	4.99342	5.28561	4.18975	4.40584	4.54168	4.40036
ABCB9	2.56506	3.55837	3.54843	3.85541	3.60298	2.36182	3.60594	3.15027	4.10368	3.36547	3.20465	2.17031	3.12506	5.0608	2.77068
ABCC1	6.27749	6.22825	4.38264	5.5958	6.04975	6.26712	6.80169	6.63562	5.51992	5.91526	6.72426	4.88253	7.0959	6.06041	6.58287
ABCC10	4.13224	4.96937	4.25847	4.43739	4.05721	4.82331	5.39764	4.61847	6.28679	4.07041	4.86805	4.00993	4.81596	4.45427	4.82006
ABCC11	0.0823038	-0.802547	-0.581894	-0.801974	-4.57121	-1.86527	-1.59621	-0.709614	-1.62537	-1.86108	-5.21572	-1.07674	-2.68148	-3.02493	-4.57616
ABCC2	-0.325137	1.59307	0.966148	-0.947784	-0.581679	0.646634	0.486401	0.0618965	-2.45233	-0.801178	0.338321	5.39305	0.321655	0.000350633	0.629807
ABCC3	2.89826	5.32159	6.39132	3.94093	3.69516	2.8083	4.66246	1.65073	2.64595	4.04863	2.92415	5.18804	5.71125	3.55426	4.3614
ABCC4	5.93837	5.87257	5.18667	7.6205	6.95259	4.97672	4.98342	5.1795	6.66786	6.94011	5.96791	4.63536	5.46673	5.53065	5.31879
ABCC5	5.99838	6.39573	6.24784	6.5847	5.38749	6.38458	6.13294	5.09412	5.88355	4.87501	6.53966	6.29077	6.62415	6.37449	5.91811
ABCC6	-0.456081	2.61807	3.04341	2.39925	0.884309	0.333643	0.769913	0.356754	1.5636	0.320247	0.881606	5.02813	1.08161	0.45114	-0.579118
ABCC6P1	-2.44864	0.0155595	0.979432	1.77329	-0.814931	-2.40372	-2.98611	-2.5671	-0.497727	-3.06789	-1.3978	2.81136	-4.11458	-2.4742	-4.57616
ABCC9	3.30441	4.57985	3.9717	3.45988	3.98772	7.60564	6.24811	2.75251	2.64595	6.03168	5.04053	4.43992	4.03825	4.8068	6.04545
ABCD1	4.5849	3.61041	4.06921	4.54968	4.89073	3.87015	3.9093	5.35229	3.84395	3.74874	3.63216	3.53725	3.73751	4.61474	4.15188
ABCD2	-2.62334	0.827562	0.47484	-3.17247	0.564961	3.4622	1.74904	0.277279	-0.095787	2.61531	-1.32615	-1.07674	0.074871	1.47768	3.14222
ABCD3	5.30309	5.21486	5.80881	4.69807	6.00584	5.42741	5.52716	5.8367	5.16202	5.02482	5.5655	5.97782	5.664	6.70599	5.23085
ABCD4	5.81645	5.20701	4.42732	4.97428	4.67967	5.2775	5.49079	5.18737	5.44546	5.33557	5.63275	5.70868	5.95406	4.72682	4.9488
ABCE1	5.96223	6.22041	6.68687	7.15575	6.21154	6.66567	6.28847	6.43212	7.0805	8.08511	6.02093	6.19794	6.3891	6.68445	6.77397
ABCF1	6.64152	6.43692	6.63674	6.70321	6.03027	6.16864	6.17747	6.86975	5.98316	6.51697	6.11352	6.18404	6.42108	6.99332	6.03494
ABCF2	6.16315	6.1625	6.93672	5.31911	5.9952	5.7147	5.6862	6.62863	6.22227	6.46351	5.72527	5.58759	5.86706	5.70345	5.70043
ABCF3	5.56012	5.53276	6.44513	6.83209	5.74642	5.39793	5.81453	6.49878	5.84855	5.39139	6.07724	6.78799	6.25155	6.26017	5.64759
ABCG1	5.48732	4.08065	5.38457	4.05414	5.51861	4.26682	5.49558	5.29402	4.12296	4.63654	3.62749	4.23089	4.46668	5.38121	5.23984
ABCG2	2.12789	1.11275	2.05898	1.20879	0.591297	2.72794	3.02653	0.0618965	0.00837279	1.91685	2.60466	3.20287	1.92344	2.44175	2.64595
ABCG4	-0.52024	-3.59607	1.9177	-0.947784	1.60879	-0.299792	-2.62334	-1.84516	-0.930462	-0.869049	-0.603735	-0.635575	-1.01745	0.752986	-2.63001
ABCG5	-5.72524	-0.221427	-5.68189	-4.57616	-5.72524	-4.32538	-4.12668	-4.89562	-1.62537	-2.97106	-5.21572	3.62473	-5.81847	-5.73293	-5.72524
ABCG8	-0.378241	0.428787	-3.18838	-1.9364	-3.83795	-3.06726	-2.3539	-4.89562	0.789155	-0.095787	-2.34077	4.37634	-3.58802	-1.96863	-5.72524
ABHD1	1.00457	-1.01239	-1.25234	-0.535088	-1.96306	-0.716385	-1.80253	-2.95372	-1.3315	0.0406882	-1.81003	0.578047	-0.209258	0.0362141	-1.18712
ABHD10	5.09685	4.78419	5.56424	4.79648	4.42041	4.36872	4.52247	4.45673	4.43244	4.98964	4.36033	4.40663	5.02408	5.28871	4.48997
ABHD11	5.11374	2.66749	6.25963	4.70378	5.44742	3.36898	4.55838	7.00819	5.98742	4.82046	5.15167	5.04449	5.35951	7.06056	4.01971
ABHD11-AS1	-2.99284	-2.37267	2.22532	-4.57616	-1.3374	-3.60265	-2.90753	1.67372	-2.45233	-5.30896	-2.34077	0.529838	-3.58802	1.78114	0.991502
ABHD12	5.16993	5.67709	4.65306	4.67018	5.7507	5.30103	5.35242	5.78932	4.79159	5.26629	5.15871	5.411	4.97455	5.17984	5.49165
ABHD13	5.54261	4.11749	4.01961	5.85615	4.27622	4.77333	4.55838	3.94857	4.08125	4.81061	4.61784	4.27745	4.08328	4.05853	5.34168
ABHD14A	3.26002	1.65212	2.29498	3.0751	2.35031	2.83026	1.95359	3.06542	0.622496	3.08041	2.87419	4.29397	2.40585	1.51202	2.29738
ABHD14A-ACY1	-0.013121	1.87648	0.703041	1.0262	-0.11194	-0.325137	-1.39393	1.8078	-0.515584	-1.79714	0.803455	1.23056	0.18158	-0.121233	-2.21072
ABHD14B	4.87665	3.99141	4.91703	3.46838	4.06632	4.78143	4.24643	5.01361	3.60623	5.59109	4.29842	6.46427	4.7461	3.28449	4.46413
ABHD15	2.41666	3.42492	3.52602	3.0423	3.47093	3.71774	3.61067	4.5645	3.63273	3.89311	4.28053	4.19883	2.94704	3.4246	4.05555
ABHD16A	5.68204	5.4526	6.66854	5.38345	5.51738	5.11393	6.13896	6.05927	4.70912	5.65185	5.19449	6.16696	5.45151	6.70103	5.03663
ABHD17A	5.0223	4.77213	5.02408	4.67722	5.02722	5.62519	5.2987	4.97442	4.75513	5.60207	4.97455	5.34494	4.73842	4.88208	5.45606
ABHD17B	4.8895	3.38906	4.20172	4.59531	4.19573	3.62018	3.63556	4.63185	4.10914	4.42842	3.52129	4.08636	3.11886	3.93441	3.64626
ABHD17C	3.6325	1.56392	2.75768	4.63574	4.017	2.36182	3.64109	4.5097	3.77336	3.09096	3.96542	2.92976	2.83064	3.23509	3.1892
ABHD18	3.93226	3.68856	4.77788	2.94049	3.71728	3.58455	3.87015	3.92935	4.2164	4.38664	3.92129	3.70168	3.79477	4.34645	4.19863
ABHD2	6.74369	7.41644	6.06873	6.82576	6.82944	7.37716	7.60264	6.05228	6.4807	7.17714	7.75172	7.59237	6.6064	6.49353	7.63457
ABHD3	0.17424	3.29789	4.04343	3.5987	3.27419	3.80434	3.44982	3.24233	4.74109	3.68369	2.30892	5.13379	2.5051	3.9281	4.59269
ABHD4	3.93226	2.754	4.56458	3.94093	3.57542	4.19573	3.67012	3.52086	4.56989	3.44309	4.80242	3.85396	3.22151	4.49895	3.46434
ABHD5	4.29842	4.02314	4.0447	4.12043	4.22628	4.31478	3.92747	4.21044	4.69475	3.75855	4.08828	5.05282	3.99659	5.04249	4.64225
ABHD6	1.73118	2.46241	1.44915	2.92626	2.56735	2.8083	2.87837	0.0618965	2.49062	2.8628	2.50758	3.78641	2.28521	2.41626	2.7291
ABHD8	5.33063	2.85428	3.56645	4.12622	2.56017	2.46394	2.68773	3.85748	5.63537	3.13182	3.76457	3.88953	3.94394	2.64868	2.64595
ABI1	6.43875	6.1129	6.48541	5.8385	6.45195	6.07744	5.99507	6.25385	5.94228	6.42506	5.82647	5.96507	6.00186	5.60187	6.84686
ABI2	6.95229	6.41192	7.0851	6.2982	6.70818	6.0348	6.73415	6.68028	6.18363	5.97052	6.51437	6.06171	7.11819	6.7255	5.86087
ABI3	1.33371	3.45692	3.53609	0.111009	3.54986	3.19094	4.07613	0.530194	2.06085	3.45673	1.0531	2.42558	2.07477	3.58358	4.29107
ABI3BP	1.98483	5.14245	2.85002	2.24009	2.32801	6.43134	6.13896	-2.95372	0.116697	4.99554	2.99981	1.11522	4.19063	1.72992	5.5244
ABL1	7.96684	5.93822	6.05774	7.72359	6.61913	7.08986	6.59096	6.86839	6.25468	6.67405	6.93587	5.94811	6.17625	5.58112	6.21066
ABL2	6.57093	6.02962	5.56049	6.81335	6.12761	6.34933	6.02093	5.9616	6.37673	5.91266	6.71083	5.59724	6.43456	6.62478	6.39147
ABLIM1	9.11662	7.1852	7.35193	8.11817	7.58877	7.15044	7.30775	10.8094	7.27213	8.07681	7.73429	7.12911	7.56509	6.812	7.75797
ABLIM2	2.84182	0.698317	3.21863	1.69317	3.01487	2.56952	1.95848	3.5287	1.69783	1.57219	1.23219	2.10651	2.7703	1.76152	2.56032
ABLIM3	-0.154991	2.01127	1.2912	0.334705	2.71874	4.86087	3.38332	1.62832	0.422922	2.63849	1.632	3.88953	1.99402	1.9966	3.37614
ABO	2.87502	-2.60385	3.49745	1.54999	1.46351	2.17899	1.79136	4.14157	2.03095	1.19222	1.25683	2.18143	0.23859	1.34457	0.476511
ABR	4.90055	6.37848	5.0635	4.70106	6.01524	6.29497	6.01634	4.56707	3.96729	5.7507	5.97439	5.08764	4.68195	5.73871	5.96867
ABRACL	3.95673	3.80556	3.64567	4.63842	4.21545	3.52158	3.46806	3.53593	4.41807	4.07041	3.63216	2.26114	4.49941	5.3423	4.69511
ABRAXAS1	4.16849	3.7129	4.10207	2.70507	3.24213	4.35457	3.75087	3.88618	3.20332	4.00318	3.33014	3.43468	4.24925	3.79703	4.1618
ABRAXAS2	4.76126	4.44405	5.08569	5.0236	4.67359	4.33026	4.16271	5.42633	3.85259	4.90819	4.65125	5.01918	4.34788	4.61474	4.83186
ABT1	5.11374	4.5657	5.67925	4.93816	4.19863	4.20281	4.21811	5.09718	5.7674	4.98713	3.86047	5.0159	4.78335	4.29254	4.87187
ABTB1	3.7866	3.62459	4.75513	2.91298	4.09452	4.23249	4.17179	3.63908	4.3482	3.50831	3.9561	3.80478	5.34363	5.03689	4.05373
ABTB2	4.81445	3.25051	1.53689	4.3539	3.42621	1.38773	4.08065	2.48616	2.15755	2.08621	3.05607	2.75822	3.56937	1.60879	2.2459
AC000068.1	0.569526	0.935367	1.09853	0.427105	-3.12382	-1.5561	0.044785	0.984608	0.789155	0.367939	-0.603735	0.378058	0.0153758	-0.284509	-0.237961
AC000093.1	-0.0885196	-0.0921818	1.58842	1.66575	0.299984	2.13642	2.07412	2.73896	0.274881	1.81422	3.83478	0.278469	-1.53715	0.217784	1.18524
AC000120.1	0.907905	1.70829	0.106016	-0.0489877	-0.378241	-0.186371	0.471669	0.77619	0.818821	-2.16394	1.21928	-2.09938	0.259908	0.619063	-0.282582
AC000120.3	1.90117	-0.750186	2.32936	2.32441	1.38876	1.54012	0.0262817	2.99489	-4.22155	2.45346	-0.166176	-1.82511	1.78761	2.0906	-5.72524
AC000123.3	2.39988	3.24047	2.60677	1.49393	2.32041	2.60976	2.90998	2.47211	3.70317	1.33229	2.50758	1.24065	2.08974	2.85283	2.44108
AC002128.1	0.254707	-0.943655	0.3826	-0.324745	-0.411257	-0.867273	-1.8988	0.22629	1.66575	-3.5812	-1.81003	-0.71286	0.154279	0.155132	-2.63001
AC002310.1	2.3329	2.37964	2.3528	2.19167	0.743806	0.708328	0.72249	1.75278	2.18792	0.631248	0.338321	0.320951	1.64103	1.00712	1.22087
AC002310.5	0.121873	-0.960009	1.65398	0.125198	-0.0100349	0.228945	-0.731756	-0.438417	-4.22155	-0.468488	0.982383	-5.81847	-0.579118	0.105421	-0.430413
AC002467.1	1.24761	0.123211	1.21981	0.111009	0.591297	-0.801235	-1.45601	1.34651	1.24164	-0.571454	0.472557	0.0365006	-0.02232	0.752986	0.594405
AC002558.3	-0.867241	0.336227	0.30815	-0.324745	-1.03	0.443467	-0.294727	0.530194	0.916345	-1.86108	0.901975	-1.07674	-0.867402	-1.16062	-0.314509
AC002996.1	1.59906	-5.72524	2.21138	0.822189	1.49323	1.47279	0.86005	0.651323	-4.22155	1.39665	2.44404	3.35608	-1.34542	2.92236	-5.72524
AC003005.1	-0.222788	-5.72524	0.103482	1.35997	1.21174	-1.81766	-2.51635	1.1768	-0.662602	-0.583803	-0.174134	0.106759	-0.563849	0.238152	0.26611
AC003102.1	-1.4877	-1.18394	2.83062	-0.875369	-1.14817	-0.995003	-1.28419	1.47562	0.719492	-0.336411	0.133249	-2.66454	-0.777684	-0.737186	0.254218
AC003665.1	3.38264	3.92204	4.53518	2.58923	2.93996	3.20316	4.79517	3.83211	3.82844	3.20189	4.46373	3.36783	3.60298	3.18417	3.60709
AC003681.1	-2.34567	2.10703	-3.18838	0.0867433	-3.12382	-3.22336	2.42787	-2.34117	-0.095787	-5.30896	-1.74409	-0.142158	-5.09553	-2.8237	-1.96906
AC003973.2	1.05074	1.54134	2.92386	1.9042	2.48849	2.41666	0.534594	3.12985	3.19524	2.36946	0.115906	-4.27572	-4.83217	3.23814	-1.27756
AC004057.1	1.16975	-1.32201	-0.712236	-0.998324	-2.91591	-2.51902	-1.02149	-0.561644	1.15426	0.622496	-1.35588	-0.104526	-1.27056	-0.306594	0.320247
AC004076.2	0.844329	0.849425	0.3826	0.597906	1.09449	-1.43526	-0.794507	0.530194	1.12073	-0.801178	0.716819	-0.522875	0.074871	-0.486321	0.157867
AC004130.1	1.70016	-0.943655	1.43266	-1.25702	-0.460418	-0.801235	-3.06726	1.37256	0.335031	-0.095787	-0.938197	0.529838	1.38859	0.951228	-0.579118
AC004148.2	-0.42056	0.72319	-0.221427	-1.78418	0.340005	-0.067001	-1.08079	1.14953	-1.3315	-2.01964	-0.701833	-0.282582	-1.3292	0.716059	-0.751367
AC004233.3	0.109528	-0.713443	0.34216	-0.162433	0.436561	0.148196	0.573081	1.1893	0.652042	-1.86108	-1.62537	-0.282582	-1.87039	-4.69863	-1.18712
AC004241.1	0.338717	-0.27019	0.3826	-1.16333	-2.91591	-0.598872	-1.17613	-2.95372	0.509747	-1.23811	-1.04062	-1.07674	-0.446294	0.0823038	-0.057588
AC004241.5	-1.62537	-4.31778	2.44009	-4.57616	-0.864249	-1.34118	-3.55981	2.17083	0.116697	-3.23453	-0.603735	0.320951	-0.323385	-3.60781	0.214893
AC004461.2	-1.12076	-0.221427	-1.51568	-0.716107	-0.944519	-0.24599	-1.28419	0.793591	-0.320965	-0.944519	-1.1768	-1.76618	-1.87039	-0.486321	-1.628
AC004466.1	0.712778	-2.37267	2.15094	-0.947784	-1.61659	-1.77181	-0.794507	0.573081	-0.206805	-2.97106	-0.938197	0.67497	0.0153758	-2.17199	-0.579118
AC004466.2	0.819988	-0.869878	1.15095	-1.52908	-0.233901	-0.155861	-1.80253	0.837194	1.1854	-2.49877	-0.209258	-1.62537	0.350388	0.0362141	0.00151424
AC004475.1	3.60298	4.80104	4.78916	4.89424	4.44709	4.57835	4.59387	4.52929	4.41252	4.77094	4.82046	5.29284	4.87446	4.27088	4.14319
AC004477.1	1.52524	1.04503	2.92565	1.29386	0.0942596	1.09495	1.86846	2.33675	0.652042	0.367939	1.14201	2.03835	1.20329	0.323352	1.68311
AC004540.1	2.49539	-1.18394	-0.503951	-1.05023	-2.36333	-0.801235	1.06454	1.1893	0.581144	-0.680991	1.61127	-5.09394	-1.43792	-0.737186	-3.81277
AC004540.2	2.31969	-4.31778	-2.28289	0.533797	-4.57121	-3.28448	0.00319944	-2.34117	1.66575	-2.01964	-0.0259373	-5.09394	-1.62067	-3.60781	-3.27327
AC004687.1	-1.78103	1.3195	0.966148	-2.3666	2.50534	3.11214	4.30162	1.49693	1.35045	2.8628	-0.938197	0.0841442	0.985926	2.407	3.91718
AC004706.3	0.844329	2.37964	0.3826	1.33893	1.31652	0.776628	1.83768	2.24394	2.03095	0.709877	1.89061	1.44916	1.06863	1.1374	0.629807
AC004771.3	-0.867241	-0.122813	-0.221427	-1.628	-1.24198	-0.995003	-0.961403	0.0618965	0.581144	-1.14902	0.0887756	-1.17133	-1.62067	-1.56735	-0.867209
AC004803.1	2.80483	1.67774	3.81932	2.92315	0.798733	1.91159	1.42429	1.43883	0.789155	1.20386	2.04406	0.695281	2.39276	0.650641	0.774501
AC004812.2	1.38721	1.37256	3.1486	1.07864	1.09449	1.05561	0.938284	1.5476	1.40889	1.0487	1.61127	0.779045	2.62194	1.1493	1.15366
AC004834.1	0.604114	0.792244	1.33264	-0.274534	-2.36333	-0.598872	0.72249	-0.13971	-0.206805	-1.86108	-0.803441	-2.00903	-0.13335	-1.64099	-1.47143
AC004847.1	0.844329	-0.221427	-1.96306	-3.56929	0.0421647	-1.27375	-0.961403	-0.602919	-0.320965	-0.680991	-2.34077	-3.59936	-1.01745	-1.26359	0.435221
AC004854.2	-0.204073	-0.221427	-0.17688	1.11725	-0.581679	-1.77181	-1.28419	-0.408542	-0.597073	-1.59044	-0.803441	-2.00903	-0.209258	-0.96259	-1.18712
AC004870.2	1.74854	-5.72524	-0.17688	-2.3666	0.340005	-0.995003	-0.0496988	0.116095	1.24164	-2.97106	-1.04062	-0.370458	2.35209	-0.565141	0.254218
AC004877.2	0.403777	-1.626	1.19259	-1.628	-0.0412383	-1.17661	-2.3539	-0.855717	0.335031	-1.86108	-0.274187	0.402901	-2.49587	-0.96259	-1.628
AC004888.1	-0.467775	-5.72524	2.33608	1.02087	1.9719	-0.801235	-3.26323	1.24521	1.899	-4.92227	-1.04062	2.85543	0.985926	2.11515	-2.3666
AC004889.1	3.68324	2.80949	5.10563	4.06439	3.20609	3.53248	3.80336	4.02905	4.95835	3.95656	3.77894	3.64148	4.33213	5.37684	3.48328
AC004890.2	2.72194	3.13182	3.3905	2.17279	1.90576	1.96348	3.23272	3.20332	3.22869	1.75374	3.15447	1.81733	2.86057	2.09904	2.17199
AC004908.2	0.792381	-0.160983	0.238371	-0.0789061	-0.337118	-0.598872	-0.208746	-0.709614	0.0675489	-0.640249	-0.313326	-0.728651	-2.1124	-1.20657	-0.0306329
AC004918.1	1.35173	-0.545154	1.82856	-0.947784	0.938976	-0.155861	0.633545	0.875071	2.03095	0.849915	-0.938197	0.578047	0.465351	2.36133	0.303588
AC004918.3	2.27202	1.06863	2.15889	0.857432	1.42815	0.800254	1.47983	1.79645	2.30304	1.64601	1.0531	0.971757	1.13795	2.42369	0.839318
AC004922.1	-0.128289	0.111862	1.22506	0.637519	0.18989	-5.81847	-3.16732	2.0376	3.12523	0.475927	-1.13539	-0.490801	-0.719921	-2.06917	-5.72524
AC004943.2	2.76956	3.77259	1.46228	2.09942	0.591297	1.87484	3.23594	2.75781	3.17168	2.33455	2.62708	1.91136	2.91236	2.32895	1.64297
AC004951.1	1.92692	3.32205	1.78448	1.35262	1.23255	1.77091	3.15927	2.50807	4.84245	0.874811	2.61698	1.30607	2.9654	1.79136	1.85687
AC004951.4	1.25467	1.22835	-0.0772973	-1.01003	0.253432	0.302229	0.419103	-0.437212	-0.677967	-0.766135	0.251988	-1.557	1.46725	-0.701422	-1.57284
AC004967.2	2.77349	2.26477	2.67776	2.83006	1.9258	1.74876	1.62544	2.27687	3.40032	1.09146	2.1859	0.749838	2.65062	3.16662	1.03975
AC004980.1	3.2936	3.42651	2.63655	3.90012	2.59224	1.71737	2.95108	2.0363	3.97265	1.47736	2.71476	3.44111	2.55283	2.73423	1.9042
AC004982.1	0.712778	-1.11902	-0.096012	-1.25702	0.160579	-2.62792	-0.875369	0.875071	-4.22155	-2.49877	-0.938197	-1.62537	-3.22423	-2.17199	-1.33438
AC004982.2	1.79532	0.355977	1.58298	-0.875369	0.0942596	-1.43526	-0.961403	1.83514	-0.452317	0.306532	-0.428938	-0.464205	-0.209258	0.000350633	-0.314509
AC004997.1	-0.614291	1.70862	-5.68189	-0.041992	-2.01964	-1.61987	-0.454358	-1.04826	-4.22155	-1.2812	-0.465366	0.566434	-0.116247	-2.45233	-2.84363
AC005005.3	-0.112516	0.355977	0.154732	0.678662	-0.776785	-0.716385	-1.8988	0.984608	1.69783	-1.23811	-1.81003	-0.937948	-0.603735	-0.96259	-1.79849
AC005034.3	1.16535	-0.285959	0.132134	-5.81847	-1.54308	0.0869603	-0.850649	-0.193646	-2.7664	-0.903201	1.74789	-5.81847	-0.0535475	-0.204305	0.418336
AC005041.1	0.156369	-2.31224	-3.47963	-0.935474	-3.03438	-2.05777	-1.626	-4.89562	-1.76925	0.529024	-0.655325	0.0121338	-1.3435	0.452373	-1.628
AC005042.1	-1.21885	0.088886	-0.629497	-0.657421	-1.3374	-1.34118	0.221237	0.0618965	0.789155	-2.31655	-0.701833	-0.522875	-0.941679	-0.737186	-1.47143
AC005070.3	0.304167	0.762025	-0.0426135	-0.535088	-0.460418	-0.867273	0.261558	0.169063	1.29299	-1.0315	0.567549	-0.282582	-1.3292	0.155132	-1.96906
AC005072.1	-0.595029	0.827562	-0.337416	0.066669	-0.131556	0.406493	0.45336	0.00105781	0.849771	-2.97106	0.472557	-1.27	-1.3292	-0.486321	-0.475386
AC005076.1	0.0409742	-1.11902	-1.34122	-1.78418	-1.96306	-2.90867	-2.90753	0.956215	0.422922	-0.23342	-1.96863	-0.522875	-1.75714	-1.7882	-1.628
AC005082.1	4.03057	-1.18394	3.58788	3.48848	4.05209	2.26554	3.06236	5.97978	0.116697	1.44998	2.53052	3.02473	1.84292	1.50741	2.19265
AC005083.1	4.05209	-3.19097	1.47846	-3.17247	-1.85167	-2.62792	-1.28419	-1.15511	0.581144	0.5306	-0.503951	-0.370458	2.2072	0.387621	0.157867
AC005089.1	1.90707	-4.31778	0.47484	1.02087	-1.24198	-5.09394	-0.708838	0.530194	-0.452317	-4.92227	-0.344595	-0.163875	-1.87039	1.25526	-1.628
AC005154.2	-0.616	0.811986	-0.430413	-1.99152	0.249538	-0.278991	0.627206	-1.04694	0.422922	-0.763388	0.735633	-2.5403	-0.842868	-0.632058	0.824316
AC005224.1	-0.0261732	0.220732	-1.80945	-1.25702	-1.3374	-1.17661	-0.351441	-1.84516	0.335031	-2.67715	-0.344595	-1.17133	-1.62067	-1.56735	-1.96906
AC005224.4	-0.708399	0.174847	-2.86157	-2.56758	1.68564	0.512657	0.398197	-1.33238	0.335031	0.267005	-0.0867213	-1.34122	-1.2133	-1.26359	0.903881
AC005229.4	1.94565	1.48092	3.18871	2.33889	2.11644	0.708328	-0.0496988	3.30538	2.55731	1.71737	1.75826	0.562	0.963948	1.46117	1.43922
AC005261.1	5.41717	4.299	4.61474	6.22647	6.02711	5.3658	5.47497	5.42633	5.32949	5.59683	5.64049	4.36738	4.99044	4.98875	5.41064
AC005261.3	-0.220802	-0.587407	0.0474054	0.36534	0.760614	-0.174134	0.31865	1.74595	0.458087	0.455837	-0.229557	-2.09505	0.0421647	0.401763	-0.611857
AC005306.1	-0.42056	-0.27019	-0.337416	-2.09292	0.0421647	-0.415999	0.398197	-1.84516	0.652042	-0.406739	-1.47817	0.933167	-1.43792	-1.96863	-0.118342
AC005332.1	-0.325137	-0.653703	-0.695428	0.445866	-1.14817	-0.598872	-1.08079	0.43975	1.1854	-0.716246	-1.04062	-0.778245	-1.43792	0.000350633	-0.665509
AC005332.3	0.254707	-1.53874	1.85186	-0.0137691	0.402901	-0.207905	-0.577091	1.47562	0.509747	-0.23342	0.280013	0.529838	0.427837	0.815562	0.386764
AC005332.4	1.71622	1.06863	0.599845	0.961437	1.06228	0.722195	1.96948	1.14953	2.53653	1.08161	0.901975	0.402901	0.563518	1.43218	1.15366
AC005332.5	1.81733	2.02306	4.12426	2.73961	2.53699	2.71794	2.79439	3.49794	3.74043	2.32092	2.33343	3.31832	1.84292	2.91019	2.60948
AC005332.6	4.90969	4.85841	6.32007	5.40742	5.13925	5.55156	5.3636	5.88199	5.70649	5.06487	5.46374	6.01319	4.65492	5.78954	5.43907
AC005336.1	1.22276	-2.77587	2.24239	-5.81847	-0.864249	-1.96306	-3.55981	1.11572	2.90023	-1.59044	-1.96863	2.32182	-0.777684	-3.02493	-1.628
AC005498.3	1.11767	-0.713443	-0.0426135	0.882489	-0.411257	-1.5561	-1.17613	0.0618965	0.00837279	-1.73483	-1.62537	1.5494	-0.446294	0.289083	-1.96906
AC005515.1	-5.72524	-1.01239	-2.50138	-5.09516	0.0942596	-5.09394	-3.55981	-4.89562	-0.930462	-2.31655	-2.98101	-4.57616	1.11572	0.0823038	1.13628
AC005519.1	2.3959	1.38876	0.69902	1.18162	0.0802144	-0.428938	0.535258	0.966613	0.891587	0.285784	1.49323	0.718507	1.43746	0.849915	0.188356
AC005524.1	-1.97692	-5.72524	-2.986	-0.852233	-1.29351	-1.81631	-4.62289	-0.778245	-0.822952	-0.256664	-5.21572	-5.81847	-0.23342	-4.69863	-0.0317712
AC005537.1	1.97039	0.871791	1.11522	-1.9364	-1.3374	-5.09394	-0.875369	1.9976	1.29299	-0.494872	-2.60962	-0.937948	1.82316	0.0362141	-2.63001
AC005562.1	2.70199	2.15466	2.21066	1.84174	2.31721	1.94804	1.84279	3.11506	3.72287	2.64318	1.89711	2.28632	1.75929	2.36721	1.96717
AC005618.1	3.10888	-1.626	3.62699	-0.716107	-0.864249	-0.415999	-1.17613	1.67372	0.335031	-0.23342	0.280013	-0.228783	1.06863	-2.55118	1.17937
AC005632.2	-1.01281	-0.0625991	-0.87527	-0.947784	-1.03	-0.113092	-1.08079	0.755142	-0.930462	-1.86108	-0.344595	-2.30054	-0.867402	-0.913457	0.00151424
AC005674.2	1.06268	1.80078	2.63868	0.301686	2.44175	1.64393	2.55918	1.77679	2.32583	1.86867	2.50758	1.84599	1.03919	1.83811	2.53136
AC005726.1	-0.168187	1.84697	0.331489	-0.497093	0.710105	0.737931	1.62485	0.414602	2.01337	0.404525	1.2471	1.41206	1.35513	1.26413	0.0857551
AC005831.1	-3.46778	-0.221427	-1.63159	-0.599748	-1.61659	-0.653703	-0.628718	-2.95372	0.116697	0.306532	-1.1768	-2.4742	-1.87039	-1.44194	0.214893
AC005833.1	2.95007	2.52814	4.53261	3.85074	3.30788	2.61548	1.92054	3.5834	3.12443	3.91035	2.57728	3.01122	4.18735	2.32092	4.00035
AC005837.1	1.87177	-0.477909	1.47846	-0.947784	-1.3374	-0.24599	0.891587	1.08426	1.69783	-0.455219	-0.938197	0.213972	0.788864	-0.284509	0.871219
AC005839.1	1.56925	2.86786	2.67168	1.43839	1.77111	1.59177	1.82412	2.85168	2.2767	0.999093	1.48092	1.14953	1.98034	0.839897	1.79066
AC005840.2	-1.01281	0.4586	1.02116	-0.222788	0.530107	-1.5561	-0.294727	-1.33238	1.35045	-1.0315	-0.603735	-0.635575	-0.13335	-2.55118	-1.79849
AC005921.3	1.89466	1.42077	1.46228	0.653171	0.232222	1.03853	0.714806	0.627476	2.12815	0.0813388	1.3306	-0.255661	1.20329	0.253134	1.31177
AC005943.1	2.09739	0.908466	2.79382	2.85052	3.39318	3.19978	0.903881	3.48154	2.83614	2.94491	3.11736	4.19706	2.57693	2.36242	3.43338
AC006001.3	4.57926	5.04173	3.54014	4.14008	4.0508	4.40871	5.18965	4.12825	5.73952	3.48889	4.89758	3.72224	4.38984	4.63167	4.30138
AC006011.1	-0.264332	-1.68704	0.0483937	0.638144	-0.669605	-0.432541	-2.51739	0.903881	-0.39576	-0.889065	-0.640249	-0.145977	-0.897035	-2.05949	-4.10047
AC006042.3	-0.235006	0.762025	-0.87527	-0.599748	-0.337118	-0.207905	0.699356	-0.602919	0.509747	-1.14902	-0.132776	-2.4742	-0.5044	-0.392753	0.991502
AC006141.1	1.04532	2.12003	1.713	0.445866	0.564961	1.34113	1.7321	1.75278	1.95929	0.0406882	1.45077	-0.12354	1.24863	0.0823038	0.991502
AC006206.1	1.73118	-5.72524	-1.96306	0.765292	-0.460418	-0.462296	-1.28419	0.573081	2.41887	-2.01964	0.387193	-1.76618	2.15518	-0.181513	0.340622
AC006206.2	2.71806	-5.72524	-1.63159	1.23242	0.670593	-1.86527	-1.34223	0.530194	1.99554	-0.716246	0.0220863	-1.76618	2.51336	0.60791	0.386764
AC006213.1	2.39276	1.81719	2.24239	3.21897	2.61714	2.62949	1.82412	1.47562	2.46438	2.16649	2.71008	1.92946	1.5619	2.41626	2.18184
AC006213.3	0.950478	-0.943655	0.533641	1.00741	1.24411	0.310447	-0.165181	0.780944	0.00837279	1.3102	0.249846	0.195085	-0.822108	1.15779	-0.237961
AC006254.1	1.23255	1.83432	0.934631	2.46563	1.65685	2.08695	2.53377	1.23473	1.26413	1.58032	1.38425	5.04835	2.76379	1.33264	2.03835
AC006329.1	0.604114	2.25413	-1.63159	1.42253	1.5669	-1.17661	-2.3539	2.48616	0.789155	-1.59044	-1.62537	0.794208	0.074871	0.594111	-2.63001
AC006330.1	2.39276	2.42646	2.01337	1.92318	1.73309	1.19693	1.88231	1.69154	3.15801	0.5306	1.50106	1.60045	1.73139	1.81733	1.71523
AC006333.2	2.67445	1.78899	3.68986	2.88875	1.90017	1.36849	1.04225	3.76743	3.33675	1.40002	1.80097	2.42558	2.25105	1.95856	1.5724
AC006449.5	0.819988	1.29094	-0.0426135	1.33893	-0.503404	-1.63567	-1.67991	1.96186	1.66575	-0.199471	-0.503951	-1.4862	0.23859	-0.96259	-0.665509
AC006449.6	1.56925	0.525821	1.3954	1.54999	0.564961	0.481402	0.429571	3.30538	2.51413	0.572676	0.752569	0.732281	1.06863	0.226707	1.52349
AC006453.2	4.42344	1.14839	3.73857	3.69608	1.92692	3.33497	1.37929	-0.408542	3.34319	3.34618	3.28129	2.20682	2.99112	-0.0156798	2.68844
AC006460.2	2.40887	0.792244	1.87353	0.765292	0.307998	0.626312	1.54849	3.20715	0.652042	1.29094	1.19959	0.0365006	2.70938	1.29042	1.31177
AC006480.2	0.604114	-1.11902	-0.221427	-1.16333	0.402901	-0.462296	0.336643	1.11572	1.1854	-0.869049	-0.132776	-2.99253	-0.209258	0.769608	-0.237961
AC006486.2	-0.943655	-1.78103	0.154732	-0.123427	-0.292958	-0.653703	-1.99741	1.29094	-0.206805	-0.494872	-1.96863	-0.635575	-2.31345	-0.676308	0.113657
AC006504.1	1.1893	1.27606	2.0865	0.74232	1.44883	1.74035	1.36808	2.49684	0.983251	0.306532	0.993564	1.13538	0.427837	1.60879	3.78014
AC006504.5	3.0879	2.73033	3.82485	3.46838	3.6151	2.89598	3.24339	3.88773	3.46671	3.16146	2.33343	4.21545	2.52574	3.24627	4.14319
AC006504.8	-0.0261732	-1.3563	0.209428	-1.34267	0.717435	-0.299792	-1.59621	0.713131	0.509747	0.510194	-0.428938	0.147102	-1.87039	-0.0472911	0.303588
AC006511.3	0.17424	-2.60385	0.567437	-0.801974	-1.96306	-1.43526	-1.45601	-0.491321	0.509747	-1.59044	-1.81003	-1.34122	-0.693456	-1.87278	-0.237961
AC006946.2	-1.21885	1.11275	-5.68189	2.12596	-0.503404	-0.155861	0.752332	-2.95372	0.00837279	-2.97106	0.608307	-0.71286	-0.777684	1.05176	-2.3666
AC006970.2	0.712778	-3.59607	-3.82979	0.809357	-4.57121	-2.62792	-3.06726	1.73273	-0.930462	-2.31655	-1.32615	-2.99253	-3.22423	-0.486321	-1.96906
AC006978.1	1.47158	2.96094	2.70959	1.48021	2.42578	2.74192	2.87837	2.69878	0.509747	1.83686	1.94509	2.49609	2.84682	2.37522	2.95267
AC006978.2	-1.40263	0.0147248	-0.984993	-0.148821	0.45336	-0.752549	0.625448	-1.3978	0.893427	-0.219334	-0.478623	-0.250891	-3.76115	-0.151152	-0.349904
AC007009.1	0.623573	-0.456635	-1.72328	-2.47591	0.369214	-3.54883	-5.81847	0.713131	-4.22155	-0.768451	-2.44166	-1.32014	-1.28419	0.421378	-2.17872
AC007038.1	0.432056	0.896256	1.58298	0.192264	0.922021	1.23255	1.85042	1.11572	0.422922	0.709877	0.387193	-0.0840377	1.38859	1.12047	0.962544
AC007038.2	-0.0727195	-0.477909	0.34216	-0.801974	-0.131556	-0.113092	0.336643	0.875071	-0.320965	-0.869049	0.133249	-1.34122	-0.867402	0.489377	0.0478996
AC007066.2	2.4563	0.849425	2.2597	1.14905	1.33459	0.512657	0.752332	1.11572	0.422922	0.558107	1.23219	1.61344	0.673122	1.10528	0.629807
AC007068.1	0.902953	0.573486	1.26504	0.12812	1.25961	1.82259	2.13111	0.514401	1.65325	1.31067	0.315276	-1.22284	0.481719	0.632397	2.06304
AC007114.1	0.21681	-1.18394	2.65518	-1.628	-2.55118	-1.09305	-2.21072	1.29094	-0.320965	0.267005	-0.344595	0.00389305	-0.446294	-1.44194	-0.314509
AC007128.1	0.0937001	0.535258	-3.50288	-4.86815	-5.72524	-3.78397	0.535949	0.600976	0.888345	-0.370458	-2.42006	2.1671	0.888882	-5.73293	-2.16394
AC007191.1	1.07531	2.90144	1.83596	2.11293	3.20913	1.89624	1.85943	3.65788	1.75826	2.40887	1.07205	1.71556	1.61752	1.4509	2.61223
AC007192.1	0.873063	2.1435	-4.31543	0.267358	-5.72524	-5.81847	1.21698	2.44981	3.73483	0.645508	1.8671	1.49195	1.10323	-5.73293	-4.16071
AC007216.3	-0.112516	0.258884	-0.297477	-0.716107	-1.44876	-0.366282	-0.240063	0.627476	1.63054	-1.23811	-0.0259373	-1.27	-0.867402	-0.565141	-0.475386
AC007255.1	0.373061	-1.92437	-0.096012	-1.9364	0.766357	-2.13548	-2.3539	1.14953	0.335031	-0.680991	-1.62537	-0.990841	-0.693456	0.539334	0.00151424
AC007256.1	-1.17466	-0.221427	-0.548005	-2.02401	-0.277267	-0.581894	0.624903	-0.113092	0.880433	-2.67715	-0.274187	-2.40319	-0.364115	0.155132	-0.620866
AC007262.2	-0.52024	0.258884	0.34216	-0.657421	-1.24198	2.54802	0.669294	-0.306981	-1.3315	-1.86108	0.608307	-0.417112	0.321655	0.908466	-0.948389
AC007292.2	0.109528	1.08853	-0.410989	-0.398889	-0.292958	-0.366282	-0.151847	-0.709614	0.335031	-0.29023	-0.803441	-0.163875	0.529759	-1.44194	0.562519
AC007336.1	-0.0123515	0.525821	-0.379006	-0.599748	-0.0196882	0.339283	-0.577091	0.0196517	0.509747	-3.23453	0.532452	-1.03558	-0.693456	0.264877	0.690404
AC007342.7	1.15348	1.78899	-0.695428	0.480666	-1.44876	0.0563369	0.669294	0.0618965	-1.93178	-0.494872	0.0220863	-0.370458	-0.446294	0.116197	0.303588
AC007383.2	0.765208	-0.713443	2.15889	0.192264	-0.131556	-0.801235	-0.708838	1.5476	-1.93178	0.849915	0.640951	1.653	1.40763	1.10528	0.214893
AC007384.1	1.35173	-3.59607	1.19259	1.84561	1.46351	1.13567	2.21588	4.37164	5.52649	-0.716246	2.28823	-0.937948	-0.693456	-0.676308	-0.410162
AC007389.3	-0.325137	0.0382735	3.37998	1.40919	-3.12382	-0.653703	-0.708838	-1.56045	1.5476	-3.5812	-1.81003	-5.81847	-1.2133	-2.17199	-5.72524
AC007390.2	1.36761	-0.802547	0.966148	0.445866	-0.460418	0.148196	0.221237	0.627476	1.86846	-0.336411	0.431234	-0.163875	-0.02232	0.421378	0.214893
AC007406.5	3.52602	1.74751	3.8965	3.11894	3.00865	2.14185	2.96467	1.77679	2.2177	1.45886	2.27436	2.48642	2.5303	1.36808	2.5999
AC007485.2	0.932206	0.871791	2.1026	0.627476	0.530107	0.997775	1.06454	1.29094	0.509747	0.656646	1.0531	1.44916	0.113754	0.815562	1.26235
AC007496.3	0.862638	3.08054	0.115393	-0.599748	0.266392	1.64393	1.68441	1.39868	0.719492	0.00870579	1.87438	-0.71286	0.963948	1.05176	1.28851
AC007541.1	-0.42056	0.0382735	1.17656	0.597906	-0.0918738	-0.113092	-0.961403	0.530194	-0.930462	-0.801178	-0.503951	-0.464205	-0.5044	-1.44194	-0.579118
AC007566.1	0.533641	-0.605165	0.3826	-0.599748	-0.776785	-0.801235	-0.481403	0.793591	0.227403	-1.14902	-0.344595	-3.25757	-1.3292	-0.096012	-0.867209
AC007608.3	0.533641	-0.221427	-2.50138	0.427105	-0.503404	-4.32538	-1.99741	-2.95372	-4.22155	-2.97106	0.338321	-4.57616	-2.02264	0.116197	-2.3666
AC007608.4	1.15348	-0.368386	-2.86157	-0.0137691	-1.75254	-1.96306	0.105277	-0.602919	0.652042	-0.571454	1.81719	-4.01159	0.388388	-1.64099	1.11522
AC007610.4	-0.204073	0.220732	-0.096012	-1.05023	-1.3374	0.109528	-0.708838	-0.602919	1.76947	-0.571454	-0.0867213	-0.860388	-0.693456	0.000350633	-0.166176
AC007620.2	0.140482	0.088886	-0.268233	0.147395	0.129796	0.246357	0.829756	0.573081	1.29299	-1.59044	-0.0867213	-0.635575	0.350388	0.465822	-0.475386
AC007681.1	0.0823038	-1.18394	3.15235	1.78038	0.591297	0.109528	0.304966	2.6905	2.93033	0.367939	-0.503951	-1.76618	-0.446294	0.289083	0.386764
AC007686.3	0.604114	-0.713443	-0.0426135	-0.398889	-0.581679	0.310447	0.336643	0.43975	0.849771	-0.135064	0.387193	0.23859	-0.0837835	0.628788	-0.057588
AC007743.1	-1.78103	-5.72524	2.80084	2.94049	-0.62409	0.406493	-2.62334	-2.95372	-2.45233	-2.49877	-0.603735	1.29007	1.00741	2.04752	-1.96906
AC007842.1	0.21681	-0.42037	1.15095	1.80156	1.77111	0.535258	1.34854	0.956215	1.58914	0.939493	1.59226	0.732281	-0.385963	0.987272	0.871219
AC007848.1	0.819988	-5.72524	-2.86157	0.147395	-2.55118	-1.96306	-1.34223	-0.709614	2.30304	-4.38969	-0.209258	-2.66454	2.26371	-1.64099	-0.665509
AC007849.1	-0.378241	-2.93534	-1.51568	-0.222788	-2.91591	0.219261	0.044785	1.0219	1.50625	-2.49877	-0.701833	-0.0840377	-0.941679	0.694971	-2.3666
AC007878.1	2.94718	2.56032	2.20546	2.67481	2.12424	2.33086	3.05248	1.85435	2.41887	1.43988	2.7709	0.608607	2.35209	2.3946	2.32338
AC007906.2	4.18834	1.17984	5.23738	2.93521	-0.864249	1.41929	2.58662	2.87427	5.66571	1.31594	1.39506	3.23355	3.31289	-0.96259	-0.166176
AC007950.1	5.09017	5.36351	4.7414	6.1354	5.57502	5.39652	5.55198	5.23968	6.08732	5.49844	5.22545	4.2618	5.35951	5.22591	5.74608
AC007952.4	4.2836	2.58491	0.402598	2.99981	2.03203	2.45997	2.26017	2.80233	2.70764	1.6638	2.59212	1.3195	1.90117	2.63335	2.19069
AC007996.1	4.57144	1.9891	3.09559	6.1572	3.59942	3.75651	2.421	5.03162	3.59427	4.40818	2.90772	3.62985	1.8781	3.28921	2.66096
AC008012.1	2.03071	0.713131	1.58721	3.4414	2.30106	2.53309	-0.0812726	2.1953	3.67547	2.60948	1.8976	1.60784	3.0381	2.98523	3.5087
AC008014.1	0.304167	-1.01239	2.83062	-0.324745	-1.24198	-0.415999	-0.628718	0.914476	-0.095787	-3.23453	-1.32615	-0.635575	-0.693456	-2.17199	-0.410162
AC008038.1	3.72341	4.27349	3.11125	2.51798	2.98359	2.65402	2.02364	4.22873	2.59086	3.62473	2.45463	2.73423	2.8083	2.05337	3.02502
AC008079.1	0.17424	-1.53874	-0.337416	0.386451	-1.85167	-0.867273	1.7321	1.0219	1.40889	-4.92227	1.11198	-0.937948	1.4255	0.489377	-1.47143
AC008105.3	1.8365	1.82856	4.0508	-0.0789061	1.9214	2.399	2.77015	1.14953	-0.320965	2.25662	1.45077	0.402901	1.76477	2.2393	3.1365
AC008115.3	-0.79188	0.258884	1.5664	-0.716107	1.08147	-0.207905	0.363781	0.169063	0.789155	-0.135064	-0.344595	-0.464205	1.36684	0.465822	1.17937
AC008124.1	5.38355	3.70531	6.02673	4.4593	4.13312	4.58346	4.88103	3.80382	4.85191	4.32868	4.08076	3.39283	4.71267	4.02741	4.03482
AC008147.2	-0.943655	2.12003	-1.03	-1.34267	-0.62409	1.39977	-0.628718	-1.33238	1.1854	-1.59044	1.11198	-2.30054	-1.2133	0.323352	0.629807
AC008267.5	0.862638	-0.802547	0.508751	0.261558	-0.460418	-1.17661	-1.34223	2.66749	1.12073	0.787532	-0.132776	0.213972	-0.0837835	0.439575	-0.948389
AC008393.1	0.0409742	-0.368386	1.82856	-0.4599	-1.3374	-0.653703	-1.80253	2.14279	-1.11705	0.762461	-0.701833	0.344818	-1.12381	-0.676308	-0.410162
AC008397.1	-2.86914	-5.72524	-0.861414	-5.81847	-3.54949	-0.330826	-1.14361	-1.15511	2.2867	2.25413	-0.229557	-1.81352	4.08962	-5.73293	1.4255
AC008397.2	-1.04587	-1.96778	-0.203841	1.08842	-1.17661	1.53898	0.121659	-4.89562	0.683526	-1.63329	0.412623	-2.86914	3.33722	-5.73293	-0.5044
AC008403.1	1.15348	-2.37267	2.49595	2.00749	2.47086	-1.34118	-0.961403	1.34651	1.58914	1.31594	0.51845	3.25515	-0.867402	0.792244	1.69732
AC008443.1	1.90707	2.71179	3.12443	1.46789	1.30831	1.31578	2.53454	3.15027	3.02295	1.60784	1.58298	2.13889	2.58449	1.67774	1.52349
AC008467.1	-0.235006	-1.01239	1.82856	-0.398889	-0.196995	0.567823	1.54849	-0.855717	-1.62537	-1.59044	0.280013	0.378058	-0.0837835	-0.284509	1.31177
AC008543.1	0.0602534	-1.23164	0.33358	0.562767	-0.432541	0.701561	-0.31631	-0.641587	-0.264332	-1.63567	-0.104526	-0.437814	-1.26714	-0.370458	-3.09419
AC008554.1	4.14459	4.57539	5.32886	6.04866	4.10082	5.22765	5.64373	5.71295	5.33867	5.34919	4.22938	4.40519	5.74547	6.3791	4.47058
AC008555.1	-0.595029	-1.92437	1.15095	-0.0137691	-1.85167	-1.27375	-1.28419	0.277279	-1.93178	-0.869049	-3.55981	1.19009	-0.0837835	0.439575	-2.63001
AC008555.7	0.985126	-0.802547	0.533641	0.386451	1.08147	0.599276	-0.577091	0.337713	-1.11705	-0.0145241	-0.803441	-1.07674	-0.13335	0.96761	0.00151424
AC008556.1	-1.92737	-2.37267	-3.82979	0.334705	2.24098	-0.938957	-5.09565	-2.34117	-0.727642	-2.67715	-1.1768	3.10272	-0.385963	1.42064	-2.3666
AC008581.2	1.67854	0.41017	0.77504	-5.81847	0.382973	1.14232	-5.81847	3.25683	2.20109	0.344569	-0.865231	0.992206	0.955286	0.305307	1.98483
AC008622.2	-1.4877	0.0382735	0.0361104	0.833859	0.0942596	-1.09305	-2.3539	0.277279	-1.62537	-0.135064	-2.60962	-0.584669	-0.603735	-1.16062	-3.27327
AC008736.1	-0.708399	-1.626	3.77351	-1.9364	-0.411257	0.310447	-3.55981	-1.33238	1.83252	-0.494872	-2.34077	0.431645	-1.87039	-0.612365	3.92909
AC008738.7	0.592268	-0.144649	-0.424668	2.53454	1.54152	1.29662	-1.85818	2.69332	-0.501115	0.590967	1.83278	1.57329	1.73481	0.783734	1.25277
AC008752.3	-0.79188	-1.92437	1.19259	-2.3666	-0.581679	-0.801235	-1.17613	-0.709614	-0.095787	-1.86108	0.0887756	-0.635575	-0.777684	-0.612365	-0.665509
AC008755.1	5.9971	6.33217	5.61266	6.1393	5.59999	5.96988	5.9762	6.04778	5.93822	5.93343	5.921	5.50373	5.84083	5.68417	5.51756
AC008758.5	0.722195	-1.32832	0.0176495	-0.693456	-2.42976	-2.04307	-1.53822	-1.25462	1.01359	-4.16071	-1.69592	-0.736307	-1.16772	0.217106	-2.18816
AC008760.2	-2.62334	-1.18394	0.599845	-4.57616	0.402901	1.26788	-0.151847	-4.89562	1.86846	-1.33465	0.280013	1.39151	-0.777684	1.27494	0.744527
AC008763.1	0.00594796	0.123211	0.00197067	-0.0789061	-1.14817	-1.43526	-1.45601	0.00105781	1.50625	-4.92227	1.45077	0.822531	-0.26726	-0.737186	-1.79849
AC008764.10	0.893685	0.915165	-0.822108	-0.398889	-1.96306	0.148196	0.398197	0.671801	3.46671	-2.31655	0.431234	-0.71286	-0.26726	-0.612365	-0.057588
AC008764.6	3.0423	0.762025	2.27595	0.627476	-0.0412383	0.148196	0.221237	0.713131	2.88244	0.306532	0.827794	0.844329	0.733265	-0.231954	-0.410162
AC008764.8	3.97241	1.90105	2.55629	1.95734	1.53661	1.28876	1.76507	2.11538	4.69998	1.16247	2.23717	2.12208	2.33006	1.24521	1.71523
AC008764.9	0.403777	-0.368386	-1.96306	-0.875369	-3.83795	-3.28448	-0.577091	-1.56045	1.24164	-3.23453	-0.701833	0.0365006	-0.323385	-2.17199	-1.628
AC008770.2	0.120651	-2.6979	-0.860234	-3.69414	-1.36353	-0.620407	-1.33104	-0.186371	1.78712	-3.69414	-2.45233	-3.8449	-3.81878	-4.34019	0.266885
AC008770.4	0.32255	-5.72524	-5.68189	0.560138	1.05131	0.787214	-5.81847	-4.89562	0.620172	-1.51623	-1.35157	-1.93837	-3.05611	-5.11665	-5.72524
AC008771.1	1.68634	1.56392	2.05898	1.92318	1.51518	0.875071	2.05594	1.52393	3.10013	-0.199471	2.34387	1.94986	2.30509	0.155132	0.713765
AC008870.2	0.0409742	-0.653703	0.30815	0.022742	-0.701833	-0.716385	0.044785	-0.408542	0.335031	-1.14902	0.608307	-1.34122	0.154279	0.0362141	-0.314509
AC008878.3	-5.72524	-5.72524	-5.68189	-5.81847	1.80023	2.54031	3.24593	1.69909	-4.22155	3.04103	-5.21572	-5.81847	-5.81847	0.723847	3.48385
AC008895.1	0.932206	1.5476	0.445007	0.992491	1.37792	0.849771	1.54849	1.0219	1.12073	0.5306	1.43351	0.0365006	0.427837	0.951228	0.903881
AC008915.2	1.11767	-0.653703	0.533641	-0.657421	0.00660086	-0.938957	-1.34223	1.44851	0.581144	-0.944519	-0.603735	0.147102	-1.12381	0.197986	0.157867
AC008957.3	0.792381	2.19188	0.684121	-0.222788	0.436561	0.0563369	1.94781	-0.954302	4.54817	-0.135064	1.68057	-1.76618	1.34605	0.716059	1.37752
AC008966.1	1.36761	1.25049	2.84292	1.89804	0.266392	0.535258	0.784824	2.31528	1.899	0.442439	1.61127	1.44916	2.43676	0.926801	1.66284
AC008969.1	3.25178	3.00803	3.44042	3.52918	2.93421	2.41031	3.99092	2.41849	4.07459	3.06578	2.94818	2.90703	3.51088	3.2683	2.77801
AC009005.1	-0.0261732	-1.28039	1.03975	-1.78418	-3.12382	-2.34117	-3.78936	1.1893	0.983251	-0.801178	-1.81003	-1.27	-3.22423	-1.7882	-0.751367
AC009022.1	4.89997	4.90909	4.44158	3.64148	3.78622	4.56311	5.89161	4.24833	5.09751	3.4443	5.23924	3.97996	4.82873	4.6279	4.30494
AC009041.2	-2.34567	-0.122813	-1.96306	-1.78418	-1.24198	-0.067001	0.633545	-2.95372	-0.452317	0.928777	-0.428938	-2.99253	-2.31345	-0.96259	0.386764
AC009053.1	3.54727	5.37252	3.09341	2.59851	2.78814	3.66324	5.02927	3.6039	4.97455	2.9869	4.27299	3.63671	3.94215	3.71007	3.88573
AC009061.2	0.893685	1.5476	1.36807	-0.324745	-0.233901	0.825442	1.50997	1.60775	1.1854	0.899228	1.37119	-0.0344303	1.11572	0.792244	1.31177
AC009065.4	-0.52024	-1.11902	0.732281	-1.16333	-0.292958	-1.63567	-1.45601	-0.226518	0.652042	-0.199471	-1.62537	-0.464205	-0.867402	-0.284509	-1.06665
AC009078.3	1.88498	3.99619	0.746755	1.36198	1.05176	1.14169	1.68441	2.47944	2.0482	0.408441	2.91646	1.89921	0.902953	2.02674	1.59839
AC009086.2	1.47876	0.0113111	1.68282	2.36721	-0.426786	0.263062	0.288655	0.971211	-0.834049	0.478525	1.29941	1.58241	1.67713	0.72319	0.356754
AC009093.1	0.0409742	-1.92437	-1.80945	-3.17247	0.307998	1.11788	-1.08079	-1.84516	-1.62537	1.87679	3.56518	-0.937948	-2.31345	1.54134	1.87177
AC009093.10	-3.15138	-1.33472	-2.97832	1.02727	-5.72524	0.925802	-1.03	-4.89562	-4.22155	-0.75384	0.363581	-5.81847	-0.555055	-1.11902	-1.27375
AC009093.2	-2.62334	-1.78103	-5.68189	0.066669	-2.13548	0.626312	-0.151847	-4.89562	-1.93178	-1.33465	-0.344595	-2.30054	-2.68148	-1.56735	-0.665509
AC009093.7	-2.34567	-2.09292	-3.82979	-0.222788	-3.83795	0.219261	-1.17613	-4.89562	-4.22155	-2.49877	-1.47817	-4.01159	-4.57368	-1.26359	-0.237961
AC009113.1	2.0557	3.50351	2.71519	1.713	-0.131556	1.50997	1.13472	2.53343	2.06085	1.62315	1.6667	0.860572	2.25105	0.539334	1.48837
AC009118.3	1.22276	1.42077	-0.17688	-1.25702	-1.3374	-2.13548	-1.59621	0.837194	-2.45233	-1.33465	-1.47817	-0.778245	-2.49587	-0.181513	-1.79849
AC009119.2	-0.837281	-0.75384	0.325592	-1.61434	-2.32368	-2.95372	0.289511	1.23813	-0.809238	-0.308374	-0.311228	-0.692599	0.134397	-0.114823	-0.280503
AC009120.1	-0.595029	0.968866	-0.695428	-2.3666	-2.55118	-2.4742	0.304966	-0.306981	-0.597073	-1.0315	-0.503951	-2.99253	-0.5044	-1.96863	-0.166176
AC009120.2	2.56506	3.40901	2.11527	1.20879	1.20201	1.44845	3.51544	2.41849	2.39418	1.47736	1.92971	0.0458882	2.69111	2.22104	1.84192
AC009126.1	-0.867241	-1.92437	1.13546	-0.875369	-1.24198	-0.24599	-0.481403	0.43975	0.227403	-1.23811	-0.132776	-0.635575	-0.603735	-0.446294	0.157867
AC009133.1	0.432056	-0.122813	2.70959	0.334705	0.564961	-0.716385	0.84778	-0.226518	2.71806	0.999093	0.0887756	1.5494	0.930143	1.10528	0.0478996
AC009133.6	1.0362	0.982868	0.0113111	1.266	-0.723318	0.298431	1.19938	0.776628	-4.22155	-2.61783	1.74669	0.256258	-2.62012	-1.01872	-0.932289
AC009148.1	0.765208	1.40473	0.599845	-0.875369	-0.131556	0.339283	1.14925	-0.13971	0.227403	-0.680991	0.280013	-0.990841	0.273871	0.716059	0.562519
AC009163.6	-0.112516	0.849425	0.154732	-0.947784	-2.55118	0.310447	-0.875369	0.169063	0.652042	0.367939	-0.803441	-0.635575	-1.3292	0.116197	-0.166176
AC009237.14	3.54077	-0.368386	2.96549	2.97347	2.44981	1.68598	2.11538	1.713	2.6005	2.24009	2.58662	2.77	3.3236	2.54254	2.7098
AC009237.15	0.140482	-5.72524	-0.17688	0.533797	-0.196995	-1.63567	0.891587	-1.15511	-1.62537	-1.43526	0.933794	0.779045	0.563518	1.59543	-3.81277
AC009237.3	4.33412	0.995849	3.53609	4.78808	3.607	3.37469	5.21068	2.28098	4.30176	3.1018	4.91863	4.37634	5.14946	5.31151	3.26768
AC009237.6	0.905629	-5.72524	-2.50138	0.022742	-0.233901	-3.88005	-0.794507	-4.89562	-4.22155	-0.869049	0.00105781	-2.00903	-5.81847	-2.8237	-4.07828
AC009238.1	0.905629	-5.72524	-2.50138	0.022742	-0.233901	-3.88005	-0.794507	-4.89562	-4.22155	-0.869049	0.00105781	-2.00903	1.40763	-2.8237	-4.07828
AC009264.1	0.765208	1.53369	-5.68189	-2.3666	-5.72524	-5.09394	-3.55981	2.4067	1.95929	1.13273	-5.21572	-5.81847	-0.26726	1.95856	-2.3666
AC009283.1	0.432056	-0.311716	1.2755	0.857432	0.208987	-0.24599	0.552994	1.49693	2.44279	0.939493	0.752569	0.901816	0.204422	0.35166	0.522813
AC009318.1	-0.52024	0.174847	0.154732	-0.657421	0.963948	1.23255	1.2038	0.169063	2.2459	0.849915	-0.938197	0.822531	1.5619	-0.392753	-0.237961
AC009318.2	-0.867241	-0.713443	0.423976	-2.91093	-0.337118	-0.532496	-0.103149	-1.15511	0.849771	-0.29023	-1.47817	-0.370458	-0.385963	-1.33684	0.522813
AC009336.2	1.51838	0.443856	1.30074	4.34241	3.10194	3.42031	-0.0814557	-1.2388	3.48524	2.39875	0.360046	1.46789	0.304966	2.77015	-0.211245
AC009403.1	2.27202	1.51182	3.50952	0.111009	1.1863	1.3954	0.906156	2.1524	1.12073	2.30735	1.19959	1.46191	1.03919	1.43218	1.51688
AC009404.1	-0.52024	-0.221427	0.9894	-2.91093	0.402901	0.849771	0.552994	0.277279	0.849771	-0.612841	1.65046	1.13538	0.765536	0.155132	1.31177
AC009412.1	4.2113	4.30482	4.36077	4.82055	3.95217	3.95485	3.59955	5.12142	2.8463	4.55514	4.46742	5.5513	4.17253	4.19645	4.46638
AC009487.2	0.448182	0.341593	-0.12354	0.611585	-0.431392	-0.171658	-0.941679	2.5041	-1.01323	-0.747481	0.355035	0.517512	0.512289	0.720808	-0.42722
AC009506.1	0.932206	0.428787	2.1816	1.88498	1.00522	0.673396	0.398197	1.26504	0.335031	1.49195	0.752569	1.02397	1.66761	1.46117	1.0292
AC009533.1	3.2898	4.08828	2.74744	2.99401	3.28921	2.78667	4.64653	2.85567	3.83993	1.05433	2.71806	3.3806	3.20487	2.56093	2.55905
AC009690.1	0.644338	0.841612	1.63946	0.579801	0.630261	1.22339	1.18268	-1.40263	1.00959	-1.93833	0.218224	-1.81766	0.257207	1.02146	0.858597
AC009716.2	-1.01281	-0.0625991	-2.50138	-1.52908	-1.44876	0.0563369	-0.294727	-0.855717	0.916345	-3.23453	-0.938197	-2.4742	-1.2133	-0.486321	-1.18712
AC009779.2	3.53356	2.50012	2.81391	3.309	2.1792	2.37202	2.08419	2.18792	3.57113	1.97283	2.23717	1.77828	3.04058	2.88547	2.5999
AC009779.3	4.17772	1.07954	5.15718	1.57413	1.57229	1.08842	1.65558	2.7291	3.37171	0.694971	1.509	1.15488	3.61315	1.06016	0.730986
AC009812.1	0.712778	0.968866	1.67391	1.24178	0.857551	-0.716385	-0.151847	1.73273	0.789155	-0.571454	-0.428938	0.378058	-1.2133	-0.392753	-1.628
AC009812.4	0.533641	0.123211	-0.87527	2.04634	1.25031	-0.867273	-0.294727	2.71365	2.09484	-0.23342	0.472557	1.29941	-2.68148	-0.096012	-0.314509
AC009879.3	-0.136204	-1.96726	1.5875	-5.81847	-5.72524	-0.430413	-0.628718	-4.89562	-0.0306329	-5.81847	-0.0529279	0.418722	-0.159999	-0.70882	-3.08554
AC009948.2	1.31092	0.827562	0.267242	1.03766	0.984905	0.932863	0.044785	1.11572	1.86846	1.03378	0.229597	-0.282582	1.32135	2.32895	0.476511
AC009948.3	0.0409742	-0.943655	-0.459625	-0.274534	1.20201	-0.532496	-1.8988	0.0618965	-1.62537	0.0406882	-0.938197	-1.76618	0.427837	0.926801	-0.867209
AC009948.4	2.072	2.06085	1.2387	1.14905	1.57913	1.39977	1.632	1.83514	1.69783	0.849915	1.11198	1.07205	2.31927	3.06004	1.62416
AC009951.1	-0.204073	2.34396	1.69909	0.653171	1.99737	3.85748	2.10075	0.0618965	0.581144	0.874811	1.30925	0.18158	1.34605	1.41093	3.05964
AC009961.1	-0.378241	-1.11902	0.655334	-0.162433	-0.944519	0.219261	0.573081	0.337713	0.00837279	-0.29023	0.472557	-0.522875	0.113754	0.733265	-0.057588
AC010132.3	4.59593	4.31493	5.13651	3.01932	4.11369	3.9142	3.92482	5.2524	4.27676	3.51132	4.48545	3.73857	5.00364	4.19366	4.54574
AC010168.2	3.68194	0.849425	5.50487	3.05481	2.05764	2.18292	3.23401	2.83061	2.17665	1.65373	2.11733	2.28187	2.62194	1.21657	2.54184
AC010186.2	4.36699	3.23318	4.68177	3.24742	4.01864	4.23527	4.60449	2.52198	2.61409	3.50405	3.66474	2.23996	3.28595	3.06304	4.12644
AC010186.3	3.77185	2.81944	4.02888	2.72122	3.31482	3.60303	4.25327	2.14279	3.17168	2.57669	2.99981	1.5771	2.81136	2.45091	3.26768
AC010198.2	-1.4877	1.93464	-2.50138	0.334705	2.15242	-0.938957	-0.628718	-4.89562	-0.930462	-1.17949	1.35035	1.64601	-1.12381	-0.446294	-1.18712
AC010200.1	-0.595029	-0.943655	-0.130839	-0.801974	-0.411257	-0.24599	-1.28419	0.394626	1.12073	-3.98992	-0.803441	-2.66454	-1.3292	-0.486321	-0.410162
AC010201.2	2.32681	1.02495	1.33264	0.833859	-0.196995	-0.366282	0.807511	1.58673	0.116697	-0.23342	1.25683	-1.76618	1.11572	-0.837888	-0.948389
AC010203.1	1.32008	0.0151921	2.61988	-1.3061	0.0421647	0.347877	0.274881	0.516292	1.43556	-2.14057	0.112899	0.765799	0.891587	0.600976	-0.363141
AC010210.1	-1.3356	-3.19097	1.03975	-0.324745	-3.12382	-0.867273	-0.875369	-4.89562	1.45637	-2.97106	-0.938197	-0.990841	0.154279	1.06747	-1.79849
AC010326.4	0.254707	0.123211	-0.130839	-0.0789061	1.06228	-0.113092	0.829756	1.14953	1.83252	-0.199471	1.50106	-0.990841	0.273871	0.226707	1.28851
AC010327.5	1.70992	2.76666	1.3425	1.81027	2.87216	2.22563	2.68415	2.49014	2.58843	2.24216	1.66074	1.36572	2.16167	1.65956	2.60597
AC010336.1	2.06447	2.1312	1.03975	0.334705	0.620172	1.23255	-0.961403	1.77679	1.58914	0.0406882	1.82856	1.68714	1.90806	0.815562	0.157867
AC010422.3	1.6008	3.32684	1.22816	0.314057	2.18292	1.96263	1.69222	1.27848	1.16039	1.87413	2.03071	1.50175	1.73583	1.3333	2.32854
AC010422.8	3.8919	3.3152	3.86787	2.93412	2.33261	2.7509	3.56333	3.19094	4.26374	2.04141	3.32005	3.57169	2.78073	2.34502	2.19105
AC010442.1	3.13556	3.56636	3.03822	3.87335	3.50275	2.83905	2.33675	4.1625	4.6425	3.36279	2.79293	3.4044	3.44826	4.1755	3.50006
AC010487.1	1.76066	-0.713443	0.115393	-0.398889	-0.62409	-0.462296	-1.08079	3.04103	0.509747	1.27859	-0.274187	-0.860388	0.113754	0.116197	-0.237961
AC010487.3	0.720808	1.09342	1.35584	1.22276	1.48542	1.33264	0.857432	3.23493	1.08371	0.919814	0.49061	1.86141	1.77502	0.782925	1.84882
AC010491.1	0.533641	0.220732	0.47484	0.445866	0.160579	-1.09305	-0.151847	0.00105781	-0.727642	0.0813388	0.567549	-0.228783	0.704449	0.733265	0.774501
AC010503.4	1.97039	-0.160983	1.85186	1.52246	1.08147	-0.299792	-1.99741	2.86655	1.69783	0.730986	1.45077	2.58073	1.40763	2.03607	-0.475386
AC010522.1	0.445685	1.10096	-0.662185	0.985926	0.891587	0.430588	0.772179	2.00415	2.28757	0.779045	1.53109	0.538701	0.126106	0.703415	1.54805
AC010533.1	-0.680436	2.85987	-1.30484	-0.241241	-0.158115	0.428222	-0.449704	-4.89562	-1.21451	-2.37557	2.36327	-3.8449	-3.06789	-0.94423	-0.0885196
AC010536.1	0.338717	0.664388	-0.581894	0.480666	-0.0412383	-1.34118	0.605543	0.394626	1.12073	-0.0145241	-0.0867213	-0.163875	0.23859	-0.0472911	-0.948389
AC010538.1	0.254707	0.088886	-0.87527	-1.20458	-2.36333	-1.86527	1.25159	0.277279	-0.452317	-4.92227	0.608307	-0.860388	-0.0494337	-0.837888	-0.352978
AC010547.4	0.196677	-2.74884	1.52516	-1.67476	-0.599748	-7.51109e-05	-1.7544	0.742009	-4.22155	0.538701	-0.740658	-0.391632	-3.41816	-0.306981	0.850552
AC010615.1	1.12357	-0.160983	0.209428	2.02306	1.57913	1.11788	0.105277	2.22855	2.57991	0.899228	-1.1439	2.01127	0.563518	1.03017	0.340622
AC010615.2	2.1885	2.674	2.527	3.22439	2.74855	2.83817	3.19799	3.8701	3.23509	2.79293	-0.132776	3.15871	3.61562	3.15222	-0.579118
AC010618.1	7.1003	5.21173	5.70826	4.57678	4.53582	4.9481	4.43698	5.76107	7.88509	5.28545	5.38597	5.68303	5.43394	4.79499	4.55106
AC010618.4	2.36133	0.968866	0.423976	0.147395	-0.944519	-0.598872	0.304966	0.337713	3.73147	-1.73483	0.431234	1.34484	-0.209258	0.0823038	0.435221
AC010642.2	1.76066	1.04503	0.761894	1.03766	2.36165	1.03853	0.961478	2.98608	-0.930462	1.36808	1.54849	1.13538	0.427837	1.38425	1.33623
AC010643.1	1.50394	-1.3563	-3.18838	2.83672	2.59903	-0.24599	1.80399	-4.89562	3.01488	1.16247	0.0220863	-5.81847	0.704449	2.20858	-0.237961
AC010654.1	-0.282352	0.258884	0.885669	-0.324745	-0.503404	0.0109454	-0.208746	1.29094	1.04769	-0.494872	0.431234	-1.07674	0.204422	0.489377	0.113657
AC010655.4	1.03754	-3.04661	0.851555	-0.757548	0.888882	-0.226412	-2.41076	1.59839	1.84697	0.350388	-0.471887	0.387193	0.686825	0.709067	-2.17498
AC010680.2	1.52524	1.64396	0.445007	0.711842	1.22044	0.932863	0.363781	2.08695	0.509747	1.43988	1.0531	1.4031	1.47876	2.15639	0.839318
AC010719.1	1.31092	-2.09292	0.630122	-1.34267	0.436561	0.310447	-0.0496988	-4.89562	-0.727642	-0.680991	-0.132776	-0.370458	1.32135	0.116197	-0.475386
AC010733.2	2.90703	3.1444	2.67606	2.18792	3.26204	3.54604	4.43857	3.50351	4.05739	3.25908	2.52621	1.82786	3.036	2.45324	3.86787
AC010761.1	2.17879	2.60032	2.77015	0.882489	2.0906	1.66849	2.62096	2.91191	1.99554	2.61531	2.76075	1.37136	2.62194	2.42369	2.32338
AC010864.1	-0.52024	-1.78103	0.533641	-2.91093	-0.0412383	-0.653703	-1.59621	0.337713	0.335031	-0.29023	-0.701833	-3.25757	-0.941679	-0.096012	-0.237961
AC010894.3	-4.0066	0.488613	-5.68189	-0.4599	-4.57121	-0.155861	-5.09565	-2.34117	0.916345	1.77948	-3.55981	-5.09394	-5.81847	-5.73293	0.0478996
AC010931.2	-2.99284	-0.713443	-2.28289	3.93712	0.788864	-4.32538	-5.09565	-4.89562	-4.22155	-0.612841	-0.701833	-1.07674	-3.58802	-3.60781	-1.96906
AC010969.2	2.38199	2.41747	1.44915	0.445866	2.2459	1.65471	0.938284	2.49684	1.899	2.70342	1.75826	0.608607	1.66761	1.5225	1.26235
AC010980.2	-2.99284	-2.09292	-1.34122	-1.78418	1.04266	-0.995003	-0.240063	0.956215	-1.93178	-1.14902	-0.0259373	1.70733	-0.385963	-2.37777	-0.751367
AC010997.4	0.0409742	-0.943655	0.630122	-0.4599	-1.3374	-2.90867	-0.0496988	-0.0739863	1.9284	-0.801178	-0.603735	-0.163875	0.963948	-1.16062	-1.33438
AC010997.6	0.712778	0.174847	1.37929	-1.52908	1.26458	1.65471	2.29241	1.75278	1.40889	-0.095787	2.16605	0.860572	1.92344	0.539334	-0.166176
AC011298.1	1.45374	-5.72524	-5.68189	0.74232	-4.57121	-5.81847	1.85042	-2.34117	-4.22155	-5.81847	-2.34077	-2.99253	-4.001	-3.60781	-5.72524
AC011330.1	-0.897035	-0.624419	2.06656	0.122739	1.60665	2.15003	0.989014	1.61631	1.7813	0.717572	1.66217	1.79405	1.88744	1.35157	1.93408
AC011379.2	-1.3356	1.25049	-2.28289	-3.17247	-1.03	0.148196	-0.240063	0.169063	-1.11705	-2.97106	0.640951	0.46205	-0.941679	-1.56735	0.806776
AC011447.3	-0.42056	1.57808	1.17656	3.35994	1.1863	1.92261	0.752332	2.89521	2.2767	2.68311	-1.81003	1.52385	2.47125	3.4639	-0.475386
AC011447.6	-0.52024	0.630261	-0.695428	0.022742	-0.460418	0.691582	0.044785	1.26504	0.652042	0.267005	-1.96863	-0.228783	0.563518	1.6864	-3.81277
AC011447.7	1.20351	1.3195	1.53689	3.04818	1.78367	2.3528	0.605543	3.42182	3.17168	3.57736	-2.34077	1.11522	2.7703	3.98241	-0.314509
AC011448.1	-3.59607	0.678662	0.520928	0.165885	-1.30901	-0.28134	-0.0885196	0.820786	-0.661767	-1.628	0.69627	0.805705	0.806776	-0.418291	-1.86262
AC011462.1	2.04634	4.81646	3.40967	3.71253	4.30444	4.85019	4.8865	1.49693	3.96729	4.66256	4.27455	3.6039	3.85549	4.64895	4.859
AC011462.6	-0.79188	-1.11902	0.238371	0.334705	0.639235	-0.155861	0.429571	-0.13971	-1.62537	0.197555	-0.132776	-0.417112	-1.75714	0.323352	0.629807
AC011477.1	-3.46778	-0.00532264	-0.17688	-0.657421	-1.85167	-0.299792	0.044785	-0.602919	0.719492	-0.23342	0.0220863	0.529838	-0.13335	0.769608	0.594405
AC011477.2	0.254707	1.53369	1.7994	0.93155	1.14351	0.722195	1.0248	1.22181	1.58914	1.31594	0.716819	0.18158	1.13795	1.25526	1.22087
AC011479.1	-1.99741	-1.68343	-2.37267	-5.81847	-1.29643	-2.53617	-4.86815	-2.58067	-4.22155	-1.79148	-5.21572	-2.37777	1.55038	0.70619	0.575307
AC011481.1	4.72077	5.25342	4.87274	5.6527	6.44954	4.47605	4.49466	6.59629	4.77915	6.42506	5.04569	6.35376	4.59276	5.31911	5.53174
AC011484.1	-2.34567	-2.09292	-0.629497	0.833859	0.838683	0.406493	-0.294727	-2.34117	-0.727642	0.306532	1.51905	-0.464205	-0.209258	0.289083	0.113657
AC011497.2	1.07453	-0.628642	0.55626	1.64444	1.45321	-0.325137	-0.596355	1.43839	-1.7877	0.890338	0.314118	0.939989	0.131508	0.530919	0.459806
AC011498.4	-1.67476	-2.60385	1.16658	-2.4934	-0.268233	-3.2059	-3.64933	-1.25234	-4.22155	-5.81847	-5.21572	0.638144	-4.57368	-2.3291	-0.605165
AC011498.7	-0.204073	1.19547	-0.17688	-0.222788	0.340005	-0.0183007	-0.0496988	1.05176	1.66575	-0.801178	-1.1768	0.91396	0.350388	-1.16062	-0.314509
AC011503.2	-0.708399	-1.92437	0.34216	1.14905	0.266392	0.339283	-0.0496988	0.394626	-0.930462	0.709877	-1.04062	1.81172	0.0153758	-0.330504	-1.628
AC011511.1	0.642878	-1.22885	0.872536	-0.142158	0.149805	-0.277471	-1.95339	0.905102	1.21821	-1.94005	-0.298147	1.01143	-0.168187	-0.214344	-0.913457
AC011511.4	1.85681	0.968866	0.933472	0.69627	-0.26032	0.35166	0.902953	3.12443	3.07148	0.00499462	1.88374	0.786141	0.617113	0.914476	-4.14786
AC011529.1	2.81281	3.6585	2.68096	4.02834	2.94581	2.77661	2.421	1.31594	2.64595	1.9076	3.94903	3.19812	3.00419	3.41622	2.83006
AC011603.2	-0.943655	-1.11902	0.34216	-1.78418	0.129796	-0.598872	-1.17613	-0.226518	0.227403	0.226444	-0.274187	-0.464205	-0.209258	-0.392753	-0.579118
AC011632.1	-0.52024	4.25802	-5.68189	2.3093	-5.72524	-4.32538	-2.62334	-4.89562	2.30304	-2.49877	-5.21572	-5.81847	-0.0837835	-4.69863	-1.79849
AC011676.5	-0.42056	1.19547	0.3826	1.5946	-0.411257	-0.113092	-0.151847	1.11572	0.581144	-0.095787	-0.0259373	-0.635575	-1.01745	0.289083	-0.410162
AC011815.1	1.98483	1.29094	1.67391	2.27687	1.87048	1.92261	1.46424	2.25843	1.63054	1.96673	1.59226	-0.860388	0.529759	1.5225	1.5724
AC011912.1	1.00457	-0.545154	-0.503951	-2.91093	0.472557	-1.09305	-0.103149	1.31594	-1.93178	-0.571454	-0.344595	-2.30054	-0.385963	-0.837888	0.774501
AC011933.2	0.0823038	1.62769	0.30815	0.533797	1.16503	2.2732	2.56648	0.486438	1.69783	0.813208	1.0827	0.23859	1.2858	0.884309	1.69732
AC011939.1	-1.58517	-0.122813	-2.05777	-1.31762	-0.662602	-0.137628	0.486401	-0.029065	1.86846	-1.33465	-0.408542	-3.53016	-0.637704	-2.65668	0.0824217
AC011978.2	0.373061	0.123211	0.0823038	0.74232	1.02637	-0.653703	-0.294727	-0.491321	1.76947	-0.716246	-0.274187	0.67497	-1.2133	-0.565141	0.629807
AC012020.1	3.5834	0.664388	4.65983	0.979271	2.48488	2.34118	3.87462	2.22855	4.1515	3.51237	2.84651	2.99175	5.2326	3.97193	3.30409
AC012066.1	-1.3356	-0.160983	-1.51568	-1.05023	-0.581679	-0.716385	0.398197	0.671801	-0.320965	-2.67715	0.785646	-0.522875	-0.777684	-0.330504	-0.410162
AC012073.1	1.36761	1.35303	-0.130839	0.301686	0.902304	-0.801235	-0.351441	2.25843	0.849771	1.30432	0.280013	2.18143	0.788864	0.650641	0.903881
AC012085.1	-0.411042	-0.406013	-0.323616	-0.242637	0.383843	-1.2313	-0.830013	2.24868	0.289511	1.30713	0.923256	0.304966	0.48421	-2.93295	-2.85924
AC012123.1	2.36133	-5.72524	1.96477	1.65615	1.28436	0.646634	1.13472	2.33675	2.2459	0.197555	0.0887756	-0.282582	2.11759	0.253134	-0.166176
AC012146.1	0.893685	-0.122813	0.761894	-1.16333	-1.03	-0.113092	-0.481403	2.20348	-0.597073	0.678662	0.182519	0.402901	-0.209258	0.926801	0.903881
AC012181.1	0.304167	0.201056	-1.0977	-0.995725	-0.430413	0.32255	0.342826	0.249846	0.688325	-0.494872	0.806241	-0.256664	0.651323	0.805705	1.06277
AC012184.3	0.432056	0.762025	0.712778	-1.05023	-1.61659	-0.462296	-0.708838	0.713131	-1.11705	-0.336411	-0.132776	-2.66454	-0.693456	-3.02493	-0.579118
AC012291.2	-1.4877	-1.626	0.238371	-0.4599	-0.292958	-0.532496	-0.208746	0.169063	0.00837279	-0.680991	-0.428938	-0.0840377	-0.209258	-1.16062	-0.665509
AC012306.2	1.34786	-0.585822	1.57808	0.985348	0.846342	0.581447	-0.0831169	2.29498	0.82733	0.566613	0.844466	0.809357	1.02234	1.11593	0.789446
AC012313.1	2.15403	2.35609	2.71228	2.62451	2.00415	2.51183	1.56057	2.93512	3.1102	2.51086	2.61698	1.75826	2.22563	1.65019	1.58241
AC012313.2	-2.34567	-0.605165	-1.63159	-0.123427	-0.581679	-2.13548	-3.06726	-1.84516	-4.22155	0.0406882	-0.503951	0.320951	-1.3292	0.323352	-2.3666
AC012313.5	-0.112516	-0.713443	-0.221427	2.13435	1.73005	0.0109454	0.807511	-1.84516	2.18792	0.118062	0.338321	-0.635575	-1.75714	0.752986	0.0478996
AC012313.8	0.912351	1.33623	-0.944313	-1.25702	-0.776785	-1.77181	-0.481403	0.837194	-0.206805	0.427488	0.182519	-0.778245	0.0153758	-1.44194	-1.18712
AC012321.1	1.73987	1.90806	1.08864	1.82526	1.55985	2.11475	2.25013	1.85796	2.99189	1.61255	1.86212	0.991706	1.83015	2.97347	2.10495
AC012360.3	3.39205	1.53369	3.29789	2.25059	2.53699	0.372677	1.77805	2.04752	2.09484	1.08161	1.45077	2.69111	3.66927	2.55683	1.73055
AC012368.1	-1.21885	0.220732	2.61779	-0.875369	0.266392	0.372677	1.04225	1.1893	-1.62537	1.14232	-0.803441	-2.4742	0.154279	-0.676308	1.50625
AC012467.2	2.3329	0.664388	1.5664	1.58316	2.66096	1.62193	1.54849	2.64514	1.66575	1.58544	1.71423	1.31177	1.00741	1.59543	0.931223
AC012513.3	2.98103	3.06094	2.49595	0.765292	3.18817	2.0906	2.38033	3.5287	2.09484	2.65984	3.33651	2.40647	1.30298	1.64248	1.79066
AC012531.1	0.533641	-5.72524	-1.63159	-5.81847	-1.44876	-1.96306	0.044785	-0.709614	1.63054	0.0406882	-1.1768	-1.34122	-1.12381	-1.16062	0.435221
AC012615.1	2.38199	1.3195	2.81391	1.09495	1.42815	0.825442	1.46424	2.03118	1.5476	1.31594	0.827794	1.4031	1.09229	0.594111	1.33623
AC012617.1	0.227478	1.69022	-0.546928	0.26866	1.04825	1.01711	2.57376	1.36514	3.09199	-1.29126	3.96249	-0.731756	0.0395921	0.899228	1.06329
AC012618.3	2.34344	1.68378	2.05898	1.87032	1.06228	1.07627	1.36808	0.956215	3.72464	0.631248	0.827794	1.92318	-0.867402	0.951228	0.0478996
AC012640.2	0.932206	0.59765	-0.297477	0.301686	-0.0412383	0.148196	-1.67991	2.92798	-0.320965	1.06387	-0.209258	-0.163875	0.074871	0.421378	1.198
AC012645.1	1.24761	0.258884	1.53689	-0.0789061	0.307998	0.271166	-2.49877	1.77679	1.40889	-1.33465	0.280013	2.15519	0.350388	0.0362141	-0.751367
AC012651.1	1.7091	2.25865	2.56403	1.32067	1.55556	2.40261	2.94934	2.20995	2.01453	1.04184	2.01584	0.925802	2.93259	2.08527	2.08151
AC012676.1	-0.0261732	0.698317	-0.87527	-0.657421	-1.44876	-0.24599	-0.875369	-0.954302	-1.93178	-2.01964	-0.938197	-0.0840377	-1.01745	-1.06249	-1.47143
AC012676.5	0.932206	1.66882	0.684121	0.192264	0.369214	1.46265	1.47983	1.05176	1.35045	0.118062	1.43351	-0.990841	0.273871	1.72992	0.991502
AC013268.1	1.09161	-4.78051	1.24812	1.44506	1.07453	-3.55356	-1.02815	3.87964	2.83371	-5.75965	1.72136	-0.894844	-1.16127	3.55966	-1.88357
AC013271.1	1.11432	-0.284509	1.70597	0.669119	3.24413	-0.759071	0.971211	3.6083	3.12485	-3.07157	0.983633	-0.254453	-2.3698	3.41906	-1.14061
AC013394.1	2.77163	3.08565	2.43776	2.94437	2.74548	3.0011	3.43273	3.05401	4.54662	2.4413	3.89761	2.22855	3.06108	3.0106	3.12937
AC013489.1	0.518867	0.478525	0.437384	0.157096	0.351188	0.46114	1.50394	1.90317	-4.22155	-2.15116	0.84364	0.642878	0.511962	-0.79188	1.1896
AC013564.1	-1.12076	-1.92437	-2.86157	0.226955	-1.75254	-2.62792	-2.49877	1.1893	0.719492	-1.86108	-1.62537	-2.66454	-1.75714	-2.17199	-0.579118
AC013643.3	1.8365	2.61634	2.59673	0.350788	1.44883	0.0563369	1.64818	-1.33238	-0.320965	-2.49877	-0.428938	-0.778245	0.113754	0.0362141	-1.47143
AC013652.1	2.3329	1.30661	-5.68189	1.45152	-3.54949	-1.43526	-0.351441	1.9976	2.2459	1.30432	0.133249	1.66284	-5.09553	-2.8237	-1.33438
AC015712.2	2.78962	-0.122813	1.30878	2.29738	1.44883	2.77661	4.11418	3.05062	3.2472	1.8078	3.7015	3.0423	3.29565	1.88273	2.34576
AC015712.6	2.19265	1.24288	-0.479135	0.581447	-2.33159	0.0358642	0.900814	-2.02264	2.14743	0.251513	1.42052	2.5135	0.896256	-1.11443	-4.57616
AC015799.1	0.962544	2.39297	0.0823038	0.350788	1.08147	1.47983	2.17787	1.49693	2.90023	0.762461	2.11733	-0.522875	0.673122	1.05176	1.28851
AC015802.6	2.83424	-5.72524	1.2471	-0.203768	1.0531	-0.897035	3.15249	0.463115	3.9738	-0.532496	2.04354	2.10138	0.916345	0.306532	-1.57991
AC015813.1	2.83651	1.97025	4.82358	4.09517	3.24472	2.76981	4.28493	4.02605	4.14865	2.16302	3.85373	2.50879	3.29899	3.03932	3.91355
AC015813.2	3.66132	4.11648	6.24738	3.77964	3.07993	2.67411	4.44683	4.1389	4.38543	2.1159	4.29685	3.43686	4.7381	1.62544	2.17711
AC015813.5	-0.79188	-0.311716	2.12391	0.568172	-0.944519	-0.462296	0.182519	1.89607	-0.095787	-0.095787	0.182519	0.265512	0.874811	-1.64099	0.562519
AC015813.6	2.23564	1.46424	3.41623	2.49615	3.70605	3.38555	3.62155	4.45673	4.3482	2.8144	2.81725	4.58792	2.9273	1.35584	3.85209
AC015849.5	-0.636926	-0.221427	-0.297477	0.111009	-2.91591	-1.27375	-0.294727	1.14953	-1.93178	-1.33465	-1.1768	-1.4862	-1.2133	-2.55118	-1.79849
AC015871.3	1.97039	2.19188	2.87326	2.67481	2.58038	1.47983	2.8891	2.18792	2.55731	1.40002	1.94509	1.13538	2.1816	1.64248	2.26848
AC015871.4	-1.12076	-0.943655	-1.63159	-1.9364	-1.03	-0.532496	-0.351441	-0.408542	-1.3315	-2.49877	-0.938197	-1.4862	-1.87039	-1.96863	-0.475386
AC015883.1	-0.378241	0.871791	0.732281	1.38113	-0.0412383	0.187182	1.98246	1.37256	1.50625	-1.0315	0.0220863	-1.27	0.23859	-0.0472911	-0.475386
AC015909.5	0.660286	0.915165	1.3161	0.066669	-0.0918738	-0.653703	-0.151847	1.44851	0.652042	-0.135064	1.02542	0.933167	-0.777684	-0.446294	0.629807
AC015911.11	-1.66628	1.6008	0.548711	-1.43915	1.54282	2.39429	2.1707	-1.84516	-0.0388302	2.11515	-1.24992	-0.068617	0.646997	2.53875	3.44349
AC015911.8	-4.0066	-0.713443	-1.25234	-4.57616	-1.75254	-0.415999	0.044785	-4.89562	-0.597073	-0.869049	-5.21572	-3.25757	-2.31345	0.155132	0.991502
AC015922.3	1.86016	1.76477	1.48587	1.76256	2.34396	1.98483	0.784824	1.81596	0.509747	1.90958	1.95132	1.10616	1.78836	1.39151	1.57957
AC015982.1	1.15348	0.0382735	1.25277	0.74232	0.620172	0.512657	-0.415412	1.34651	0.116697	0.337982	0.338321	0.344818	0.598722	0.197986	0.157867
AC016026.1	3.85595	4.07118	2.44142	3.74703	2.38077	2.99112	3.57169	3.73185	-0.50335	3.39734	3.55416	3.82259	3.61728	3.49775	3.39071
AC016027.1	-0.112516	-0.869878	0.267242	-0.4599	-0.460418	-1.63567	-1.99741	0.116095	2.49062	-0.135064	-1.04062	0.23859	-1.62067	-0.231954	-0.751367
AC016065.1	2.09105	2.88935	1.54875	2.97347	1.25031	0.406493	1.11488	2.53343	0.335031	0.849915	1.81719	0.46205	-0.02232	0.884309	0.675155
AC016205.1	1.40195	-0.477909	-2.86157	0.480666	0.232222	0.148196	0.891587	-4.89562	1.04769	1.20386	0.567549	1.14953	-1.75714	1.54134	-1.06665
AC016251.1	-4.0066	0.342826	-1.80945	-0.4599	-2.91591	-0.225891	-0.240063	-1.33238	-4.22155	-3.5812	-1.96863	-1.87824	-3.82674	-3.60781	-1.18712
AC016394.1	0.254707	1.04503	1.93032	-0.0137691	0.591297	-0.938957	0.752332	0.984608	1.29299	1.71737	0.229597	-0.0840377	0.321655	0.0823038	-0.410162
AC016394.2	0.21681	1.08853	0.9894	-0.222788	1.1863	0.271166	0.145569	0.713131	2.73534	0.306532	-0.132776	0.0841442	0.598722	0.594111	0.774501
AC016405.3	-0.708399	-3.19097	0.238371	-1.9364	-2.91591	-1.96306	-1.80253	1.77679	0.719492	-3.23453	-1.81003	-5.09394	-2.02264	-4.69863	-4.57616
AC016582.1	0.819988	0.258884	-3.18838	-0.324745	-5.72524	-2.62792	-2.90753	-2.34117	0.227403	-5.30896	-5.21572	1.20592	0.350388	-5.73293	-1.96906
AC016582.3	3.36295	3.45245	3.49441	4.27418	1.51518	3.43609	2.97248	3.83608	4.54187	2.41268	2.32267	3.74832	4.62087	4.00747	0.113657
AC016586.1	-0.235006	-0.605165	-0.297477	-0.599748	0.232222	0.0109454	-0.208746	0.337713	0.227403	-0.494872	-1.81003	-0.71286	-0.603735	0.0362141	-0.314509
AC016588.2	1.17001	2.85837	0.47484	2.32338	2.11154	2.55981	1.63946	0.0343161	1.27097	1.24492	2.79382	1.28436	0.529759	1.5476	1.49562
AC016590.1	0.520928	-1.33072	-1.40033	-0.356084	-4.04324	0.229597	-0.839432	0.684716	3.04452	-4.1694	-0.869049	-3.84318	-4.80132	-1.35672	-4.04324
AC016629.3	0.425228	1.09762	0.938202	0.271166	1.10945	0.634594	0.279079	2.34176	0.0784042	0.538147	-0.175835	2.33608	-0.576327	0.900814	-1.70132
AC016705.2	2.96294	-5.72524	0.209428	0.961437	2.29042	-0.598872	1.44998	2.53343	-2.45233	0.468107	0.133249	-1.34122	0.733265	-1.7882	1.08515
AC016708.1	1.1893	0.896256	0.154732	0.386451	0.0942596	-0.155861	-1.80253	-0.408542	-4.22155	-0.455219	-0.274187	-0.778245	0.704449	-0.913457	-0.579118
AC016727.1	0.21681	-1.18394	1.03975	-0.274534	-0.292958	-0.462296	-0.875369	2.01318	0.652042	0.510194	0.0220863	0.562	0.204422	0.0823038	0.435221
AC016747.1	4.14186	3.40138	4.65668	1.8299	3.12462	2.41031	1.17312	4.27223	3.06483	3.92878	3.11214	3.189	2.99634	2.76935	3.58732
AC016773.1	0.304167	0.792244	2.0014	-0.535088	0.208987	-0.716385	0.044785	-0.491321	1.04769	-1.14902	-0.938197	-0.860388	-0.5044	-0.181513	-0.314509
AC016831.1	2.28632	1.68714	4.03943	0.86437	3.18593	2.75281	2.75982	1.84424	3.85683	1.92201	2.13922	2.09388	2.97963	3.26569	2.95737
AC016831.5	1.2944	0.72319	2.87914	-0.0137691	1.9806	2.2732	2.24194	0.00105781	3.17168	1.29094	0.431234	0.23859	1.94928	2.59396	2.35317
AC016831.7	2.04172	1.49311	3.9465	1.00394	2.60782	2.71166	2.6409	0.144217	3.08988	1.78664	2.35455	1.78761	2.90405	2.79241	2.51798
AC016876.1	1.08122	0.0382735	0.445007	1.31327	0.436561	0.849771	1.2038	2.14279	0.422922	0.709877	1.90317	2.67134	0.963948	1.46117	0.991502
AC016876.2	2.32238	3.16399	2.73521	2.27082	3.08459	2.7709	2.87081	3.54798	4.05016	2.58017	2.6636	3.36905	2.86866	3.39555	2.88427
AC016949.1	0.468746	0.488613	0.928249	-0.599748	0.369214	0.800254	0.784824	1.56803	1.5476	-1.14902	0.133249	0.0365006	2.97618	0.650641	0.562519
AC016957.2	0.503441	-1.11902	0.30815	-0.324745	0.743806	-1.27375	0.45336	0.0618965	1.66575	0.813208	-0.274187	-0.635575	1.09229	0.226707	1.77329
AC017002.1	-1.28009	-0.852861	-0.474266	-4.57616	-0.483979	-1.14902	-0.597996	-0.602919	0.882166	-4.63408	0.98431	-1.95723	-0.718988	-0.209258	0.502855
AC017071.1	-0.79188	-0.713443	-1.25234	-1.52908	-2.13548	-0.24599	-0.151847	-0.954302	0.422922	-3.5812	-1.47817	-1.87824	-1.43792	-0.565141	0.157867
AC017104.1	0.792381	-0.605165	1.5664	-1.16333	-0.337118	-1.63567	0.336643	-1.56045	-1.93178	-0.680991	-0.274187	-1.87824	-1.2133	-1.33684	-0.751367
AC017116.2	1.75482	2.85052	1.18465	1.22119	1.08864	1.10572	2.33728	1.30661	2.76379	0.491648	1.93574	1.81532	2.76495	1.28436	1.51564
AC018445.4	-5.72524	1.3195	-2.86157	-3.17247	-0.411257	-0.716385	-0.151847	-1.84516	-0.930462	-3.5812	-0.803441	-5.09394	-2.02264	-1.64099	0.00151424
AC018521.5	0.686825	1.25049	2.91465	0.786002	1.08147	0.271166	1.52657	2.78793	1.95929	1.62315	1.25683	1.46191	0.930143	1.59543	0.903881
AC018529.3	-2.34567	-0.545154	-0.87527	-2.56758	-1.85167	-0.207905	-0.294727	-0.0739863	0.422922	-1.0315	-0.274187	-1.34122	-1.43792	-0.330504	0.254218
AC018628.1	1.45374	1.9195	2.09123	2.49014	1.23255	2.41031	2.1976	2.67277	3.44018	1.2492	2.77905	0.67497	1.68616	1.73262	1.82772
AC018630.2	2.2964	1.4314	1.42274	1.39238	1.11085	0.0394467	1.45801	0.366555	0.0657891	0.520928	0.840476	1.51472	1.98551	-0.791012	1.23566
AC018638.2	1.05	1.1181	1.14232	0.0421647	0.326875	0.346447	1.15426	0.689572	2.77957	0.10175	1.55155	-0.417112	0.684716	0.763347	0.49061
AC018638.4	3.03932	3.02144	2.91733	2.63068	2.33608	2.87743	3.4246	2.54031	4.44405	2.01584	3.02588	1.75083	2.86106	2.52661	2.21954
AC018638.5	2.43919	2.2177	2.58964	1.72043	1.54618	2.0083	2.67411	1.84561	3.53984	1.10528	1.84928	1.06214	2.22621	2.06145	1.39117
AC018638.7	-0.0727195	-0.943655	0.423976	-1.34267	0.129796	-1.63567	-0.351441	-0.954302	1.86846	-1.23811	-0.344595	-0.417112	-1.2133	0.387621	-2.63001
AC018645.2	-0.595029	-0.477909	-1.25234	0.261558	-0.196995	-0.653703	-2.90753	0.793591	1.40889	-3.5812	-0.344595	-0.320491	-4.001	-1.56735	-2.3666
AC018647.2	4.80319	4.70693	4.95437	3.77113	3.63577	3.70546	3.69747	4.86573	3.80336	3.32321	3.83993	4.70821	4.22726	3.57284	3.42061
AC018755.2	-1.56133	-1.33438	-1.42846	-4.16264	1.6377	0.386451	0.818453	0.116095	0.884309	-3.74113	-5.21572	-3.10869	-0.834049	-1.30901	-4.02803
AC018809.2	-1.21885	0.088886	-0.410989	-0.123427	0.530107	-0.653703	0.398197	1.0219	3.22122	-1.14902	0.752569	-0.635575	-1.62067	-0.837888	0.214893
AC018865.3	0.675642	1.68646	-5.68189	-0.144649	4.53922	-0.177925	-3.62822	4.49495	4.19259	3.03425	1.5494	2.9869	1.65723	0.934631	2.05404
AC019069.1	1.45374	2.55487	1.76066	0.597906	0.0421647	-0.207905	0.52722	0.0618965	0.509747	2.20571	1.0827	-0.778245	1.40763	1.56962	0.871219
AC019080.1	1.89804	2.5832	1.14642	0.55897	0.956215	2.14794	1.632	0.0309512	-0.400122	0.382897	0.663318	1.05793	1.00741	2.12789	1.90513
AC019117.3	2.73252	-5.72524	5.20183	6.47797	1.24521	1.24178	-2.0823	2.70391	4.65887	4.40968	2.49615	3.91565	4.3288	4.4021	-0.0915658
AC019197.1	-5.72524	-5.72524	-1.25234	-4.57616	-4.57121	1.7236	-3.26323	-4.89562	2.56495	-1.1783	-5.21572	-2.99253	0.260613	-3.26853	-3.81277
AC019205.1	2.04235	2.61814	2.54959	2.02966	1.19471	1.99611	2.09579	1.69674	2.11515	1.81475	1.95359	-0.063442	2.0408	2.30484	1.74904
AC019257.8	-0.128951	2.63466	1.57456	-5.41304	0.761547	-3.75141	-5.81847	-4.89562	2.26477	-5.76765	-1.12316	-0.443121	-4.10808	0.66763	1.89135
AC020656.2	-2.62334	-0.00532264	-3.18838	-4.0066	-4.57121	-2.4742	-1.28419	-4.89562	-4.22155	-2.49877	-2.34077	-0.860388	-5.09553	-3.60781	-1.628
AC020659.1	3.16593	-2.09292	3.37998	-2.56758	0.00660086	-1.77181	1.88231	0.116095	-1.3315	-0.29023	-0.503951	-1.27	2.51336	0.226707	0.435221
AC020910.5	1.53974	0.762025	2.44009	1.35262	0.436561	1.64393	1.0248	2.15818	1.35045	1.13273	1.41173	0.631951	2.00715	0.465822	0.00151424
AC020915.1	2.17279	2.31886	0.619701	2.37648	2.30273	1.8042	2.70764	3.03739	1.6834	1.67247	1.49393	0.547936	2.18728	1.3954	0.972304
AC020915.3	1.36761	1.02495	-0.0426135	1.76885	1.25031	1.41929	1.58426	1.49693	0.422922	2.00505	1.94509	1.4031	1.40763	1.03017	1.17937
AC020915.5	2.35484	2.02764	1.92261	2.50267	2.25536	1.69707	2.30035	2.86866	2.52574	2.44044	3.78863	2.05797	2.53377	2.61698	1.27494
AC020916.1	6.449	5.24951	5.67548	5.17005	5.40073	6.0366	5.31668	4.04397	6.44165	4.12426	5.65134	4.98039	5.84747	5.1687	4.8099
AC020917.4	1.5827	0.698317	-0.096012	-2.56758	-0.233901	-0.207905	0.182519	0.0618965	2.09484	-2.49877	0.472557	-0.937948	-0.693456	-0.676308	0.00151424
AC020922.1	0.560696	1.05934	-3.50963	4.10797	-1.53715	-5.09394	-2.52741	-4.89562	-0.930462	-5.30896	-3.55981	-4.21771	-5.81847	-4.69863	-5.72524
AC020928.1	1.50394	2.41747	2.67168	1.87032	1.37792	1.73118	1.32636	2.14279	2.03095	0.367939	-0.209258	1.62723	0.563518	1.74883	0.214893
AC020928.2	0.533641	1.57808	-0.410989	0.386451	-3.12382	1.60701	-1.8988	1.83514	-0.930462	-3.98992	-1.47817	0.344818	-1.87039	-0.330504	-1.96906
AC020951.1	3.0151	1.82856	2.39012	1.54999	1.78367	1.88744	1.91159	1.60775	2.81098	-0.406739	1.54121	0.344818	1.5619	1.95856	1.13628
AC020978.5	2.95302	2.77101	4.21059	3.29712	2.92719	1.46265	2.77849	3.51621	3.96729	2.55037	2.24599	3.24624	2.72255	2.77877	1.60665
AC020978.7	-0.736307	1.05176	-0.154354	-1.59034	-0.665509	-0.691435	0.83634	0.686825	1.48748	-0.716246	-0.230297	-2.07759	-1.26944	-1.02032	0.504198
AC020978.9	-0.0261732	-0.27019	-0.87527	-1.05023	-1.96306	-2.13548	-0.0496988	-0.408542	1.73362	-1.86108	-0.344595	-2.99253	-1.3292	-2.37777	-0.237961
AC021016.2	1.24761	0.525821	1.07805	-0.875369	1.80506	0.535258	0.398197	0.755142	0.789155	0.678662	0.785646	0.529838	-0.02232	0.439575	0.522813
AC021054.1	3.70891	2.84574	6.40115	4.8791	2.98961	3.42188	2.05594	3.28327	2.62334	2.61531	4.05194	3.38264	4.77823	2.26554	2.83006
AC021078.1	4.88537	4.7878	6.12223	4.41779	4.62308	5.0254	5.40271	4.10325	5.53119	4.58758	5.53487	5.21396	5.02722	5.58638	5.24144
AC021087.3	0.660286	1.33623	-0.581894	0.261558	0.00660086	0.246357	-0.0496988	0.793591	1.29299	-0.571454	-1.32615	-0.860388	-0.26726	0.884309	0.214893
AC021092.1	0.0823038	-0.477909	-0.0426135	2.15755	2.27687	-0.716385	-1.08079	-0.408542	-1.11705	-0.494872	-0.938197	-0.320491	-2.68148	-0.486321	-0.166176
AC021097.1	1.08122	-0.605165	2.63123	-0.222788	0.620172	-0.0183007	-1.28419	0.530194	0.719492	0.0813388	0.51845	0.265512	0.465351	-0.330504	-0.314509
AC021218.1	-5.72524	-2.93534	-5.68189	-0.0137691	-3.83795	-5.81847	-3.78936	-4.89562	-4.22155	-5.81847	-3.55981	-1.4862	-5.81847	-5.73293	-5.72524
AC021321.1	0.00594796	-0.0625991	1.2387	-0.274534	-0.196995	-1.34118	-0.628718	0.627476	0.719492	-2.97106	-0.274187	-0.464205	0.154279	-0.676308	-0.410162
AC021504.1	-2.07544	2.53156	-5.68189	1.97383	-5.72524	-3.28448	-1.67991	-4.89562	-4.22155	0.468107	-1.32615	-2.99253	1.90806	2.25662	-5.72524
AC021683.2	4.95591	-2.37267	3.15235	3.23337	-0.460418	0.982135	-1.99741	0.169063	3.11765	2.53044	2.60466	1.27392	3.57798	-0.284509	-1.96906
AC021683.3	2.76956	-2.60385	0.826988	-0.4599	-2.55118	-0.995003	-0.875369	-4.89562	-0.930462	-0.944519	-0.132776	-2.66454	-0.26726	-3.60781	-5.72524
AC021766.1	-1.62537	0.392	-1.51568	-2.91093	-2.36333	-0.0183007	-0.294727	-4.89562	-0.320965	-3.98992	-1.96863	-4.57616	-4.57368	-4.03563	-0.665509
AC021851.1	-0.378241	0.4586	-0.87527	0.350788	-0.233901	-0.532496	-0.240063	-0.306981	0.916345	0.0813388	-0.803441	-2.4742	-3.22423	0.197986	-0.867209
AC022007.1	-0.282352	-2.37267	0.533641	-2.56758	0.717435	-0.653703	0.182519	1.47562	1.95929	0.787532	0.785646	-0.163875	1.03919	0.253134	-1.96906
AC022034.1	-0.943655	-1.11902	1.17656	0.261558	1.50437	3.4044	3.34011	-0.855717	2.81098	0.118062	1.39506	-2.4742	-1.43792	1.60879	2.44108
AC022098.1	2.56506	1.43861	1.37929	0.597906	-0.233901	1.35173	0.182519	0.22629	1.58914	0.267005	1.45077	1.49522	0.427837	0.439575	0.675155
AC022101.1	-5.72524	1.48092	-5.68189	0.509747	-4.57121	-5.81847	-5.81847	-4.89562	-4.22155	-1.51514	-5.21572	-1.4862	-5.81847	-3.60781	-4.57616
AC022107.1	2.602	1.66882	2.68532	0.979271	1.02637	0.567823	1.44998	3.04483	2.44279	1.55913	1.97297	1.72031	2.67411	1.6864	1.97792
AC022137.3	-0.303435	0.235125	-0.910401	0.497083	0.780944	0.0826106	-1.23444	1.25683	-1.77702	0.325592	0.151338	0.639235	-0.288594	0.684716	0.576011
AC022144.1	-2.07544	-0.160983	-2.86157	-0.0789061	-1.61659	-0.995003	-0.628718	-0.709614	1.24164	-0.612841	-1.32615	-0.320491	-2.02264	-2.37777	-2.97106
AC022149.1	2.63394	4.02501	2.53052	3.03973	3.23355	3.03389	2.32583	3.22614	-4.22155	3.32051	3.86658	2.35097	2.8013	3.00428	3.59012
AC022150.4	2.56506	3.16742	2.285	4.12043	4.0587	2.54802	3.17884	3.72287	4.64054	3.1988	3.04715	4.0774	2.42718	4.40845	3.56043
AC022167.2	2.97205	3.44982	1.88498	2.80233	1.45426	2.2987	2.75011	2.75438	3.52287	1.7236	3.0277	1.71423	1.75768	1.33459	2.37863
AC022211.2	0.765208	-0.160983	1.4936	0.509747	-0.581679	0.673396	0.336643	1.52393	-0.206805	-0.0145241	0.567549	-0.635575	-0.323385	1.66882	1.08515
AC022336.2	1.23229	1.79591	-2.36006	-0.131801	0.483739	-1.22445	2.5703	0.855154	-4.22155	0.0978307	-0.400122	-2.91012	1.70366	-1.21196	-1.00567
AC022336.3	1.64902	0.572083	0.209428	-0.657421	-0.131556	0.496055	0.773961	1.97134	2.59154	-0.494872	2.3003	-2.30054	0.581447	0.18158	0.0478996
AC022364.1	1.43988	1.25049	0.906156	0.386451	-0.944519	0.406493	0.784824	-0.13971	1.1854	-0.869049	0.567549	0.402901	1.76477	-0.392753	0.386764
AC022384.1	2.62066	2.90542	2.8621	2.24607	2.57103	2.50058	3.36015	2.4323	3.48575	2.26477	3.07842	2.94596	2.93184	3.039	2.27525
AC022400.3	1.11018	0.860932	0.434705	0.403777	1.03226	0.663318	-5.81847	1.70076	-4.22155	0.0241067	0.841612	-0.33029	0.68545	-0.418003	0.888882
AC022400.5	2.10012	2.6052	1.44011	-0.421082	1.62814	1.72538	2.81862	1.92327	2.78073	1.46488	1.62544	0.927038	2.45032	1.13249	2.02491
AC022400.6	0.925163	1.42996	0.839318	-0.237915	1.02234	0.259312	1.44074	0.998504	0.884309	-0.0805506	0.951978	-0.730451	1.37292	0.370232	1.07269
AC022400.7	2.99277	2.7425	2.88244	1.68282	2.27268	2.91857	3.40205	2.75471	4.22092	2.08151	2.55683	2.07713	3.03299	2.32072	2.60675
AC022400.8	2.58536	2.19188	1.97874	-0.274534	1.89223	1.26788	2.00749	2.04752	3.23509	2.09942	2.16605	0.761763	1.40763	0.815562	1.198
AC022400.9	0.712778	0.698317	0.34216	-0.4599	0.402901	-1.96306	0.221237	1.39868	2.94679	1.42297	0.0220863	1.11522	1.80829	-0.913457	0.340622
AC022413.1	-1.78103	-2.37267	0.154732	-2.91093	-1.75254	-2.62792	-2.49877	1.05176	0.335031	-0.716246	-1.32615	-2.66454	-2.31345	-3.02493	-2.63001
AC022415.1	3.47178	1.70016	2.72173	2.74311	1.43988	1.37676	1.59242	2.59495	3.22954	1.19848	1.12357	2.04977	1.81475	1.79439	1.23129
AC022415.2	2.8884	1.05478	3.40721	3.24699	2.39875	2.66096	1.23951	2.71098	4.86153	2.22953	2.9759	3.49182	2.56285	2.73081	2.23405
AC022498.2	-0.112516	2.80612	0.445007	-0.599748	0.0942596	1.70294	0.807511	0.530194	1.12073	-1.33465	1.11198	-1.27	1.34605	0.951228	0.562519
AC022509.1	1.97039	-4.31778	3.76529	-0.0137691	2.15242	1.38773	3.51223	1.83514	5.18873	-0.135064	1.92971	4.42152	3.82294	-0.096012	1.0292
AC022509.2	1.88498	-2.60385	3.60298	-0.599748	1.46351	0.187182	3.00095	1.14953	4.75292	-1.43526	1.97297	4.23329	3.48217	0.116197	1.46228
AC022509.3	-0.79188	-1.11902	0.533641	-3.17247	-0.196995	-2.4742	-0.961403	-2.34117	3.59427	-5.72524	-0.803441	1.11522	0.321655	-5.73293	-3.81277
AC022613.1	2.70562	-1.92437	4.87551	1.53758	-0.233901	-2.34117	0.669294	4.30564	4.00747	3.86975	1.25683	3.97081	1.40763	1.72992	-1.06665
AC022613.3	0.985126	-0.943655	-0.629497	-0.947784	-1.24198	-1.77181	-0.708838	0.984608	2.06085	-0.716246	-0.503951	-1.17133	0.154279	-0.181513	-1.06665
AC022706.1	0.962544	-2.37267	1.65723	-3.56929	0.266392	-2.13548	-2.90753	-2.95372	-1.93178	-0.716246	-2.60962	-4.01159	1.47876	-2.55118	-1.628
AC022762.2	0.0409742	-1.18394	0.238371	-2.09292	0.620172	-1.86527	-0.875369	0.00105781	-0.095787	-2.49877	-0.701833	-0.370458	-0.603735	-1.56735	-0.665509
AC022784.1	-3.46778	-0.311716	0.115393	2.16803	-1.03	-0.366282	-3.26323	-0.13971	0.00837279	-3.23453	-2.98101	1.20592	-2.49587	-1.26359	-3.27327
AC022826.2	-1.38582	-1.05597	1.43988	2.72363	1.82526	0.30318	-2.40792	2.2837	-4.22155	0.493255	-0.643583	0.539076	0.304213	0.724615	1.23255
AC022893.1	0.893685	1.27606	-0.459625	1.95734	1.33459	1.50997	1.6008	1.86744	2.44279	-0.336411	0.860752	-0.860388	0.350388	0.35166	0.931223
AC022893.2	-3.46778	-5.72524	-5.68189	1.73033	-1.85167	-5.81847	-0.628718	2.89521	0.983251	0.5306	0.640951	-5.81847	-5.09553	-4.69863	-5.72524
AC022916.1	1.84889	0.258884	1.5664	0.786002	0.922021	0.982135	0.784824	2.14279	1.9284	1.62315	0.993564	0.529838	2.14314	0.733265	1.13628
AC023090.2	-0.79188	-0.122813	-1.25234	-0.657421	-2.13548	-0.24599	-0.415412	-0.855717	0.335031	-1.33465	0.182519	-1.76618	-1.43792	-1.56735	0.594405
AC023157.3	2.71806	-0.368386	2.97347	3.16294	1.25031	1.60701	-0.351441	2.91191	2.18792	2.10519	1.61127	1.76648	2.33006	1.78114	1.0292
AC023355.1	1.48792	0.174847	0.567437	-0.222788	-0.337118	0.567823	1.24866	1.79645	1.76947	0.251513	0.387193	0.562	-0.0837835	0.000350633	0.675155
AC023449.2	-0.42056	-1.53874	0.34216	-1.25702	-0.503404	-0.995003	-2.21072	-0.491321	-0.320965	-0.0145241	1.30925	-2.99253	-0.603735	0.155132	0.157867
AC023509.1	0.197771	0.53778	0.623573	-1.59871	0.220808	-0.696559	0.564489	0.0358045	2.58895	-0.644235	-1.35258	-0.432541	0.221667	-0.509694	-0.708207
AC023509.3	0.792381	-2.09292	0.3826	-0.162433	-0.411257	-0.532496	-1.59621	1.44851	1.04769	-0.199471	-0.803441	0.344818	-0.5044	-0.392753	-0.579118
AC023908.3	1.53974	-0.368386	-0.130839	-2.91093	-0.460418	-0.716385	0.221237	1.52393	1.76947	-0.406739	-0.132776	-1.62537	-0.5044	-0.676308	0.113657
AC024060.1	0.468746	-0.311716	-0.629497	0.597906	0.815247	-0.462296	-0.875369	0.713131	0.652042	0.367939	0.0887756	-0.228783	-0.385963	-0.0472911	0.157867
AC024075.1	1.22276	0.220732	-0.268233	-1.9364	-0.944519	-0.801235	-1.34223	0.0618965	0.652042	-1.23811	0.785646	-0.417112	-1.3292	-1.64099	-1.06665
AC024075.2	3.62566	2.674	2.09123	1.60946	1.44883	2.04519	1.46424	2.15818	3.62351	1.50437	2.82459	1.96379	1.54282	1.25526	1.13628
AC024230.1	1.87177	-0.00532264	2.92129	-1.34267	0.984905	-3.60265	1.54849	0.277279	1.40889	0.306532	0.338321	-0.937948	1.13795	1.03017	-0.665509
AC024257.3	1.56925	0.488613	2.93512	1.45152	1.00522	1.60701	0.938284	-0.13971	2.30304	0.730986	0.133249	0.67497	1.30298	0.908466	0.522813
AC024293.1	1.14694	0.781863	0.620644	-0.500903	0.251988	0.347071	-0.0896364	1.25467	1.84561	0.669468	0.151975	-0.203695	0.691582	-1.11692	0.503616
AC024451.4	-2.34567	-0.653703	-1.34122	-0.0789061	-1.61659	-2.13548	-0.240063	-1.33238	1.12073	-3.23453	0.0887756	-2.99253	-1.3292	-1.06249	-0.057588
AC024568.1	-2.45233	-0.686083	-0.87527	-2.09292	-0.724418	-0.24599	0.0262817	-1.99965	-1.93178	-2.49877	0.153826	-2.36006	-0.960542	-1.56735	-0.706821
AC024592.3	-0.563221	1.16843	-1.18394	-1.29473	-2.41714	0.502444	-1.85359	1.27656	-4.22155	-3.70775	-5.21572	-1.95339	-1.54308	-0.521362	-0.610522
AC024940.2	4.00104	1.87758	1.7922	1.0292	2.28078	-1.22885	-2.6967	-0.789331	-0.144649	1.10616	-0.573126	0.445192	-1.80464	-0.634064	1.90236
AC024940.6	3.15447	0.321655	1.40195	2.57376	1.7236	-0.87638	0.441038	2.39925	1.53661	0.963841	-0.468488	1.78336	2.74435	-0.210543	1.39238
AC025031.4	2.38199	1.68378	3.20393	1.35262	1.13392	2.20264	2.26805	2.59903	2.15755	0.367939	1.77725	0.00389305	1.69878	0.523278	1.5875
AC025031.5	1.27941	0.258884	1.7994	0.147395	-0.460418	1.05561	1.17312	2.09958	-0.320965	-1.0315	-0.274187	-1.34122	-0.209258	-1.96863	0.931223
AC025048.2	-0.154991	-0.42037	0.533641	-0.274534	-0.776785	-0.067001	-0.875369	-0.954302	-1.11705	-1.23811	-1.04062	-0.584669	-2.49587	-0.565141	-0.410162
AC025154.2	2.53699	-5.72524	3.22614	3.84255	2.04032	-1.34118	-2.21072	1.65073	0.227403	-1.43526	-1.1768	-4.01159	1.49562	-0.612365	-1.33438
AC025159.1	1.55271	4.43816	2.17095	-0.0137691	0.766357	0.109528	0.336643	1.83514	2.32583	0.510194	1.02542	-0.370458	-0.209258	0.908466	0.562519
AC025164.1	-1.4877	1.22835	-0.822108	-3.17247	-0.337118	0.219261	0.363781	-1.56045	-1.3315	-0.135064	-2.60962	-2.00903	-3.22423	-1.26359	0.214893
AC025171.1	-0.467775	0.664388	2.60677	-1.25702	-0.233901	1.26788	1.2038	0.573081	1.66575	1.02234	1.14201	1.67713	0.350388	2.407	1.17937
AC025171.2	-1.21885	0.258884	2.17095	-1.25702	0.00660086	1.60701	1.95848	-0.0739863	1.45637	0.849915	2.22326	0.431645	-0.5044	1.93348	1.87177
AC025181.2	-0.42056	-0.869878	0.9894	-0.0137691	0.232222	-0.867273	-0.875369	1.1893	2.32583	-0.801178	0.0220863	0.299068	-1.2133	-0.128661	0.931223
AC025279.1	0.280336	0.11029	-0.609135	3.0512	1.93408	1.70992	2.93966	-0.777342	-0.998983	0.989014	1.4031	0.051466	-0.633577	1.22276	2.106
AC025283.2	-1.68052	-1.97612	-0.753194	-4.57616	0.221667	-0.067001	-1.02305	-1.56045	-4.22155	-5.30896	-0.735333	-5.81847	-5.09553	-2.17199	-0.867209
AC025423.2	2.63384	5.97465	2.38696	2.72321	2.24725	1.90732	2.03566	2.59446	2.63384	1.97512	2.62066	2.06738	1.77091	2.42718	2.37152
AC025442.2	0.373061	-0.869878	-0.17688	-0.123427	-0.0918738	-0.867273	0.45336	0.486438	0.227403	-0.612841	1.17293	-0.417112	0.788864	-0.486321	1.198
AC025449.1	0.00594796	-0.713443	0.943102	0.334705	0.266392	-1.5561	-2.49877	0.627476	0.227403	-0.612841	-0.428938	-1.27	-0.777684	-0.837888	-0.579118
AC025569.1	0.17424	-1.78103	0.655334	-5.81847	-1.14817	-2.34117	-1.80253	0.793591	5.51992	-2.01964	-1.96863	-4.57616	-1.3292	-1.06249	0.675155
AC025580.2	-0.636926	0.392	-3.50057	-2.91093	-0.944519	-2.95696	-0.875369	-4.89562	-0.095787	-3.98992	-3.55981	-2.30054	-1.43792	-2.8237	0.0829565
AC025678.3	-0.282352	2.04354	-0.597996	0.243674	-0.411257	0.481402	1.0804	0.0322898	3.2472	-0.829595	0.629982	-0.635575	-1.15806	-0.612365	-0.118342
AC026124.1	-0.378241	0.392	-2.50138	-1.16333	-2.91591	0.599276	-1.08079	-2.34117	0.652042	-3.98992	1.56669	-5.09394	-1.2133	-0.565141	-0.237961
AC026271.3	2.04977	1.67814	-0.914675	1.87961	1.59144	1.36128	0.118396	0.731786	-1.77304	0.670972	1.34113	-0.801291	-0.234081	0.340005	0.491214
AC026273.1	2.77112	2.23066	1.99783	3.10743	2.07611	1.42996	1.21039	1.33116	1.58914	2.11475	2.72986	1.23129	0.956215	1.63492	2.94872
AC026304.1	-0.378241	-1.626	-0.459625	-0.875369	-1.61659	-1.17661	-1.08079	1.86744	0.227403	0.226444	-0.603735	-0.228783	0.788864	-0.446294	-2.63001
AC026356.1	2.1885	0.174847	2.05898	2.13435	1.31652	1.30694	1.39083	0.713131	3.51514	0.558107	0.901975	0.18158	2.83064	0.908466	1.53937
AC026356.2	1.97039	0.258884	1.41225	1.40919	0.766357	0.800254	1.09161	1.26504	2.88244	-0.406739	0.338321	-0.990841	2.55011	0.0362141	0.744527
AC026362.1	2.41223	2.527	4.00581	1.99611	2.49965	1.73481	3.2663	3.04824	2.95474	2.34816	2.84214	1.03074	3.63937	1.95359	1.56425
AC026362.2	-2.34567	0.336227	-5.68189	-0.875369	-0.776785	1.02412	0.398197	-0.855717	0.116697	-1.43526	-0.701833	-2.30054	-1.01745	0.0823038	0.113657
AC026401.3	2.03583	1.15607	1.37929	1.52246	1.71714	1.75521	0.982259	1.93032	1.83252	1.2492	1.85693	0.960117	2.07477	1.1493	1.71523
AC026412.1	3.64501	3.01122	3.37123	2.38425	2.38063	1.96186	1.75929	3.48653	3.38428	3.61286	1.98358	1.53269	3.10058	3.95891	2.5578
AC026464.4	2.75564	3.12747	3.73341	3.41906	3.0879	3.55248	2.68439	4.33213	2.19675	3.63366	3.5289	3.15076	3.05267	4.54574	3.61028
AC026464.6	1.37457	2.15518	0.750082	0.969422	0.930896	1.55378	0.970316	3.52633	1.5657	2.08069	1.31898	1.99313	1.70528	2.36637	2.02419
AC026470.1	5.8313	5.96639	5.31361	5.33054	4.89073	5.92274	5.71006	4.24198	5.48333	5.51418	5.37348	5.55953	6.33533	5.89308	5.75807
AC026471.1	4.71493	4.12426	4.78315	4.70912	3.38933	4.19992	4.13862	4.51642	4.76839	4.67359	3.89939	2.81464	4.05664	3.8901	4.30676
AC026691.1	0.21681	-0.713443	0.826988	-1.34267	-1.61659	-0.462296	-0.961403	0.43975	-1.3315	0.0813388	-0.701833	0.114243	0.465351	-2.37777	-0.166176
AC026740.1	-0.204073	-0.221427	-3.18838	-1.16333	-1.03	-1.43526	-3.26323	1.22181	2.2767	-1.59044	-1.32615	0.147102	-2.68148	0.0823038	-0.948389
AC026801.2	1.45374	0.4586	0.826988	-0.599748	1.06228	-1.43526	-1.34223	2.56093	4.35431	0.5306	-0.209258	0.213972	1.36684	0.323352	0.903881
AC026979.4	1.74854	1.73219	0.599845	-0.535088	1.51518	0.800254	0.982259	1.49693	-0.597073	-0.336411	1.75826	0.00389305	-0.603735	-0.737186	0.254218
AC027020.2	-0.573878	0.862814	-0.203695	1.00497	-2.02401	0.201056	0.158838	1.13418	1.899	-0.849716	-5.21572	-4.27572	-1.06821	-1.21451	0.857048
AC027031.2	1.40195	1.81719	1.07805	3.35994	1.09449	0.599276	1.17312	0.277279	3.11765	2.03905	3.19326	-1.4862	1.06863	1.44696	0.774501
AC027097.1	0.919814	1.98034	0.897457	1.16288	1.82786	1.37929	2.02491	-0.644395	0.82462	1.43306	1.42142	0.6647	1.4149	1.26504	1.96839
AC027097.2	0.783342	1.0362	-0.716999	0.363982	1.07334	0.459806	0.648355	-0.657421	-0.0432349	1.02727	1.18465	-0.136204	0.808247	0.30426	1.653
AC027279.1	-1.12076	-0.311716	-1.96306	-3.17247	-1.44876	0.406493	0.911635	-4.89562	0.422922	-0.680991	-0.938197	-0.163875	-1.43792	-0.446294	-0.314509
AC027290.2	3.40257	4.70853	2.3083	3.59661	3.56937	3.62281	5.36445	2.68003	4.79674	2.69966	3.99404	1.80378	4.1782	3.41686	3.93862
AC027307.2	0.373061	0.525821	0.9894	0.786002	0.504699	1.28876	-0.351441	1.9458	0.983251	0.874811	0.860752	2.86669	1.13795	0.0362141	0.629807
AC027514.1	-2.07544	0.392	-0.695428	-0.801974	-0.944519	-0.867273	-0.351441	-1.15511	0.116697	-1.43526	-0.701833	-1.87824	-1.87039	0.35166	0.594405
AC027644.3	2.01574	1.51182	1.8959	2.67481	1.58691	1.15333	0.891587	3.51225	3.23509	2.17239	1.39506	2.19163	1.57935	2.29498	1.48837
AC027644.4	-0.49334	-0.294146	-5.68189	-0.294666	-0.726634	-1.61854	-2.07458	-0.778245	-0.837888	-0.837281	-1.12629	0.251988	-0.294727	0.100699	-1.57554
AC027682.7	-0.282352	0.995849	-2.50138	-1.34267	-1.75254	-0.598872	1.44998	0.169063	-1.11705	-0.406739	0.387193	-1.62537	-1.3292	-1.44194	0.871219
AC027796.3	-1.68945	2.70163	-0.313918	1.89101	-2.67042	0.350388	1.18465	0.777724	-4.22155	-0.701833	1.49261	-5.81847	1.10528	-0.153544	-2.15813
AC027796.4	0.373061	1.78899	-0.581894	0.192264	-0.233901	0.310447	0.633545	0.22629	0.789155	-1.14902	0.0887756	-0.778245	-0.26726	1.64248	-0.948389
AC034102.2	-5.72524	-5.72524	0.489627	0.699692	1.10464	0.209366	-5.81847	2.00476	-4.22155	-5.81847	-1.71073	-1.2133	-1.06665	1.43475	1.91432
AC034111.1	0.533641	0.698317	0.267242	0.627476	0.0421647	-1.43526	-0.794507	0.337713	-1.93178	-2.49877	-1.96863	-1.17133	-0.777684	0.226707	-0.948389
AC034229.2	-1.3356	-5.72524	-1.14996	0.192264	-0.292958	0.0109454	1.06454	-0.0739863	-1.3315	-5.81847	-0.803441	-5.81847	-5.81847	0.289083	-5.72524
AC034236.2	1.06268	-0.00532264	2.4233	-1.52908	-0.0918738	-0.299792	0.044785	0.914476	1.12073	-0.801178	0.182519	-0.0840377	0.788864	-0.0472911	0.903881
AC036176.1	-0.708399	-1.92437	0.267242	-2.56758	-2.91591	-2.34117	-1.80253	0.00105781	-2.45233	-1.0315	0.229597	-0.0840377	0.204422	-0.181513	-0.665509
AC036176.2	-0.467775	-1.01239	-0.629497	-1.16333	-1.85167	-0.598872	0.105277	-0.306981	-0.206805	-1.43526	-0.0259373	-0.990841	-0.941679	-0.565141	-0.314509
AC036214.2	-0.325137	0.762025	-0.822108	1.45152	0.938976	-0.653703	-0.294727	0.837194	1.35045	-0.944519	-0.0259373	0.0841442	-1.87039	-1.33684	-0.665509
AC037198.1	-0.867241	-0.122813	-0.459625	-1.16333	-1.24198	0.339283	-1.80253	-1.15511	-0.727642	0.156369	1.99885	-1.87824	-0.867402	0.733265	-0.410162
AC037459.2	1.35173	-0.477909	-0.268233	0.301686	-1.24198	0.800254	-0.415412	-0.855717	0.116697	-0.29023	0.993564	0.147102	-0.13335	-0.565141	-0.237961
AC037459.3	2.15165	1.82856	0.784824	0.910581	1.37792	1.03853	1.64818	0.116095	0.916345	0.306532	1.56669	1.20592	-0.385963	0.650641	0.991502
AC040160.2	-0.112516	0.355977	-0.695428	-2.3666	-2.13548	-0.653703	-0.481403	-0.306981	-1.62537	-1.86108	0.229597	-1.87824	-1.43792	-0.737186	-0.579118
AC040162.1	0.388388	2.85132	2.62806	0.898697	1.52385	1.82526	2.37152	1.69757	3.03299	1.58986	1.15457	0.871942	1.97679	1.96348	2.57792
AC040162.3	-0.171658	1.24464	0.334424	0.245583	-0.217261	-0.693456	1.60814	0.203866	1.60946	-0.421468	0.491214	-0.488487	0.443054	0.784997	0.18989
AC044860.1	3.21954	-1.15092	0.0471091	-0.698793	-0.26032	-0.882081	1.18334	1.33035	-0.509694	0.215813	0.62803	-1.41341	0.403203	-5.73293	-1.87824
AC046168.1	-1.3356	-1.11902	0.943102	1.58316	-2.55118	-2.4742	-1.17613	0.627476	-4.22155	-2.31655	-1.1768	-4.01159	-1.43792	-5.73293	-4.57616
AC046185.3	0.140482	3.16346	0.533641	3.07148	2.27164	1.97814	2.73666	0.627476	1.45637	2.37329	1.59226	-0.282582	-0.0837835	0.489377	2.38344
AC048341.1	2.93381	2.62505	3.49099	1.13472	2.06461	3.67804	2.96467	1.22181	3.81779	1.62315	2.82459	2.15519	3.68015	1.90018	2.32338
AC048341.2	1.56925	0.336227	2.54311	0.022742	0.208987	1.44845	-0.151847	0.627476	2.6005	0.118062	0.716819	0.46205	1.11572	0.439575	1.35513
AC048380.2	-0.112516	0.59765	-0.753194	-0.801974	-0.196995	0.372677	-0.151847	-1.33238	-0.206805	-1.59044	1.28707	-2.99253	-0.693456	0.839897	0.386764
AC048382.2	-2.84917	-2.4742	-1.41793	-2.28824	-1.30089	-0.484379	-0.681545	0.426622	-0.506712	-1.3496	1.1305	-1.31178	0.0409742	0.056993	-1.12824
AC048382.5	-3.46778	-1.53874	-0.221427	-1.25702	-0.411257	0.271166	-0.481403	-0.709614	-1.93178	-0.406739	-0.603735	0.114243	-1.87039	-1.06249	-0.118342
AC051619.8	-0.636926	-0.943655	0.846519	0.066669	0.307998	-0.207905	-1.80253	-0.13971	0.335031	0.787532	-0.274187	0.00389305	0.963948	-1.96863	-0.475386
AC055713.1	1.93141	2.27202	3.28898	2.19167	1.59794	1.87484	2.15466	1.96186	2.55731	0.939493	2.13149	0.23859	2.60011	0.987272	1.80579
AC055811.4	2.10519	2.80612	1.13546	1.48021	1.51518	1.91159	3.21764	2.46279	1.24164	1.14232	3.07993	0.344818	1.45663	1.03017	2.16733
AC055839.2	3.31289	1.90958	-0.600635	1.98085	1.87517	3.32065	1.90576	-0.180193	0.719492	2.03566	2.63423	0.446047	0.0428131	0.45336	1.34698
AC058822.1	-5.72524	0.27286	-5.68189	0.212989	-5.72524	-5.81847	-5.81847	0.851555	-0.0388302	-5.81847	-5.21572	-0.602919	-5.81847	-5.73293	-5.72524
AC060766.1	1.6473	1.03437	0.533641	1.32588	1.86631	1.20439	1.24015	1.11572	1.65212	0.750536	1.45077	0.402901	1.41929	0.633667	1.20832
AC060766.7	2.19199	1.6377	0.701561	1.71877	1.98703	1.45175	0.953865	1.27806	1.71923	1.34094	2.11011	0.597489	1.80217	1.64902	1.47768
AC060780.1	4.10998	3.97841	4.87426	3.70152	2.94581	3.15836	3.99965	3.72287	4.23329	3.11794	3.93769	2.92976	3.56937	2.66385	2.90291
AC061992.1	1.09948	-1.53874	-0.581894	0.066669	0.00660086	-0.995003	-4.12668	2.51652	0.719492	0.982868	0.182519	-1.4862	-1.12381	-0.612365	-1.628
AC064801.2	-1.78103	-0.221427	-1.34122	-1.78418	-0.411257	-0.598872	-0.708838	-1.15511	0.422922	-1.33465	-1.04062	-0.584669	0.321655	0.323352	-0.237961
AC064807.1	2.37294	2.03275	1.96477	2.84312	0.591297	1.65471	1.04225	0.671801	3.3236	0.899228	1.46488	1.86846	1.18494	0.908466	1.48837
AC064836.3	-0.52024	-0.802547	-1.14996	-0.947784	-0.701833	-0.462296	-1.08079	2.1297	-0.320965	-0.612841	-0.274187	-1.27	0.598722	-1.06249	-3.27327
AC064850.1	-0.52024	0.630261	-0.297477	-1.628	-0.606767	-0.716385	-0.103149	-0.13971	0.270644	-2.97106	-0.0259373	-1.76618	-0.118342	-0.0472911	0.113657
AC067750.1	1.93141	1.65615	2.68532	0.445866	1.44883	1.47983	1.34854	2.4413	0.227403	0.267005	1.82856	0.844329	1.13795	1.18435	0.113657
AC067852.2	3.26531	3.20245	3.82975	3.51619	3.3034	3.01671	3.13148	4.08725	3.23509	2.97224	3.12506	2.75822	3.15172	2.64868	3.04361
AC067852.3	-0.0261732	1.4509	0.599845	-0.0137691	-0.337118	0.339283	0.45336	-0.226518	-0.930462	-1.23811	0.387193	-1.17133	-0.0837835	-0.486321	0.931223
AC067931.1	-0.708399	0.488613	-0.629497	-0.535088	-0.131556	-0.462296	-1.45601	1.29094	0.916345	-1.86108	-0.274187	-0.990841	-2.68148	-1.56735	-1.18712
AC067968.1	0.155883	-1.04694	-2.98101	0.363581	1.63964	0.126106	1.15832	1.25277	-4.22155	1.36198	-1.55397	0.253729	0.58084	1.78761	-1.28279
AC068134.3	0.350388	0.926565	0.17424	0.586802	0.0284408	-0.482971	0.62803	-0.637704	-0.137628	0.238152	0.155132	0.496055	1.35361	0.578948	-0.213768
AC068152.1	2.27876	2.93421	4.01781	3.4128	1.5842	2.70163	2.23782	2.93259	1.69783	2.49539	2.66385	3.09692	2.37533	1.79645	2.58662
AC068205.2	2.42882	2.07412	2.47478	2.1297	1.5494	0.982135	1.06454	1.60775	0.422922	0.572676	0.860752	0.378058	1.50836	1.08775	1.50625
AC068338.2	-0.235006	-0.713443	1.15095	0.627476	-0.864249	0.109528	0.044785	1.83514	1.40889	0.558107	0.280013	0.265512	0.273871	-0.096012	0.562519
AC068446.1	0.226986	-1.92437	-0.079627	-0.0137691	-1.64505	-0.801235	-0.294727	-0.0344303	0.335031	-0.00329203	0.535949	-1.57443	-0.581092	-1.938	-1.14695
AC068473.3	-1.78103	3.92725	-2.50138	4.28498	0.902304	0.849771	-2.90753	-4.89562	0.116697	1.14232	0.67739	-5.09394	0.204422	-1.06249	-2.97106
AC068473.5	2.21066	2.28255	2.9799	1.50627	1.77111	1.49401	1.22835	1.9976	1.45637	0.939493	1.35035	2.03095	1.86141	2.13115	1.53937
AC068491.4	0.0204552	0.745249	0.221667	-0.4599	1.34457	1.69645	2.16073	-0.185821	2.01337	-0.749773	3.47495	0.808247	0.835634	1.5724	3.09692
AC068533.4	-1.84516	0.27969	0.455837	1.28945	-1.79425	-1.32832	-1.14536	-0.262517	1.97792	-0.218423	0.813422	-0.877077	-1.27549	1.80959	0.650641
AC068547.1	-5.72524	-5.72524	1.77633	2.31569	-5.72524	-3.7655	-5.81847	2.13642	-4.22155	0.293734	-2.84022	-4.6761	-5.81847	1.82451	-1.0091
AC068580.4	2.14599	3.33788	1.8078	2.85132	4.08921	2.02033	2.59815	3.56748	2.1757	3.02398	3.4622	2.93259	2.93033	2.29833	3.59765
AC068587.4	-0.595029	1.34698	2.42646	3.37171	2.63584	2.37564	3.54889	-1.56045	1.21698	-0.375772	1.31694	-0.331652	1.1305	1.35235	1.86283
AC068631.2	2.14743	0.953865	1.66476	1.07014	2.27373	0.0382735	0.652761	3.00691	2.17095	1.25467	1.0362	1.95856	2.60466	2.10012	2.44493
AC068669.1	-0.112516	-1.28039	0.154732	0.111009	-2.91591	-1.86527	-2.90753	0.00105781	0.227403	-2.31655	-1.81003	-1.4862	-1.75714	-2.37777	-1.18712
AC068790.3	-1.21885	-0.943655	-0.629497	-0.123427	-1.14817	-1.09305	-0.151847	-0.855717	-0.206805	-1.33465	0.280013	-1.87824	-0.867402	-0.181513	-0.751367
AC068790.9	-0.882971	-1.78103	-0.944313	-0.151847	-0.479801	-4.05856	-1.08079	0.116095	0.422922	-2.91012	-0.724418	-3.48632	-2.8942	-1.06249	-1.55956
AC068831.7	2.94596	2.16857	3.31661	3.09587	3.46709	2.83768	3.49895	3.87519	4.26417	2.94029	2.74707	2.98753	3.10013	2.99565	2.61988
AC068888.1	3.8965	3.22439	5.12832	3.08215	2.33982	2.7064	2.08419	3.24624	4.77915	3.6585	1.39506	2.40647	2.0482	4.36492	1.76023
AC068896.1	-0.226412	0.882166	-0.71293	0.209627	0.117728	-0.280541	0.324154	1.33125	1.3181	-0.0789798	0.535258	0.285784	-0.0561718	-0.119745	0.940635
AC068946.1	-0.0932297	1.47562	0.875071	-2.29744	-1.54208	-0.207905	-0.313326	-0.910401	0.541516	-4.17839	-0.973307	1.06153	0.911635	-0.023679	-1.27549
AC068946.2	2.54216	3.86047	2.72194	2.54989	2.71098	2.57693	2.77515	3.58908	3.91675	2.57313	2.42408	3.27571	3.3003	2.25013	1.65073
AC068987.2	1.15348	-5.72524	0.115393	-1.628	-4.57121	-4.32538	-2.90753	2.25843	-4.22155	-5.72524	-2.34077	-3.25757	-2.9496	-3.02493	-5.72524
AC069120.1	0.468746	0.088886	-0.581894	1.81659	-4.57121	-4.32538	-3.06726	0.984608	-4.22155	-4.38969	-1.47817	-4.57616	-0.446294	-5.73293	-3.81277
AC069222.1	0.631248	1.19547	-0.268233	-2.91093	-1.03	-0.415999	0.105277	-0.306981	-0.206805	-1.23811	-1.04062	-1.07674	0.733265	-1.33684	0.214893
AC069224.1	-0.467775	-1.18394	-0.297477	-1.9364	-0.292958	-0.716385	-0.875369	-0.226518	-4.22155	-2.49877	-1.32615	0.971757	-1.43792	0.000350633	0.0478996
AC069281.2	1.44851	1.4464	2.0829	1.84113	1.52516	2.38998	2.48262	0.930468	1.78204	0.890663	0.924107	-0.249244	3.1429	1.79591	1.78097
AC069288.1	4.05016	4.29167	3.63762	3.79203	3.53007	3.33527	2.91191	3.31154	3.232	3.05879	3.88363	3.95831	3.71294	2.45392	4.06365
AC069528.2	-2.62334	-1.92437	1.07805	-0.535088	-0.62409	-0.299792	0.00319944	-0.709614	-0.727642	-1.33465	-1.04062	-0.370458	0.154279	0.650641	-0.057588
AC069544.1	0.604114	0.428787	0.655334	0.192264	0.232222	-0.532496	-0.708838	1.26504	0.916345	-0.0145241	0.0220863	0.114243	-0.867402	-0.913457	0.00151424
AC072061.1	1.43988	0.392	1.44915	-0.324745	0.00660086	0.567823	-0.875369	1.75278	1.1854	-0.336411	0.280013	1.35761	0.598722	0.387621	0.00151424
AC073046.1	1.35173	1.04503	-0.581894	0.979271	0.639235	0.708328	0.45336	2.03118	-1.62537	0.427488	0.640951	0.213972	1.09229	0.35166	0.839318
AC073052.1	-0.467775	-0.122813	0.154732	-0.324745	0.307998	0.406493	0.336643	-0.306981	1.66575	-1.43526	0.0887756	-0.464205	0.350388	-0.284509	-0.579118
AC073073.2	0.765208	-0.160983	0.209428	0.74232	0.208987	0.246357	-0.351441	0.573081	1.1854	-0.455219	0.860752	-1.07674	-0.13335	0.733265	-0.948389
AC073109.1	-3.46778	-4.31778	1.53689	-0.123427	-3.12382	0.0563369	-3.55981	-1.56045	1.95929	-5.72524	-2.34077	-2.4742	-4.57368	-1.16062	-4.57616
AC073111.5	2.62156	2.50792	3.8965	0.833859	1.80506	1.68598	2.61751	2.28098	3.10013	2.50985	3.00522	1.87582	2.0482	2.07902	2.44404
AC073195.1	0.819988	-0.943655	-0.221427	-1.628	-0.581679	-1.63567	-2.90753	1.58673	0.509747	-0.29023	-0.428938	-1.76618	-0.446294	-1.64099	-0.948389
AC073264.3	-3.62822	-5.72524	-1.70687	1.15726	-5.72524	0.560138	-2.40814	-4.89562	-4.22155	-0.314509	-1.91196	-4.57616	-5.81847	-5.73293	-5.72524
AC073343.2	1.06268	0.088886	0.47484	0.809357	-0.0412383	-0.995003	-2.3539	0.956215	-0.320965	-1.43526	-1.1768	-0.71286	-1.62067	-0.181513	-0.948389
AC073389.1	1.02653	0.525821	1.99206	-1.05023	-0.503404	-0.867273	0.221237	2.04752	1.1854	0.337982	-0.274187	-0.370458	0.427837	-0.565141	-0.948389
AC073410.1	-1.3356	-0.221427	-2.86157	-1.9364	-2.36333	-2.13548	-0.961403	-1.15511	0.335031	-4.92227	-0.603735	-2.30054	-1.3292	-1.16062	-1.628
AC073439.1	-0.154991	0.0382735	-0.503951	-1.628	-2.55118	-1.27375	0.304966	-0.954302	0.652042	-2.49877	-0.803441	-0.584669	-1.01745	-0.565141	-1.79849
AC073476.3	-0.52024	0.302705	0.00197067	-1.628	-0.460418	-0.067001	0.605543	-0.602919	0.00837279	-3.23453	-0.938197	-0.778245	0.0153758	-0.181513	-0.314509
AC073508.3	1.52524	1.39411	2.2355	2.7487	1.02637	1.86532	0.336643	2.83714	1.66575	1.75877	1.75826	0.695281	1.49562	0.926801	1.73055
AC073529.1	-0.204073	-0.802547	-0.221427	-0.801974	0.232222	-0.598872	-0.628718	-0.491321	-0.930462	-1.59044	-1.62537	-1.76618	-1.01745	-1.26359	-0.410162
AC073548.1	-0.225891	-0.328625	0.915854	0.555083	0.781863	0.465351	0.739564	1.61972	1.53147	-0.910401	-0.311228	0.125198	-0.295464	0.140482	0.53193
AC073585.1	-1.01281	-0.752549	-0.695428	-0.627839	0.630529	-0.405252	0.158287	-4.89562	0.116697	0.169889	0.537943	1.02397	-0.363141	0.226707	-0.118342
AC073655.2	0.17424	-1.3563	-0.822108	-1.34267	-1.61659	-2.4742	0.605543	-1.15511	1.69783	-4.38969	-0.274187	-0.584669	-0.603735	-0.284509	-1.96906
AC073857.1	0.750082	1.0804	2.82424	0.845116	1.7375	-0.129077	1.21821	1.98792	1.47983	0.862075	1.34075	0.679021	1.52044	1.5496	0.645508
AC073869.1	4.45984	3.4843	4.87187	4.74691	3.79285	4.21497	4.97941	4.37821	5.34442	3.04622	4.53199	4.44123	4.25257	4.45896	4.04418
AC073896.1	-1.27426	1.26271	1.06454	2.98608	1.54349	-0.764313	-2.41967	1.17274	-0.452317	1.24178	2.01635	2.42232	-5.81847	1.46952	1.99783
AC073957.3	2.40887	-1.18394	-1.51568	1.05793	-0.701833	-0.155861	-0.481403	-0.709614	-0.320965	-0.406739	0.0887756	1.14953	1.84292	0.323352	0.113657
AC074117.1	2.97044	2.83651	2.66042	1.64345	2.74606	2.73139	2.53309	3.75326	3.52113	2.15094	1.67228	2.16073	2.75251	2.60163	2.50985
AC074135.1	0.522348	0.619701	0.873063	1.79844	0.388829	0.00289482	0.970316	0.933472	5.19804	2.1953	-0.938197	2.1885	1.85284	1.49562	-1.2671
AC074138.1	-0.0261732	0.123211	-0.337416	-0.398889	-1.14817	0.626312	-0.208746	1.24521	-0.320965	-1.59044	-0.603735	-0.71286	-0.446294	-0.446294	-0.410162
AC074141.1	0.738715	1.45649	0.975859	1.19197	1.06228	0.749594	1.2912	2.18792	1.50625	0.415136	0.785646	-0.0840377	-0.385963	0.694971	1.0292
AC074143.1	3.07534	3.80556	3.32947	3.1536	2.15242	2.49615	3.41467	3.74822	3.14367	2.96069	3.75992	3.15424	3.20203	4.16664	2.62396
AC074143.2	0.919464	1.50212	-0.206449	-3.77486	-4.57121	-1.1487	-2.09328	-0.266288	-2.15813	-1.94287	0.812302	-0.297924	-0.162724	0.560138	-0.820822
AC074212.1	1.70016	1.51182	1.03975	0.533797	1.78367	-0.0183007	0.429571	1.0219	-0.452317	0.156369	0.608307	1.58721	0.500253	1.10528	-0.057588
AC074386.1	-0.221427	-3.02493	0.525143	-1.60568	-0.600717	-1.51026	-0.604686	1.03779	0.278469	-1.92934	-1.55956	0.389932	0.262266	0.722195	-1.86108
AC078846.1	4.47406	3.72899	4.86674	3.63979	2.86014	3.17007	3.62648	3.42621	4.14594	3.74547	3.1389	2.82459	3.59407	3.59942	2.73527
AC078883.1	-2.62334	-0.122813	-0.753194	-0.0789061	0.208987	-0.366282	-0.240063	-0.226518	0.983251	1.54349	-1.1768	1.3306	0.874811	-0.96259	0.744527
AC079160.1	-4.0066	0.088886	1.25277	-1.05023	-5.72524	-1.34118	-5.81847	1.08426	2.09484	-1.23811	-5.21572	-4.01159	-3.22423	-1.7882	-5.72524
AC079174.2	1.2944	-0.869878	1.67391	0.022742	-0.62409	-0.207905	0.261558	-0.306981	0.422922	-0.680991	0.280013	-0.778245	-1.43792	-0.446294	-2.3666
AC079316.2	-2.34567	-0.00532264	-1.25234	-4.0066	-0.701833	-0.0183007	-0.208746	-2.34117	-0.095787	-2.31655	0.229597	-4.01159	-3.22423	-0.96259	0.991502
AC079416.1	0.503441	2.46241	0.115393	-0.4599	-1.03	-0.299792	0.573081	-2.34117	-0.095787	-0.406739	0.0220863	-2.66454	0.321655	-0.446294	0.435221
AC079594.2	-1.27756	-1.59871	-2.03729	-0.573878	0.847473	-2.29667	-3.60265	1.36627	1.61127	1.24436	1.0432	1.38347	-1.27323	-0.465366	0.00151424
AC079630.1	-2.99284	-1.3563	1.07805	-1.16333	-0.460418	-0.067001	-0.577091	-1.33238	-2.45233	-1.86108	-1.47817	-2.99253	-2.49587	-2.17199	-0.948389
AC079781.5	1.73864	2.06738	2.27268	2.1976	1.86141	2.11515	2.32467	2.46702	2.28904	1.07334	1.68881	1.35054	1.87326	2.06213	2.50058
AC079834.2	-0.79188	1.3195	1.09853	0.301686	-0.776785	-1.17661	0.304966	1.39868	-4.22155	-2.97106	0.567549	0.46205	-1.01745	-1.44194	-1.18712
AC079915.1	-3.46778	0.968866	-0.753194	-0.535088	-1.03	0.722195	-0.240063	0.627476	1.45637	-1.59044	-0.0867213	-1.07674	0.113754	-0.565141	0.214893
AC079922.2	0.844329	-0.27019	1.9421	-1.52908	-0.233901	0.0563369	0.304966	2.45222	1.95929	0.226444	1.30925	2.70342	0.902953	1.30484	0.713765
AC079949.2	2.98103	-5.72524	-3.18838	1.50627	-2.13548	-3.06726	-0.577091	-4.89562	3.88642	-3.23453	-1.1768	0.213972	0.733265	-3.02493	-0.751367
AC080013.1	0.660286	1.61631	0.30815	0.882489	2.04032	2.55931	1.64818	0.277279	1.73362	0.0813388	1.0827	1.71262	2.8698	2.04752	1.64297
AC080038.1	5.74174	8.40715	6.21285	7.42431	7.12911	8.49998	5.61524	3.80382	7.20004	6.23933	9.21019	6.00403	6.79671	7.10201	6.58151
AC080038.2	-0.0727195	1.70366	0.885669	0.786002	-0.411257	0.646634	-1.99741	-2.34117	2.2767	-1.43526	0.933794	-0.71286	-0.5044	-1.26359	-0.665509
AC080080.1	1.24761	-0.27019	0.655334	0.568172	-0.337118	-1.77181	-0.151847	0.573081	-0.597073	-1.73483	-0.503951	-0.937948	0.113754	0.289083	-0.166176
AC080100.1	0.00594796	-0.802547	-0.87527	1.53758	0.504699	-0.0183007	-4.12668	-2.95372	-4.22155	-1.23811	-1.96863	-2.66454	-1.62067	-1.64099	-2.97106
AC080112.1	0.140482	2.1312	1.713	0.480666	0.963948	0.776628	0.304966	2.39346	0.719492	1.53654	1.46488	2.17031	2.19242	1.66882	1.35513
AC083798.2	2.43454	3.36864	2.40429	1.39757	0.743806	0.997775	1.76507	1.81596	2.55731	1.98246	0.968866	0.761763	2.66293	1.83811	1.08515
AC083799.1	2.39988	1.8404	3.00465	3.42612	2.06973	1.62193	1.32636	2.31528	2.2177	2.2355	1.35035	2.23564	3.26673	3.00071	2.03336
AC083805.1	-0.636926	2.2393	-1.80945	1.45152	-1.75254	-1.27375	-2.62334	-1.84516	0.422922	-2.97106	-1.81003	-5.09394	-3.22423	-2.37777	-3.27327
AC083837.1	-2.62334	3.28285	-0.17688	-0.875369	0.472557	1.09495	1.54849	-1.84516	-0.206805	1.29094	0.67739	0.485514	-0.446294	0.0362141	1.26235
AC083843.3	2.88644	2.9799	4.66186	4.08921	3.36786	2.1287	2.11538	3.90351	3.80965	2.10519	2.73381	2.29716	2.4437	3.345	2.45162
AC083843.4	-0.467775	-1.78103	1.87932	0.786002	0.857551	-1.86527	-2.62334	1.11572	0.581144	-1.23811	-0.209258	0.147102	-1.87039	0.116197	-0.751367
AC083855.2	-0.943655	-1.3563	-0.459625	-5.09516	0.369214	-0.995003	-1.80253	-4.89562	1.35045	-1.23811	0.338321	0.933167	-0.941679	1.72992	1.0292
AC083862.2	-2.34567	-0.653703	0.445007	-2.56758	0.620172	-0.24599	-0.103149	-1.15511	2.12815	-0.406739	-0.274187	0.147102	0.673122	1.08775	0.675155
AC083899.1	1.51972	0.37949	1.12357	2.41312	1.79136	0.586156	-0.177925	2.44803	1.2053	1.0552	1.74893	1.21871	1.43475	1.64818	0.787749
AC084018.2	-0.636926	-1.11902	0.981661	-0.324745	-0.411257	0.875071	-0.595303	1.34651	1.63054	-0.612841	0.229597	-0.464205	0.132134	-0.231954	0.254218
AC084125.2	-0.42056	1.29094	2.57557	-0.398889	0.208987	1.78448	1.06454	1.69154	2.57991	0.762461	0.51845	0.695281	-1.01745	-0.837888	0.113657
AC084783.1	-0.708399	0.355977	-1.80945	-3.17247	-1.75254	-1.09305	-1.08079	-1.84516	-1.3315	-3.5812	-0.209258	-2.66454	-2.02264	-2.8237	-1.18712
AC084824.1	0.819988	0.630261	-0.0174301	-2.09292	0.00660086	0.148196	0.00319944	-0.491321	1.04769	-0.424965	0.567549	-0.990841	0.776628	-2.37777	-0.665509
AC084859.1	1.76066	-2.60385	0.567437	-1.16333	0.698317	-5.81847	-0.240063	-4.89562	0.335031	-1.59044	-5.21572	-5.81847	2.5303	-5.73293	-3.81277
AC087190.3	5.12863	4.35787	-5.68189	-5.81847	2.96744	2.75982	4.1515	2.7484	4.76993	1.41773	-5.21572	-5.81847	2.80233	2.21632	-5.72524
AC087203.3	1.08842	0.355977	0.0462235	1.48542	0.459114	0.849771	1.04225	1.29094	-1.3315	-1.86108	0.968866	-1.34122	-0.209258	-0.330504	0.0478996
AC087284.1	-2.07544	-0.713443	-0.581894	-1.16333	-0.131556	0.932863	0.363781	-0.602919	-1.62537	-2.49877	-0.132776	-2.00903	0.23859	0.116197	0.562519
AC087289.1	5.4548	3.07174	5.45791	5.60656	5.49604	4.73698	5.35796	4.26511	5.57633	4.57658	4.46923	5.40539	4.94693	5.37472	5.53174
AC087289.6	0.0409742	-3.59607	1.4936	1.23242	-0.411257	-1.09305	-1.99741	1.85435	1.45637	-0.612841	-0.132776	-0.417112	0.074871	-1.33684	1.05266
AC087294.1	-0.112516	0.174847	-0.0426135	0.147395	-0.292958	0.800254	-0.875369	0.671801	-0.206805	-0.29023	0.280013	-2.00903	-1.01745	-1.56735	-0.314509
AC087477.2	-0.52024	0.258884	-0.410989	-0.398889	-1.61659	0.776628	-0.208746	-1.84516	-1.62537	-2.49877	-0.503951	-1.27	-2.68148	-2.37777	-0.867209
AC087481.3	3.21302	3.08054	3.6736	2.4713	2.06973	2.23996	2.17787	2.62776	2.41887	1.93731	2.36066	1.70733	2.94704	1.47768	2.01751
AC087500.1	1.15348	-1.78103	0.34216	-0.4599	0.232222	0.722195	1.82412	0.22629	1.35045	-0.23342	1.61127	1.09161	0.765536	0.0823038	0.113657
AC087501.4	0.932206	0.59765	0.684121	0.261558	0.530107	-0.532496	-0.415412	1.11572	0.422922	0.118062	0.933794	0.732281	0.204422	-0.446294	-0.948389
AC087623.3	0.604114	-1.53874	-1.80945	1.713	0.266392	-1.17661	-0.794507	0.337713	-4.22155	-3.23453	-0.803441	0.213972	-2.9496	-0.837888	-2.3666
AC087632.1	0.388829	0.839318	1.46596	0.669468	0.382973	-0.0939306	-0.847663	2.29664	0.074871	0.919464	-0.410162	-0.555732	0.543544	0.722784	0.891587
AC087741.1	3.5834	2.83651	3.06041	2.75363	0.766357	2.44682	3.22912	3.12	2.44279	2.56367	1.39506	1.6969	2.85428	2.58821	1.31177
AC087741.3	1.2944	-0.653703	1.5664	0.480666	-1.44876	-1.27375	-1.8988	0.486438	0.581144	-0.455219	0.338321	0.213972	0.113754	-0.837888	-0.751367
AC087752.3	-0.112516	-0.802547	-1.14996	-1.34267	-1.14817	-0.24599	-1.80253	0.755142	1.1854	-1.43526	0.133249	-0.860388	-0.603735	-2.55118	-0.665509
AC090114.2	3.49182	2.5912	4.99168	3.50515	2.88935	3.04811	2.76379	3.12632	4.52215	3.40205	3.84373	3.01487	3.46715	3.3906	2.25843
AC090114.3	0.908466	-0.0275837	1.40027	0.00675094	0.0793332	0.591627	0.347071	0.552994	1.56925	0.182519	1.18406	-0.947784	0.944213	0.898531	-0.617573
AC090152.1	0.304167	1.85561	-3.18838	0.334705	-1.24198	-0.995003	-0.208746	-0.226518	-2.45233	-0.869049	0.472557	-3.59936	-0.5044	-0.737186	-2.97106
AC090181.2	0.533641	1.35303	0.655334	1.46789	0.340005	-0.366282	0.261558	0.337713	2.2177	-2.01964	-0.274187	-1.76618	-0.02232	-0.96259	0.00151424
AC090181.3	1.43988	1.81719	1.41225	2.07975	1.75964	0.481402	1.11488	1.79645	2.64595	0.367939	1.02542	-0.990841	0.704449	0.323352	0.340622
AC090198.1	2.48788	1.39411	3.18465	1.73925	2.1792	1.07627	0.72249	2.51652	2.09484	1.63572	1.11198	0.960117	0.788864	1.34457	1.31177
AC090220.1	-0.708399	-0.368386	-1.51568	-1.9364	-1.44876	-0.24599	0.105277	-1.15511	-0.930462	-0.680991	1.48092	-1.76618	-4.57368	0.116197	0.0478996
AC090241.3	1.70016	-1.11902	-1.03	-1.34267	-1.3374	-1.34118	0.044785	-0.491321	0.652042	-4.38969	0.0220863	-3.25757	0.23859	0.387621	-0.867209
AC090517.5	2.81908	2.421	2.45392	2.35455	2.03071	2.94699	2.08928	2.68671	2.55731	1.83979	3.06587	1.73987	2.15165	2.12732	2.29313
AC090559.1	-2.62334	-0.713443	0.761894	-2.91093	0.340005	0.896976	-1.8988	-1.15511	-1.3315	-0.944519	-1.47817	-2.00903	-1.43792	-0.231954	0.386764
AC090739.1	-0.0727195	0.849425	-0.096012	-0.0137691	0.0421647	-0.995003	0.044785	0.337713	0.335031	-2.49877	0.182519	-2.4742	-0.5044	0.000350633	-1.18712
AC091057.1	2.88427	2.96385	3.15041	2.01355	3.55793	1.93289	3.15292	4.23411	4.64283	1.70076	2.63804	2.84051	2.91576	2.84272	2.98549
AC091057.2	1.61255	0.640951	1.30484	-0.201942	-0.889065	-0.0944845	0.741597	0.815436	0.940635	-0.42056	0.250385	-0.329997	0.0998954	-0.792381	0.855154
AC091057.3	-2.25239	-2.48375	-0.600321	-4.0066	-1.54662	-0.434415	-0.73582	-0.558524	-4.22155	-3.46246	0.307241	-1.82165	-2.39733	-0.589584	0.191083
AC091057.6	2.30334	2.25843	2.18664	0.604793	2.1976	1.52044	1.44998	3.44349	3.96319	0.213972	2.15094	1.09495	1.2912	2.07372	1.59575
AC091132.3	1.24761	1.08853	0.00197067	0.261558	-0.62409	1.15333	0.752332	0.337713	-0.095787	-0.455219	-0.803441	-1.17133	-0.941679	-1.26359	1.15366
AC091181.1	0.912351	1.88647	1.53689	2.06697	0.504699	0.443467	1.82412	1.93032	2.30304	-0.336411	0.827794	0.0365006	1.44549	0.116197	0.629807
AC091196.1	-1.01281	-1.01239	-0.096012	-0.947784	0.340005	0.219261	-0.208746	0.713131	0.509747	0.226444	-0.344595	1.52385	-0.941679	-1.26359	1.0292
AC091271.1	0.503441	-0.605165	2.0014	0.226955	0.0942596	0.219261	-0.577091	2.4413	2.6005	0.656646	0.280013	-0.370458	0.673122	-0.565141	-0.166176
AC091390.4	1.5636	1.76768	0.896256	1.94968	1.92744	0.814689	0.509524	0.999747	1.84424	-0.930462	1.24812	1.12118	1.13249	1.05851	0.536189
AC091544.4	-0.867241	0.220732	-1.96306	1.20879	0.504699	-1.43526	2.84292	0.837194	-4.22155	-2.97106	1.28707	1.52385	0.273871	1.54134	0.00151424
AC091563.1	-2.07544	-1.18394	1.41225	1.09495	1.20201	0.849771	-0.794507	1.05176	0.422922	0.982868	-0.274187	-1.17133	-0.867402	-0.96259	1.11522
AC091729.3	2.23564	-0.368386	2.25364	-0.0137691	0.698317	0.567823	-0.0496988	2.21618	0.719492	0.251513	0.716819	1.19009	1.13795	0.0823038	0.839318
AC091825.1	-1.01281	-0.869878	0.906156	-2.3666	-1.75254	0.339283	-1.08079	0.43975	0.422922	-2.01964	-1.1768	-1.07674	-1.2133	-0.284509	0.340622
AC091959.3	2.92719	2.42299	4.52791	3.17168	3.04959	2.63384	2.67355	3.78063	3.32836	3.3152	2.96055	3.44701	3.01532	3.17596	3.25092
AC091982.3	-0.378241	-1.3563	3.62699	-1.52908	-0.701833	0.219261	-3.06726	2.51652	0.335031	0.367939	-0.701833	0.485514	-0.5044	-0.0472911	0.931223
AC092042.3	-1.97108	-0.328283	-0.0789061	-0.579118	0.755561	0.712778	-2.6923	0.683526	-4.22155	0.526499	0.357711	-4.2063	0.304213	-0.633577	-0.708591
AC092070.2	3.63626	3.93563	4.54154	5.37366	4.26701	3.95979	4.26705	4.81398	5.19422	4.08414	4.12804	5.17329	4.21692	5.15641	3.62371
AC092072.1	2.84609	1.47462	2.20045	3.51259	2.62806	2.30625	1.28633	2.8349	1.86846	2.859	1.86037	2.35624	1.59575	2.4815	1.68861
AC092111.1	1.67984	-0.653703	0.256732	3.27903	-0.484573	0.429387	0.363781	0.713131	-1.3315	-1.14902	1.87438	1.11522	2.70181	1.88744	-1.96906
AC092111.2	0.403777	-1.28039	0.00197067	1.23242	-1.96306	-1.09305	-1.08079	-0.602919	-0.095787	-3.23453	0.567549	-2.30054	-0.02232	-0.737186	-2.3666
AC092117.1	3.48435	1.5476	3.11429	0.509747	1.71714	1.32824	1.86846	3.0137	2.57991	2.07797	1.50106	1.29007	2.79515	0.96761	1.77329
AC092117.2	1.24761	-0.160983	0.684121	-0.398889	0.591297	0.187182	0.807511	-0.306981	1.29299	0.118062	-0.0867213	-1.07674	0.465351	0.116197	0.594405
AC092119.2	1.51251	-0.605165	2.39373	0.533797	0.0942596	-0.24599	-0.151847	0.755142	-1.11705	0.730986	0.431234	-0.417112	0.23859	0.197986	1.15366
AC092127.1	-0.943655	0.488613	-0.87527	-1.16333	-0.701833	1.05561	0.72249	0.00105781	-0.452317	-0.716246	0.901975	-1.17133	-1.3292	-0.913457	-0.314509
AC092135.3	-1.4877	-0.713443	-1.25234	-1.9364	-1.44876	0.187182	0.605543	-0.954302	1.24164	-0.680991	-1.1768	-2.30054	-0.693456	-0.837888	-0.314509
AC092139.3	0.254707	2.27202	-0.629497	-0.324745	0.369214	1.41929	1.98246	0.573081	1.80097	-1.23811	0.472557	-0.584669	1.18494	0.650641	1.08515
AC092171.3	2.31969	2.98841	1.59511	3.56034	1.13392	0.535258	0.261558	2.11538	0.916345	0.468107	0.280013	1.67713	1.73139	0.908466	0.713765
AC092171.4	1.43988	-0.802547	1.73362	-0.875369	-0.131556	-1.5561	-1.67991	0.43975	1.1854	-1.73483	-1.47817	0.299068	-1.12381	0.226707	0.113657
AC092171.5	-0.204073	2.92725	0.508751	0.786002	-0.701833	0.406493	-0.628718	1.62832	1.29299	-0.571454	-0.603735	0.46205	0.673122	0.594111	0.303588
AC092279.1	0.748955	1.22835	2.38484	2.51926	1.57913	2.859	3.16927	2.77378	2.85502	2.50879	1.74854	2.79515	3.23583	2.06025	1.98358
AC092279.2	0.985126	1.5476	1.73362	1.81659	0.591297	3.10013	2.72986	2.25843	2.51413	1.43988	2.05404	1.35761	2.92065	1.9966	1.11522
AC092295.2	0.533641	-1.11902	1.65723	0.066669	0.639235	0.776628	-0.961403	1.37256	0.422922	-0.23342	-0.344595	0.0841442	0.563518	0.0362141	0.435221
AC092299.1	0.675674	-1.68343	-5.68189	-5.81847	-0.816444	-1.81851	-5.81847	-0.0983564	1.9103	-0.377282	-0.000733117	-0.0529279	-3.81122	0.106016	0.136913
AC092329.4	2.20045	2.05056	3.74787	3.21324	2.30509	3.78107	3.68746	3.27257	3.6615	3.24992	2.4713	3.39555	3.94	3.607	2.42882
AC092338.1	3.43047	4.28493	3.17558	4.6369	3.78911	4.47295	3.99269	4.27016	3.17841	3.95104	5.49187	4.12851	4.03617	4.48815	4.5839
AC092368.3	3.54303	2.29833	3.51833	1.98034	3.82683	1.48958	1.9404	3.0523	3.52158	3.39233	1.83623	2.94581	4.13329	3.34166	2.14838
AC092375.2	0.587637	-0.42037	-0.753194	0.066669	-1.3374	0.109528	-2.6979	-0.954302	-4.22155	-1.73483	-0.132776	-5.81847	-2.49587	-0.913457	0.774501
AC092447.7	4.62154	4.48474	-2.95696	-5.81847	-5.72524	-3.88005	-5.81847	-4.89562	0.509747	2.84214	-2.60962	-5.81847	-5.09553	-2.55118	0.386764
AC092535.1	-2.34567	-2.37267	2.92565	1.49393	-0.196995	1.83021	3.75087	-4.89562	4.08125	-4.38969	2.50758	-0.163875	0.23859	1.49898	0.713765
AC092535.2	-1.78103	-5.72524	2.24943	0.334705	-0.654437	-1.34118	1.22835	-4.89562	0.581144	-4.92227	0.640951	-1.62537	-2.02264	0.628788	-1.79849
AC092535.4	-2.62334	-5.72524	0.115393	-1.9364	-2.91591	-0.598872	0.221237	-4.89562	-0.206805	-5.81847	0.182519	-3.25757	-2.31345	-1.64099	-3.27327
AC092645.1	0.912351	-1.92437	1.30878	-1.25702	0.0421647	-0.0183007	1.34854	1.86744	0.00837279	0.730986	0.280013	-0.228783	-1.62067	-0.612365	1.17937
AC092647.5	1.19547	-0.583097	1.57413	-0.292472	-0.275466	-3.5554	0.281528	1.80878	-1.18859	-0.262517	1.58241	0.392	1.15231	0.17424	-0.212861
AC092683.1	2.72173	4.10207	4.00859	3.428	2.4979	4.84245	5.14245	3.80478	6.09221	3.95485	3.72771	3.83815	4.71824	4.15872	4.83325
AC092718.3	1.30298	-0.295156	-0.323154	0.868041	-0.674761	-0.0885196	1.77414	1.84637	1.60879	0.903881	0.411137	1.01514	0.859584	1.45152	0.231848
AC092718.4	0.712778	0.72319	0.861483	-0.0137691	0.472557	-0.113092	-0.415412	1.37256	1.04769	0.982868	0.280013	1.02397	-0.26726	1.31426	0.435221
AC092718.7	-0.943655	0.41795	-1.51568	-2.0139	-1.54532	-0.867273	-1.13973	-0.602919	0.509747	-1.23811	-0.274187	-1.87824	-0.13335	-1.12031	-0.410162
AC092747.4	2.00637	3.18328	3.49441	2.84312	3.41859	2.30892	2.71166	2.4413	2.82663	1.76648	1.99004	2.60976	2.70938	0.987272	2.65184
AC092803.2	1.38721	-0.869878	1.58298	0.833859	0.938976	0.109528	-1.08079	2.51652	-0.452317	-0.135064	0.182519	-0.228783	1.5619	1.18435	-0.057588
AC092807.3	-1.92737	3.23355	-0.372281	-0.580357	-1.1787	0.551517	-0.943166	-0.226518	-2.45233	-1.95339	1.74893	-1.96218	-1.16936	0.132642	-0.0264092
AC092821.1	-0.677967	1.89624	1.66639	1.72019	-0.806406	-0.623506	-2.40814	-0.265729	2.63394	1.9421	2.78394	2.46205	2.0557	1.33193	2.86425
AC092821.3	1.65853	1.18776	0.981069	0.242596	1.07619	0.813875	2.4381	0.77504	1.84804	0.592268	1.62049	1.30379	1.08161	0.478104	1.32241
AC092828.1	1.84889	1.53369	1.02116	1.88498	1.41116	1.21821	1.58426	2.48616	5.78608	-0.680991	2.11733	0.653171	1.73139	0.439575	1.46228
AC092835.1	3.59996	2.45301	1.9177	3.28228	2.55545	2.03451	2.19118	2.73353	3.15801	1.92898	2.80107	2.69111	2.70938	2.93421	1.89852
AC092910.3	1.84889	1.78899	1.87932	-0.0789061	0.160579	0.0109454	0.605543	1.05176	0.509747	0.197555	0.716819	0.344818	1.03919	0.650641	0.214893
AC092944.1	-0.325137	-0.311716	-0.822108	-1.16333	-1.61659	-2.13548	-0.875369	-2.34117	-1.11705	-1.86108	0.182519	0.114243	0.631816	-0.737186	-2.97106
AC092969.1	2.23564	-3.59607	-5.68189	0.93155	-2.55118	-3.06726	-0.961403	1.14953	1.1854	1.79066	-0.803441	0.631951	1.54282	2.057	-0.867209
AC092999.1	-4.0066	-2.09292	-1.51568	-2.91093	-2.36333	-0.366282	-0.961403	-1.15511	-4.22155	-3.5812	-0.701833	-1.87824	-1.43792	-1.56735	-2.3666
AC093010.3	5.93218	4.31534	5.4548	4.18023	4.27791	5.67482	5.64651	3.05329	2.40759	4.55601	5.96677	4.37304	5.60529	4.73248	4.68069
AC093155.3	-5.72524	-2.6923	-1.87278	-1.68704	-0.602574	1.33371	-0.937733	-1.03872	-4.22155	-4.14786	-0.963713	-1.81578	-1.53822	0.689139	0.423681
AC093157.1	1.92054	2.89773	0.761894	1.92318	1.68564	1.44845	2.01854	1.713	0.849771	0.709877	1.54121	1.37136	1.74916	2.1757	1.15366
AC093227.1	-0.0727195	-0.368386	0.732281	-0.324745	0.436561	0.406493	-1.08079	0.793591	-0.320965	0.197555	-0.803441	-0.990841	0.350388	0.60791	-0.166176
AC093249.6	1.06268	-1.53874	0.9894	-0.535088	-1.03	-0.653703	-2.3539	0.793591	1.35045	-0.095787	-0.274187	-0.635575	-1.43792	-1.16062	-0.579118
AC093278.2	-1.16509	-0.458674	-5.68189	-2.49587	0.545644	-0.131801	0.765375	-3.2972	0.0740046	1.19753	-1.25173	-0.207905	0.219039	0.803455	0.919814
AC093297.2	3.23977	3.44656	3.37998	2.7907	3.38478	2.66461	2.56648	3.22374	0.509747	2.24009	3.44998	2.39087	2.26371	2.64868	3.76756
AC093323.1	3.96102	4.72562	5.4946	3.62018	3.9717	3.84554	3.64109	5.1677	4.58256	4.14353	4.17518	3.69699	3.34413	4.09991	3.51621
AC093495.1	0.304167	-1.11902	-0.130839	-1.34267	-0.72199	-1.96306	-0.208746	-0.1872	2.71806	-0.704335	-1.04062	-0.370458	-0.552375	0.197986	-0.910401
AC093512.2	1.95682	1.95448	2.59306	2.59224	2.21579	1.85693	1.81316	3.5791	2.40707	2.07412	2.23172	3.94781	2.64514	1.57808	2.41588
AC093525.10	-0.00910679	0.152508	-0.608591	-0.716107	-0.776785	-0.532496	-0.94124	0.599253	0.335031	-2.89539	0.116095	-3.46246	-1.15893	0.35166	-0.166176
AC093525.6	2.92186	3.21225	2.47057	1.07864	1.02637	1.23255	1.36808	2.14279	2.2459	0.118062	1.56669	-0.228783	1.32135	0.253134	-0.475386
AC093525.7	3.28715	4.1687	2.73874	1.49393	1.33459	2.72794	2.28098	3.09515	3.63273	1.50437	2.92415	0.971757	2.3423	0.96761	1.13628
AC093525.8	0.660286	0.258884	0.47484	-0.599748	-0.581679	-0.995003	0.605543	-0.306981	1.29299	-0.406739	-0.209258	-0.522875	-0.385963	-0.676308	-0.867209
AC093535.2	-1.57333	-0.869878	-0.663866	-2.09292	-0.292958	0.955286	-0.875369	-1.84516	-0.994281	-0.716246	1.91105	-1.4862	-1.43792	-0.284509	0.303588
AC093591.2	-0.708399	-0.160983	-0.17688	-3.17247	-2.13548	0.406493	0.00319944	-0.13971	-1.62537	-1.59044	-0.0867213	-1.4862	-2.68148	-0.446294	-1.06665
AC093627.4	3.51913	1.96651	5.1006	4.73642	3.73108	1.84599	1.83768	0.394626	4.23938	2.04706	2.36066	4.22485	2.25105	3.84352	2.79515
AC093627.5	1.98483	1.57808	1.05561	-0.535088	-0.292958	-0.598872	-0.961403	1.31594	-1.11705	-1.33465	0.0220863	-0.584669	1.68616	-0.565141	0.675155
AC093668.2	0.622496	-5.72524	0.105421	-5.81847	-5.72524	-5.81847	-5.81847	0.902632	2.36182	-5.81847	-5.21572	-0.496664	-5.81847	-5.73293	-1.27375
AC093668.3	2.49144	2.84182	2.81136	1.9641	2.75194	2.69157	3.72011	2.53036	4.32505	1.70016	2.12732	1.45321	3.03389	1.76648	0.331489
AC093673.1	1.22276	2.56032	2.61779	0.261558	1.81818	1.13567	0.105277	3.65642	0.983251	1.67743	1.45077	1.00243	2.54491	2.0083	0.522813
AC093726.1	-0.0937348	-1.33238	1.46488	-1.2033	-0.427653	0.20008	-0.447631	-0.0978585	0.466878	-0.470508	-0.645769	-0.259818	-0.957541	-0.590777	-0.212288
AC093752.1	3.49775	3.07885	4.33738	3.26673	3.08435	3.16569	3.88111	3.54236	4.5002	3.03389	3.45789	4.19992	3.19926	3.63401	3.08068
AC093817.2	-5.72524	-5.72524	1.73362	1.09495	-1.3374	-0.24599	-2.90753	1.44851	2.53653	-3.98992	-0.0259373	0.67497	-1.87039	-0.612365	-0.665509
AC093827.4	1.21174	0.508047	3.73379	-1.42306	0.455268	1.25921	0.0214306	1.41093	2.99489	0.747574	1.26713	1.61972	0.801552	1.23951	1.5653
AC093827.5	1.01711	-0.85184	2.2221	-3.76115	0.0241067	0.353947	-0.606767	0.600391	1.84637	-0.321439	0.0556809	-0.804979	-0.0529279	0.23421	0.228714
AC093849.2	-2.34567	-0.802547	-5.68189	1.90926	-1.85167	0.535258	-1.99741	-4.89562	0.849771	0.226444	-0.132776	-2.4742	-3.22423	1.93348	-0.057588
AC093895.1	-0.79188	-1.01239	-1.80945	-1.52908	1.33459	-4.32538	-5.09565	-0.491321	1.80097	0.427488	0.431234	-0.71286	-0.26726	-1.7882	-3.27327
AC093904.4	1.1893	-4.31778	-5.68189	-0.162433	1.74822	-5.09394	-0.875369	1.47562	2.30304	-3.98992	-2.60962	-5.81847	-0.02232	-2.55118	-2.97106
AC093908.1	1.13538	1.80078	0.115393	1.05793	1.22044	2.71794	1.66575	-1.15511	0.116697	1.57219	4.06388	-0.228783	0.500253	2.12165	1.92898
AC095057.3	-0.204073	2.21437	-0.695428	-0.716107	-0.944519	-0.067001	-0.103149	1.14953	0.227403	-0.135064	-0.0867213	-0.860388	-0.777684	0.155132	-1.06665
AC096642.1	0.738715	-3.19097	-0.87527	-5.81847	-2.55118	0.406493	-0.794507	-2.95372	2.2177	-3.98992	-0.0867213	-1.87824	-0.209258	-3.26853	-0.751367
AC096677.1	1.33371	0.72319	2.4233	0.992491	1.16503	-0.0183007	-0.240063	2.58017	0.00837279	-0.571454	0.608307	2.57557	1.4255	1.05176	0.522813
AC096772.1	-1.3356	-3.19097	0.238371	-2.91093	-0.62409	-3.60265	-2.62334	2.28098	0.509747	-1.73483	-1.1768	-1.87824	-4.001	-2.17199	-2.97106
AC096887.2	-1.92737	-3.19097	0.445007	-0.274534	-0.944519	-3.28448	-3.06726	1.9806	-0.095787	-1.59044	-0.209258	-0.0840377	0.23859	-2.8237	0.562519
AC096921.2	-1.4877	-0.477909	-1.03	-0.599748	1.02637	1.59177	0.105277	-0.13971	1.04769	0.156369	-0.0259373	0.608607	-1.43792	-1.06249	0.931223
AC096992.2	0.792381	-1.28039	1.36807	-0.324745	0.743806	0.443467	0.336643	0.00105781	1.63054	0.251513	0.0887756	0.378058	1.03919	0.792244	-0.057588
AC097103.2	2.21609	1.17984	2.55629	2.76287	1.20201	1.62193	1.17312	3.12	1.50625	2.30353	0.901975	0.562	1.98034	0.839897	0.806776
AC097359.2	0.403777	0.664388	0.209428	0.427105	0.620172	0.271166	-1.34223	0.875071	1.29299	0.510194	0.993564	0.901816	-0.385963	0.465822	0.113657
AC097376.2	3.17196	2.66042	3.81316	2.27687	2.33982	2.95458	3.32205	2.81926	6.44999	3.16514	2.92415	2.32631	3.58876	3.40257	2.76598
AC097534.2	1.13538	1.11275	1.46228	-0.398889	0.922021	0.512657	0.105277	0.0618965	1.9284	0.306532	0.752569	3.2655	1.84292	0.197986	0.113657
AC097634.1	-1.21885	2.68415	1.3161	-0.274534	-0.0918738	0.443467	-0.240063	-0.709614	0.789155	-0.455219	0.387193	-0.860388	-0.941679	-0.330504	-0.579118
AC097637.1	-5.72524	1.70764	-5.68189	0.720808	1.17745	0.679021	2.45587	-0.454358	-1.21643	1.88231	-1.35931	0.284124	0.131051	-1.6213	-0.519118
AC097637.2	0.844329	0.525821	-0.822108	0.386451	-0.503404	-2.13548	-1.45601	0.486438	-1.11705	-0.571454	-2.60962	-2.99253	-2.68148	-3.26853	-1.18712
AC097639.1	-1.92737	-1.78103	0.655334	0.93155	-0.411257	-0.299792	-2.90753	1.14953	1.5476	-0.0145241	1.02542	1.84599	0.673122	0.387621	-0.867209
AC097662.1	-2.07544	0.174847	-0.87527	-1.9364	0.00660086	-1.17661	-1.28419	-0.709614	-4.22155	-1.86108	0.182519	-0.228783	0.821488	-0.096012	-0.118342
AC098484.3	2.06025	1.34347	2.05337	1.8078	1.45579	1.39329	0.627745	2.34215	2.33261	1.28271	1.70764	1.48958	2.22502	2.12656	1.01264
AC098484.4	0.373061	-0.221427	-0.503951	-0.398889	-1.96306	-1.09305	-1.08079	0.277279	-0.095787	-2.97106	-0.938197	-1.17133	0.350388	-1.56735	-2.97106
AC098614.3	-0.490801	0.1101	0.493255	-1.68052	-1.17949	0.388005	-0.126099	-0.930462	1.0804	0.100699	0.257207	0.12812	-1.06874	1.51265	0.183148
AC098650.1	-1.17179	-0.14758	0.432634	-0.49334	-1.17698	1.02816	-0.449704	-4.89562	-2.1465	-1.95663	1.15318	-1.02496	-0.633233	0.108183	0.0826106
AC098934.1	-0.595029	1.66882	-3.82979	0.111009	-0.503404	-2.34117	0.182519	1.96186	-4.22155	-2.67715	-0.209258	-1.17133	-2.9496	-1.33684	-1.18712
AC098936.1	2.24678	-5.72524	-2.50138	0.961437	0.340005	-1.43526	-5.09565	0.793591	-4.22155	-5.81847	-2.98101	-5.81847	-2.49587	-4.03563	-5.72524
AC099329.1	-4.0066	-5.72524	1.9231	0.00784278	0.602339	-3.88005	-4.62289	-4.89562	-4.22155	-5.81847	-1.12381	-2.00903	-5.81847	-0.02232	0.415136
AC099329.2	-1.85897	-0.869878	-1.03	-0.875369	1.90683	-0.837281	0.00319944	0.966962	-0.206805	-0.494872	0.699692	0.257393	-0.964508	-1.02305	1.81503
AC099343.2	-0.708399	-1.11902	1.59511	-2.56758	-0.0918738	0.219261	-0.481403	-0.226518	-0.597073	-0.869049	-0.938197	-0.860388	-0.446294	-0.231954	-0.751367
AC099343.3	1.11767	0.355977	2.94029	0.992491	1.28436	1.65471	1.30634	0.793591	1.58914	0.678662	1.41173	0.91396	2.94704	1.92097	1.85687
AC099489.1	-0.595029	1.53369	-0.944313	-1.9364	2.24098	1.19693	0.336643	1.34651	1.73362	-1.43526	-0.428938	0.114243	0.465351	-0.913457	1.35513
AC099548.2	-0.444956	2.5135	-0.23536	1.68196	1.68962	0.763171	0.860572	0.648561	2.76495	1.96034	2.10908	-0.26167	1.53369	2.11046	1.63246
AC099661.1	-0.867241	-1.3563	-0.581894	0.147395	-1.24198	-0.207905	-1.67991	-0.954302	1.1854	-2.67715	-0.938197	0.0841442	0.788864	0.752986	-0.867209
AC099778.1	1.15348	0.762025	1.61036	1.13472	0.838683	1.21821	0.552994	1.1893	1.35045	0.631248	1.28707	0.860572	1.34605	0.987272	0.254218
AC099811.1	-0.708399	0.392	-0.581894	-0.162433	-0.864249	0.246357	-0.103149	0.0618965	-0.095787	-1.14902	0.133249	-2.30054	-0.777684	-1.33684	0.214893
AC099811.5	-1.12076	-0.802547	-1.51568	-0.947784	-0.864249	-0.207905	-0.577091	-0.954302	-0.320965	-1.23811	-1.1768	-2.66454	-1.43792	-2.55118	-0.579118
AC100774.1	0.109528	0.220732	-0.459625	-2.3666	-0.864249	-0.653703	-0.103149	0.22629	-0.452317	-1.0315	-0.132776	-2.00903	-1.62067	-2.55118	-0.867209
AC100803.2	0.254707	0.995849	-1.03	2.87158	-3.83795	-0.716385	-2.62334	2.15818	-0.597073	-2.01964	-1.32615	-1.62537	-1.87039	-1.56735	-1.33438
AC100803.3	0.765208	2.60812	0.00197067	2.05764	-2.36333	-0.653703	-0.103149	1.47562	-0.452317	0.306532	-0.603735	1.83811	0.704449	1.88273	-1.33438
AC100810.1	0.304167	2.52274	2.31236	1.8299	2.50534	2.42578	0.752332	2.41849	0.849771	1.64601	2.27436	1.46191	-0.603735	1.80217	1.9611
AC100861.1	1.80463	2.74022	1.2912	-0.657421	2.65632	-0.366282	0.605543	1.96186	1.5476	0.831629	0.472557	1.20592	0.500253	1.19959	1.50625
AC102945.2	-0.378241	1.29094	-0.944313	-0.4599	0.788864	0.997775	1.44998	-0.855717	0.789155	-1.73483	-0.344595	-1.17133	-0.26726	-0.0472911	-0.475386
AC102953.2	2.69511	2.40387	2.1369	2.04634	1.60879	1.26788	1.74904	2.1297	2.62334	1.88831	0.933794	2.36827	1.47876	1.1374	1.2455
AC103702.1	2.43454	-0.42037	5.1548	0.261558	-2.13548	0.691582	2.71166	3.23252	1.95929	-2.97106	3.29203	4.45271	3.30304	0.523278	2.16733
AC103702.2	1.87177	-2.93534	2.285	-5.81847	-5.72524	-2.90867	-0.794507	-4.89562	-0.452317	-5.72524	-2.60962	2.28904	0.874811	-2.8237	-1.628
AC103706.1	0.21681	-0.605165	2.83062	1.87032	2.25903	-1.27375	-0.415412	1.96186	0.227403	-0.455219	0.182519	-0.417112	-0.777684	-0.0472911	0.303588
AC103718.1	-1.92737	0.59765	1.72594	-1.9364	2.53052	-4.32538	0.221237	-0.491321	-1.3315	-1.33465	0.608307	-1.4862	-2.49587	-1.16062	-0.118342
AC103740.1	-2.99284	-1.78103	-5.68189	-3.17247	-1.44876	0.481402	-1.59621	-1.84516	-4.22155	-5.72524	-1.96863	0.715008	-3.58802	-5.73293	-4.57616
AC103760.1	-1.62537	-2.60385	1.33264	-1.16333	-1.85167	-0.801235	-2.49877	-1.33238	1.1854	-0.571454	-2.34077	0.431645	-2.31345	-1.87278	-1.79849
AC104083.1	2.4793	3.02588	1.9177	2.349	3.07897	5.6085	4.32335	0.793591	0.719492	3.68369	3.94903	2.46371	2.56864	3.38869	4.92585
AC104109.2	-0.204073	-2.37267	1.05561	0.226955	-1.61659	-0.995003	-1.45601	1.31594	-1.3315	0.367939	-0.803441	-0.860388	-0.777684	-1.44194	0.303588
AC104109.4	0.781863	0.204422	0.699692	-0.750186	-0.379343	-1.61434	-0.745325	0.307846	0.624903	-0.869049	0.309721	-0.607246	0.305307	-1.29787	-0.367258
AC104118.1	-0.235006	-0.00532264	-1.51568	-1.628	0.00660086	-0.532496	-0.875369	1.05176	0.335031	-1.33465	-0.938197	-0.320491	-0.446294	-0.837888	0.00151424
AC104162.2	1.09196	1.36572	2.71476	1.62374	2.16649	2.25843	2.42593	1.80651	2.45885	1.21338	1.68646	1.56925	1.87139	1.1908	1.4255
AC104211.1	0.373061	0.762025	-0.410989	0.627476	0.232222	-0.716385	-0.875369	-0.491321	0.422922	-1.0315	0.51845	-0.228783	-0.5044	-0.96259	0.214893
AC104260.2	-0.79188	-1.11902	0.423976	-1.78418	-2.91591	0.0109454	0.182519	-1.56045	-4.22155	0.0813388	-1.96863	-2.4742	-2.02264	-1.44194	0.00151424
AC104389.5	-5.72524	-5.72524	-2.62544	-0.692599	-3.26928	3.51945	1.05	4.13918	3.94317	-5.81847	-5.21572	-5.81847	-5.81847	-1.51623	1.76536
AC104447.1	2.00637	0.849425	1.2755	2.89736	2.57557	0.673396	1.39083	2.4067	1.80097	1.29094	1.61127	0.91396	0.848087	1.54134	1.62416
AC104452.1	3.33337	3.56133	3.73544	1.96814	1.1518	3.609	2.77349	2.26805	2.33319	1.28159	3.10681	3.54182	3.12113	1.53455	2.45824
AC104472.3	0.557245	-0.0317712	0.486365	-0.146159	-1.63984	0.0824217	0.0204552	0.419485	0.761547	0.449032	0.0455209	0.471941	-0.477195	-1.752	0.360046
AC104581.4	1.79085	1.84501	1.79271	0.463115	1.17727	1.0487	1.31261	2.57435	2.52621	1.07453	0.056993	1.62049	0.912351	0.509524	-0.369271
AC104662.2	-5.72524	-5.72524	-3.52035	1.07205	0.710509	-1.6213	-5.81847	1.1747	-4.22155	0.974966	-5.21572	0.0147248	-5.81847	-0.206449	-5.72524
AC104667.2	-2.62334	-0.802547	0.684121	-4.57616	-2.55118	-1.86527	-3.78936	0.837194	-0.597073	1.29094	-1.32615	0.67497	0.930143	-0.737186	-3.81277
AC104791.2	-1.3356	-0.122813	-1.14996	-0.801974	-2.55118	-0.299792	-0.481403	-0.491321	-0.930462	-1.73483	-0.503951	-4.01159	-2.49587	-0.837888	-3.81277
AC104794.2	1.48792	2.42646	1.73362	0.147395	2.5211	2.00032	0.982259	2.56952	0.983251	2.3946	1.75826	1.48092	2.79515	1.18435	1.11522
AC104825.1	1.31092	2.73033	1.87353	1.02087	2.01453	1.46265	2.29241	1.22181	1.73362	1.34651	1.75826	-0.370458	1.03919	1.64248	0.903881
AC104958.2	-4.0066	-3.19097	0.267242	-0.162433	-1.96306	-2.34117	-1.8988	3.54991	-4.22155	-2.67715	-0.938197	-0.860388	-2.49587	-3.60781	-0.867209
AC104964.3	-0.204073	0.174847	-1.80945	-0.875369	-0.131556	0.0109454	0.398197	-4.89562	-2.45233	-1.73483	-0.603735	-0.635575	-0.209258	0.323352	0.522813
AC105036.3	-1.37217	0.376473	-0.716246	-0.096012	-2.31755	-1.36353	-4.83217	-0.780565	0.763171	-1.62948	-1.55261	-3.09419	-3.45556	-1.82794	0.087661
AC105052.1	-5.72524	0.885215	-5.68189	1.44696	-0.978088	-5.81847	1.01359	-4.89562	-4.22155	-5.81847	0.154732	-5.81847	-0.415001	-1.35258	-1.86778
AC105052.3	1.65956	3.70015	0.486438	-5.81847	-5.72524	2.84749	2.35303	1.25031	4.38571	2.23782	2.86559	1.47462	0.04389	-0.118958	-5.72524
AC105052.4	0.121659	1.58673	1.26235	-0.850649	-0.535703	-0.226929	0.346447	-0.172896	2.17199	0.346189	-1.34833	-0.301436	0.480666	0.668629	-0.809238
AC105074.1	0.17424	1.27606	-0.459625	0.066669	-0.0918738	0.148196	0.911635	-2.95372	-0.320965	-1.14902	-0.503951	-3.59936	-0.867402	-4.03563	-0.237961
AC105137.2	-0.154991	-0.311716	0.209428	-0.398889	-0.581679	0.406493	-0.0496988	1.14953	0.422922	-0.944519	-0.274187	-0.228783	-0.0837835	-1.96863	-1.18712
AC105206.1	0.254707	0.088886	-0.944313	-1.9364	0.591297	-2.04048	-0.961403	-1.15511	-1.93178	-4.92227	-0.274187	-1.4862	-2.31345	-0.737186	-1.18712
AC105219.1	0.373061	1.40473	1.44915	0.480666	1.39744	-0.716385	-0.103149	0.793591	0.116697	-1.0315	0.472557	0.213972	-0.385963	-0.284509	-1.18712
AC105219.4	0.660286	-1.53874	-0.410989	0.627476	-2.13548	-4.32538	-4.62289	1.0219	-1.93178	-4.38969	-2.34077	1.86846	-4.57368	-2.55118	-0.867209
AC105233.5	-2.99284	-1.04142	1.04825	1.69317	0.995484	-0.838496	0.712955	-1.33238	-0.597073	-2.3698	-0.388611	-2.66454	-2.61874	-0.837888	0.193456
AC105235.1	-1.21885	0.59765	-0.130839	0.147395	-0.0412383	-1.77181	-1.67991	0.0618965	1.12073	-3.98992	0.387193	-1.4862	-4.001	-0.392753	-0.475386
AC105285.1	0.712778	0.258884	0.826988	-1.9364	-0.196995	-0.867273	0.00319944	-1.84516	1.29299	-0.29023	0.280013	-0.990841	0.273871	1.00712	-1.628
AC105339.2	2.62779	2.48488	2.53078	2.86812	1.52532	2.04913	2.12021	2.47917	2.33675	1.54012	1.82526	1.02976	2.02785	1.4943	1.79893
AC105345.1	-1.01281	0.664388	0.423976	-3.56929	-1.85167	-0.067001	0.304966	-1.56045	0.719492	-1.33465	0.280013	-0.990841	-0.13335	-2.8237	-0.665509
AC105429.1	-0.378241	1.27606	-0.944313	-3.17247	-1.85167	-0.299792	0.00319944	0.337713	1.80097	-2.01964	1.14201	-1.17133	-1.12381	0.567549	-0.237961
AC105760.2	0.686825	1.13628	-0.753194	-1.25702	-0.62409	-0.598872	-0.240063	0.837194	1.1854	-0.095787	0.0220863	-0.584669	0.598722	-1.26359	-0.579118
AC105942.1	0.0409742	0.849425	1.65723	-0.716107	-0.62409	1.78448	0.105277	-1.84516	0.00837279	1.03378	1.65046	0.695281	1.00741	0.628788	-0.057588
AC106782.1	0.116095	-2.49587	0.981567	-0.862918	-0.0918738	-1.35931	-1.63299	0.337713	-0.842868	0.824316	-0.16321	1.9777	0.576011	-0.366282	1.30074
AC106782.2	0.503441	-0.477909	0.885669	0.509747	-1.85167	-1.09305	-0.708838	0.875071	-0.452317	-1.14902	0.431234	-0.417112	-0.693456	0.60791	0.744527
AC106791.1	1.86016	0.827562	2.88664	1.03766	-0.292958	-0.113092	0.807511	0.43975	1.12073	0.572676	0.431234	-0.71286	-1.12381	-2.17199	0.00151424
AC106795.1	4.83597	4.37512	2.33098	4.28442	5.29423	3.5869	4.54469	6.38745	4.5097	4.65172	1.31722	5.51207	4.62589	5.67102	3.92252
AC106820.2	-2.07544	2.08785	0.47484	0.226955	-1.85167	-0.716385	-2.49877	1.81596	0.789155	-1.73483	-0.209258	-1.62537	-4.57368	-2.55118	-1.06665
AC106820.4	2.67445	3.32205	3.28419	3.01532	1.00522	0.776628	1.04225	2.80612	1.58914	1.93731	1.14201	1.19009	0.23859	1.24521	0.157867
AC106865.1	-0.0727195	-0.713443	0.784824	2.15755	-0.411257	-0.532496	-0.481403	-2.34117	1.45637	0.709877	0.280013	-1.07674	0.563518	-0.181513	-0.948389
AC106881.1	-1.92737	0.174847	-1.51568	-0.123427	-1.03	0.481402	-2.49877	-2.95372	-2.45233	-0.612841	0.472557	-1.62537	-2.9496	-1.26359	-1.33438
AC106886.5	6.6064	6.43601	5.50178	6.28067	5.81848	5.93045	6.64756	5.25792	6.30574	5.22343	6.60443	4.76935	6.22488	6.2121	5.9616
AC107021.2	-0.154991	0.0382735	-1.25234	1.17293	-0.701833	0.148196	-0.708838	-2.95372	1.80097	1.14232	0.716819	1.82933	0.733265	-0.737186	-0.237961
AC107027.3	3.31645	2.27202	3.16557	2.20995	2.27164	2.09999	2.35758	2.56952	2.62334	2.8628	1.68057	0.402901	2.80585	2.407	2.18184
AC107068.1	2.71166	3.57736	2.41223	0.979271	2.5832	1.47983	1.98246	3.12	2.88244	1.81796	1.94509	1.37136	2.58059	2.24599	1.88593
AC107204.1	-5.72524	-0.122813	-0.753194	-0.324745	-1.61659	-0.113092	-2.3539	-2.34117	0.227403	-2.31655	0.860752	-1.07674	-1.87039	-1.33684	-0.579118
AC107223.1	-1.84975	1.61899	1.18406	0.468107	-2.41927	-0.75384	-2.0749	-1.56045	1.81939	-0.973307	0.114345	-3.4731	0.102042	-1.36353	1.25159
AC107294.2	1.43988	-1.18394	-0.459625	0.334705	-1.24198	-1.17661	-1.99741	-0.954302	-4.22155	-2.31655	0.280013	-0.0344303	1.2858	-2.8237	-1.33438
AC107375.1	1.2944	2.81944	2.95388	2.38063	1.26458	1.75521	1.32636	1.79645	2.06085	0.678662	1.48092	1.72031	0.874811	1.76152	1.5724
AC107464.3	1.33371	-1.11902	0.846519	-3.56929	-2.91591	-3.60265	-0.708838	-0.602919	-1.62537	-0.199471	-1.47817	-0.0344303	-0.941679	0.0362141	-2.63001
AC107871.1	2.64595	3.24876	2.29341	2.44404	2.55011	1.87139	3.06747	2.92186	3.50952	1.53898	1.64163	2.28521	3.0008	2.11011	2.34032
AC107884.1	0.862638	0.4586	1.82856	-1.628	0.838683	1.32824	3.17884	1.69154	0.509747	-1.23811	0.752569	0.147102	0.821488	1.16744	1.28851
AC107959.1	1.31092	-1.11902	3.16557	1.33893	-0.131556	2.19131	1.19248	-0.602919	0.335031	1.13273	1.56669	1.48092	-0.209258	-0.128661	0.871219
AC108010.1	4.40682	5.09437	4.69825	4.10325	3.6736	4.63654	5.05491	3.74517	5.38182	3.68592	4.68578	3.20122	4.51836	4.73204	4.21044
AC108134.3	-1.78103	0.123211	-0.629497	-3.56929	-1.96306	-0.207905	-1.28419	-0.602919	-0.597073	-1.43526	-1.81003	0.00389305	-0.941679	0.523278	0.522813
AC108449.2	1.71622	1.68378	-0.753194	0.192264	0.838683	0.0563369	0.961478	0.875071	-0.320965	-0.801178	1.19959	-0.584669	0.321655	0.155132	0.476511
AC108488.1	1.26307	-0.00532264	-0.581894	-1.628	-0.964508	0.626312	-0.223546	0.853774	1.58914	-0.801178	0.860752	-0.860388	-0.469556	0.35166	-0.579118
AC108688.1	-0.282352	0.336227	-0.221427	-0.801974	-0.944519	-1.09305	-0.415412	-2.34117	0.652042	-1.86108	0.133249	-1.76618	0.154279	-0.96259	-0.237961
AC108704.2	0.912351	0.630261	1.36807	1.17293	0.87533	0.911993	1.04225	0.984608	2.30304	-0.23342	1.25683	0.378058	1.00741	0.987272	0.871219
AC108860.2	1.68634	-0.943655	2.33608	1.632	0.698317	0.148196	-0.151847	2.94026	1.899	0.678662	-0.428938	1.62723	1.49562	0.839897	-0.237961
AC109322.1	0.304167	-0.27019	1.84174	0.93155	0.232222	-1.77181	-1.08079	1.93032	1.35045	0.442439	0.338321	0.608607	-1.01745	0.594111	0.254218
AC109326.1	3.31645	2.1143	1.62951	2.3093	1.65386	1.73118	1.66575	2.75781	3.76298	2.00505	0.827794	3.20855	-2.68148	1.16744	1.69732
AC109347.1	0.862638	-0.713443	1.17656	-1.34267	-1.61659	-1.09305	-0.577091	-0.306981	0.422922	-0.944519	-0.701833	-0.464205	0.273871	0.387621	0.303588
AC109460.3	1.26953	1.60011	1.23056	1.1078	0.219483	1.43306	0.792244	1.17312	0.165165	0.563749	1.09539	0.924107	0.835293	1.43922	1.34854
AC109583.3	-0.728651	1.30925	-2.37557	0.897457	0.0773098	-3.06726	-0.596141	-1.05454	0.540216	-0.752549	-3.16732	1.266	1.25584	1.43614	-3.27327
AC110048.2	-0.867241	-1.626	-1.34122	-0.274534	-1.85167	1.21821	0.261558	0.530194	0.719492	-1.23811	1.92971	-1.76618	0.0153758	0.197986	0.303588
AC110079.1	1.88498	2.52905	1.16039	1.64465	1.62769	3.20149	3.44415	1.95242	2.56864	1.49851	2.125	1.35235	2.51086	2.31969	2.79241
AC110285.2	-2.62334	1.40473	-1.14996	-1.52908	-1.96306	-0.598872	-1.34223	1.81596	-0.452317	-1.86108	-0.938197	-1.62537	-1.2133	-1.96863	-0.751367
AC110619.1	-2.62334	-1.92437	-3.82979	1.92318	0.208987	-2.34117	-3.06726	1.58673	-1.3315	-2.31655	0.182519	-2.30054	-1.75714	-4.03563	-2.97106
AC110769.2	1.8365	0.0382735	1.3954	0.147395	0.530107	0.512657	1.88231	0.277279	1.04769	-0.869049	0.229597	0.485514	1.03919	1.49898	0.871219
AC111170.3	0.503441	1.65615	0.154732	0.882489	0.788864	0.997775	2.47913	0.169063	2.18792	-0.0496988	1.75826	-0.635575	0.704449	0.226707	0.931223
AC112128.1	4.33832	3.72379	2.9273	3.76031	2.8789	2.592	4.736	2.68096	3.0581	2.78972	4.14146	3.60771	3.8123	2.70359	2.86527
AC112220.2	3.09732	1.8404	2.19188	2.94713	3.05189	2.1632	1.2912	3.29627	4.09665	2.50448	2.61698	3.43113	3.16849	3.26031	1.90855
AC112229.1	2.5999	-1.97777	1.84804	2.41223	4.38218	1.18032	1.39857	4.75603	3.07311	-1.93349	1.01143	-1.55397	-4.12482	4.85321	-1.71275
AC112229.3	2.17095	-5.72524	2.11932	2.42593	4.4721	-0.24599	0.710105	4.64139	1.57083	-5.81847	2.20759	0.834242	0.402598	4.72742	-3.56902
AC112721.2	-0.867241	0.336227	-2.86157	-0.875369	-1.3374	-5.09394	-3.78936	-0.226518	-0.930462	-3.23453	1.0827	-0.584669	-4.57368	0.0362141	0.991502
AC112777.1	-0.488487	0.860572	0.871219	-1.86462	0.603473	-0.695428	-1.75513	1.35761	0.0645971	0.411813	-0.306981	0.471941	-0.718349	0.132134	0.230315
AC113189.4	-0.0921818	2.11046	-2.99253	0.518867	-0.482744	0.680177	1.28082	-4.89562	2.07543	0.477095	-0.865105	1.57072	1.44998	-1.21803	-0.0932297
AC114271.1	2.27202	1.33623	2.03388	1.2787	-0.233901	-0.415999	0.145569	2.27173	0.916345	-0.23342	1.91802	0.844329	1.03919	0.253134	0.254218
AC114490.2	1.25683	2.11662	3.72825	2.11384	1.82725	2.72986	1.31543	2.00535	0.887317	2.32583	2.31721	2.24725	2.28147	2.97309	2.73961
AC114490.3	1.16658	-0.0404846	1.95841	0.209428	0.449032	0.529046	1.34854	-1.24198	0.816242	0.235125	0.66124	0.213972	1.51439	0.26571	0.787265
AC114980.1	-1.12076	-0.42037	-0.503951	-0.875369	-1.24198	-0.653703	-0.208746	-0.954302	-0.095787	-0.869049	0.182519	-1.27	-0.603735	-1.64099	0.435221
AC115223.1	0.87533	0.620644	0.18989	-0.490801	0.57149	-1.32014	-0.739101	1.17631	0.0576549	0.188356	-0.965259	-1.96179	-0.560161	-0.215815	-0.0268436
AC116366.3	2.17372	2.99922	-0.609888	1.30593	1.69154	-0.488487	3.40257	-4.89562	2.72854	1.86433	1.74929	2.16755	2.71276	1.87139	-4.05856
AC116533.1	2.88244	1.54152	2.27876	1.26713	2.03118	1.13163	0.737931	2.64921	2.23255	1.99967	1.46071	1.46596	2.36393	0.265785	2.08239
AC116562.4	-0.154991	-3.40627	1.78448	-0.716107	0.220657	-2.4742	-2.32368	-0.709614	0.422922	-2.49877	-0.641587	-5.09394	-1.01745	-3.15138	-1.56735
AC116667.1	0.338717	-0.42037	0.684121	-1.05023	-0.776785	-0.716385	0.105277	-1.84516	-1.3315	-1.14902	0.387193	-1.34122	-1.2133	-1.16062	-1.628
AC116913.1	1.32241	-0.0339665	0.959477	0.793591	-0.311716	0.0363179	0.325592	1.38876	1.08589	0.907628	-0.467063	-0.209564	0.612116	-2.33618	0.27286
AC117382.1	0.17424	0.438236	0.613452	0.241107	-1.18564	0.406493	1.84362	0.627476	3.18764	-0.0496988	1.61127	-0.860388	1.38859	-0.565141	0.871219
AC118344.1	-0.282352	1.76007	-0.87527	0.301686	0.620172	-0.598872	-0.628718	1.52393	-0.452317	-0.199471	0.752569	-0.860388	-1.62067	-0.737186	-0.118342
AC118344.2	1.22276	2.86786	0.906156	1.5946	1.51518	1.86532	2.53935	2.50807	2.32583	0.999093	2.92415	0.46205	1.38859	2.14185	2.80876
AC118549.1	6.69294	6.9513	6.62891	7.00952	6.2153	6.0279	6.44083	5.74698	5.99063	6.53149	6.2325	6.63505	7.07545	7.10374	6.22356
AC118553.2	1.05176	1.78038	2.12898	1.70366	1.45801	0.351188	1.67391	2.49144	1.38347	1.0487	2.41755	1.89388	2.68487	2.23405	0.65808
AC118754.1	0.712778	0.995849	0.684121	3.86008	2.41046	5.07348	4.65306	6.14608	-0.095787	3.27766	2.40229	2.30444	2.62194	1.9966	3.7724
AC119396.1	-4.0066	-0.869878	-2.86157	-5.09516	1.43839	1.71737	3.11214	0.515665	-1.3315	2.71325	-3.55981	-3.25757	-1.75714	-0.515584	2.50175
AC119427.1	1.13538	-1.28039	-0.944313	0.226955	-0.581679	-5.09394	-1.34223	1.56803	0.227403	-0.612841	-0.209258	1.92318	0.874811	-0.446294	-1.33438
AC120049.1	-0.42056	1.02495	0.567437	0.533797	-0.131556	1.93968	0.145569	-1.84516	-0.206805	-0.336411	-0.428938	-2.30054	0.204422	-1.56735	-0.314509
AC120053.1	0.819988	0.72319	-0.130839	0.678662	0.208987	-1.5561	-0.0496988	0.914476	-0.095787	-0.23342	-0.132776	0.344818	-1.12381	0.289083	0.113657
AC120114.1	0.569526	-0.0625991	2.73874	0.711842	-1.03	-0.716385	-0.294727	1.81596	0.789155	-0.612841	0.387193	1.85693	0.563518	0.000350633	-0.579118
AC120114.3	0.765208	0.698317	1.09853	1.05793	0.670593	1.54504	1.04225	0.486438	1.40889	0.367939	1.14201	1.05102	0.985926	1.81733	1.53937
AC121338.2	1.62746	-1.53874	1.87353	-0.535088	-0.776785	-1.5561	-2.21072	0.914476	1.12073	-1.43526	-0.428938	-0.990841	-1.2133	0.439575	-1.18712
AC122688.3	-0.282352	0.762025	0.9894	-0.947784	0.232222	0.187182	0.261558	0.277279	0.116697	-1.0315	0.229597	0.485514	-0.323385	0.60791	-0.237961
AC122718.1	-0.726634	0.4394	0.0105797	0.725633	0.334986	0.716013	2.13284	-0.0335028	1.88622	-1.7882	1.46163	-0.610732	0.301374	-0.0174301	0.45114
AC122718.2	-0.325137	-0.545154	-0.268233	0.653171	0.0421647	-0.0183007	0.807511	0.169063	-0.727642	-2.31655	0.387193	-1.62537	-0.323385	-1.44194	0.713765
AC123768.3	0.227329	0.0121338	0.697614	-1.19856	-2.68056	0.0395921	-0.744061	-0.345358	0.762025	-0.897035	-0.475978	-2.37267	-1.8093	-2.0663	-0.926399
AC123768.4	-1.21885	-0.311716	-0.629497	-1.52908	-2.13548	0.219261	-1.08079	-0.0739863	-4.22155	-1.59044	0.860752	-1.17133	-0.209258	0.000350633	-0.751367
AC124016.2	0.304167	-0.368386	0.423976	-2.3666	0.591297	-1.09305	0.261558	-0.491321	-0.206805	-0.869049	-0.428938	-2.30054	-1.87039	-1.33684	0.386764
AC124045.1	1.43988	0.220732	-0.695428	1.19197	0.504699	-0.207905	-0.208746	0.837194	-0.597073	0.394911	0.785646	-1.27	-0.0837835	0.387621	-0.475386
AC124283.5	-0.325137	-1.18394	1.7994	-0.599748	-2.91591	-1.34118	-0.875369	-0.306981	1.04769	-0.494872	-0.803441	-1.07674	-0.209258	-0.837888	-2.63001
AC124312.3	4.64572	7.05564	2.12842	8.19524	5.47881	3.51573	5.64901	4.53873	-1.19716	6.92024	4.71235	4.65358	5.57158	0.530107	3.11125
AC124319.1	8.94409	9.07411	9.78991	8.94866	9.80561	9.53713	10.5557	8.81121	9.85015	10.3011	9.01877	8.291	10.4401	10.8094	10.4595
AC124319.3	0.862638	-0.42037	-2.28289	-0.123427	-2.91591	-0.207905	0.752332	0.22629	-0.452317	-1.73483	0.993564	-0.635575	-2.68148	-2.17199	-1.33438
AC124319.5	-0.559343	-0.0867213	1.0487	-1.30089	0.524227	0.764526	1.65507	1.0332	1.53369	0.212989	1.01359	-1.69728	1.21617	1.5324	1.18776
AC124944.3	4.30011	4.1515	3.68407	2.48583	2.57234	4.1595	4.26594	3.7099	4.1515	1.51094	3.57169	2.85196	6.59165	4.29041	2.98018
AC125232.1	1.72091	1.24116	0.253729	1.16453	0.386451	1.56712	0.244542	-1.40033	-4.22155	0.330573	1.13273	1.81475	-5.81847	-0.700253	1.72091
AC125232.2	4.24949	3.58845	2.91134	3.09772	3.18229	2.6905	3.48794	3.26356	3.38478	3.3003	3.28685	3.48435	4.10524	3.57119	3.04016
AC125257.1	3.31053	2.68903	3.22349	4.20805	3.13114	2.08379	2.08822	4.02888	3.48435	2.76935	2.5676	2.64447	2.70359	1.94323	2.97133
AC125611.2	-0.52024	0.174847	-1.80945	-0.875369	-1.61659	-1.09305	1.04225	-1.56045	0.335031	-1.14902	0.431234	-4.01159	-0.777684	-1.7882	0.113657
AC125807.2	3.37753	2.9799	2.15094	2.07975	2.42578	2.14185	1.76507	2.30334	2.91551	2.24868	1.71423	2.03095	2.89929	1.23242	2.68415
AC126283.2	-5.72524	-5.72524	-1.09019	-5.81847	-1.5364	-5.81847	-1.22885	-0.106962	0.176777	-0.535088	2.06145	2.53175	-5.81847	-5.73293	1.42996
AC126474.2	1.33371	1.53369	1.44915	1.43839	1.46351	1.91159	0.605543	0.984608	1.73362	1.16247	2.25873	0.715008	0.631816	1.03017	1.66284
AC126755.1	5.24001	5.78666	5.23135	5.58738	4.66402	6.21349	6.20774	4.90643	5.59036	4.69442	5.55294	5.11981	4.93215	5.18965	4.41779
AC126755.6	2.46918	-2.3151	1.95682	3.87277	-5.72524	1.66074	1.37752	-4.89562	1.37752	-2.36006	-5.21572	1.28271	-5.81847	0.55626	-5.72524
AC126773.2	-0.943655	-1.92437	-2.86157	0.022742	-2.91591	1.47983	0.52722	-4.89562	-0.930462	-0.199471	-0.938197	-5.09394	-2.31345	-0.181513	-4.57616
AC127024.8	1.1893	2.53156	0.00197067	0.979271	0.938976	1.53147	1.56793	1.11572	1.95929	-0.0496988	1.41173	-0.417112	1.36684	0.0362141	1.46228
AC127070.2	0.432056	1.02495	1.35023	1.713	-0.131556	-0.716385	-0.481403	-1.84516	1.80097	-0.455219	0.229597	-0.860388	-0.603735	0.421378	-2.97106
AC127070.4	-0.52024	1.29094	0.154732	0.261558	0.436561	1.11788	1.50997	-0.226518	2.2767	-0.29023	1.632	-1.34122	0.985926	1.12047	0.871219
AC127459.1	-0.41115	-0.503296	-0.424668	-1.29881	1.10616	-2.26153	-5.81847	1.13531	-4.22155	-0.991973	0.415136	-1.94287	-0.106664	-1.51801	0.647676
AC127496.7	0.912351	0.698317	0.30815	-0.657421	-0.701833	-0.299792	-1.17613	0.337713	0.509747	0.849915	0.387193	-0.584669	-0.209258	-0.330504	-0.057588
AC127502.1	-0.0473174	1.09402	0.298431	0.165165	0.392	0.468107	0.901975	1.55624	0.378592	0.209816	2.0879	0.441825	0.485774	1.41389	0.941991
AC127502.2	1.80463	1.97596	1.8959	1.45152	1.63223	2.32182	2.16536	1.31594	2.44279	1.30432	2.84651	0.344818	1.66761	2.39047	2.56587
AC127502.3	-0.831973	-1.23279	-1.57554	-5.81847	-1.80041	-0.483979	0.429571	-4.89562	-2.45233	-5.81847	0.0471091	-2.56295	-5.81847	-5.73293	-1.2641
AC129492.1	3.74289	4.86153	3.9322	3.18188	4.98179	2.94437	4.01125	3.71076	3.59427	3.23432	3.5955	4.06904	3.64426	2.58821	4.23467
AC129507.1	-2.34567	-0.802547	0.445007	-2.09292	-2.55118	-1.17661	-0.875369	1.56803	-0.727642	0.118062	-0.938197	3.4128	-2.9496	0.465822	-0.410162
AC130371.2	1.33371	-2.60385	-1.14996	0.568172	-0.411257	-1.09305	-0.415412	-0.0739863	-1.11705	0.0406882	0.901975	-1.76618	-0.26726	-1.64099	-0.579118
AC130650.2	0.844329	0.664388	0.861483	0.066669	-0.196995	0.148196	0.00319944	0.486438	0.983251	-1.33465	0.338321	-1.62537	0.765536	0.387621	0.254218
AC131009.4	0.109528	0.896256	0.47484	0.882489	0.472557	0.219261	1.34854	1.31594	1.58914	-0.336411	0.472557	-1.27	0.765536	0.489377	-0.237961
AC131160.1	-5.72524	0.951978	0.46114	-1.43735	0.782508	-2.40055	-5.81847	2.33074	1.67984	-5.81847	-5.21572	2.34059	-5.81847	-5.73293	-5.72524
AC131206.1	0.620644	-3.98471	-5.68189	0.357711	-0.672475	-1.23279	-1.08079	-0.197494	-0.206805	-4.64059	-0.745325	-5.09394	-0.479135	1.54849	-0.665509
AC131212.2	-0.943655	0.827562	-1.34122	0.066669	-2.36333	-0.462296	-0.208746	-0.0739863	0.422922	-1.43526	-0.274187	-3.25757	-2.02264	-1.7882	-0.410162
AC131212.3	1.04532	3.40672	1.21981	2.50704	1.81818	2.54802	2.8891	1.52393	3.33675	1.09762	3.2179	1.60045	1.50836	2.11515	2.01751
AC131392.1	2.70857	2.0376	1.54248	0.792223	2.11046	1.84174	2.81944	1.38425	3.55495	0.382057	2.42299	2.15519	1.86141	2.24943	2.09661
AC131649.2	-1.21885	-0.368386	1.59511	1.13472	-2.13548	1.59177	0.044785	-1.33238	3.08187	-0.571454	1.28707	-0.522875	1.09229	-0.330504	-0.410162
AC132008.2	4.26046	3.43995	4.89845	4.24322	3.57412	3.95078	4.23181	4.94463	4.81753	2.59446	4.19116	4.92475	6.82309	4.49811	3.98753
AC132192.2	2.37294	1.20683	2.27595	0.857432	2.36165	1.26788	2.03095	2.70683	2.57991	1.66849	1.25683	1.93622	1.36684	1.06747	1.73055
AC132217.1	3.14207	7.62211	2.96368	7.50445	8.65541	7.73758	0.71521	6.26476	-0.502873	8.04544	8.0065	8.0065	2.94187	-0.304192	5.53282
AC132872.1	0.254707	0.525821	0.0823038	-1.25702	-0.701833	0.535258	-0.294727	1.05176	1.83252	-1.59044	0.280013	-1.76618	0.427837	-0.96259	0.629807
AC132872.4	-0.79188	0.664388	-2.86157	-0.123427	-2.55118	-1.5561	-2.3539	0.627476	1.899	-4.92227	-1.62537	-0.860388	-0.867402	-4.69863	-2.97106
AC132938.5	0.738715	0.72319	0.784824	0.961437	0.129796	0.219261	0.52722	1.52393	2.09484	-0.944519	1.37119	-0.860388	-0.5044	-0.0472911	0.629807
AC133540.1	-2.99284	0.174847	-2.50138	-1.25702	-2.91591	0.0563369	-0.481403	-1.84516	-1.93178	-3.98992	-0.274187	-4.57616	-2.49587	-5.73293	-1.79849
AC133552.2	-1.12076	0.302705	0.966148	0.445866	-1.14817	-0.801235	-0.794507	1.34651	0.00837279	-0.199471	0.716819	-2.99253	-0.777684	-0.181513	-0.057588
AC133644.3	2.93575	2.00584	1.95027	2.24528	2.65851	2.47223	1.7045	1.68564	2.14599	2.28265	1.98483	2.51652	1.69341	3.04622	1.93755
AC134312.5	-1.12076	-1.78103	-2.86157	-3.56929	-0.701833	-1.17661	-3.06726	-2.95372	-4.22155	0.558107	2.74311	-3.25757	-2.31345	-0.837888	0.386764
AC134349.2	0.109528	0.525821	-0.410989	0.066669	-0.460418	-0.716385	0.429571	-0.13971	0.789155	-1.43526	0.0220863	-1.4862	0.902953	-1.7882	0.214893
AC134407.2	-1.12076	0.123211	-1.14996	-1.9364	-3.83795	-0.207905	-0.481403	0.277279	1.29299	-1.73483	-0.428938	-2.66454	-0.5044	-0.96259	-1.18712
AC134407.3	0.284124	0.0707743	0.363982	0.608906	-0.903201	-0.393874	0.291555	0.933794	0.617113	-0.406739	0.354639	-1.68824	-0.159221	-0.413795	0.455837
AC134682.1	-0.79188	-0.653703	1.713	-0.324745	-0.233901	-0.938957	-3.06726	3.0137	0.652042	-0.455219	-0.938197	0.402901	0.154279	-2.55118	0.113657
AC134878.2	2.21437	2.11644	3.3003	-2.09292	2.43481	1.46952	1.45676	3.04016	1.69783	1.68962	2.00535	1.30532	0.614941	1.76152	1.29505
AC135048.1	1.5081	1.14808	1.16453	0.562519	0.350388	-1.22166	-0.124836	0.652761	1.48542	0.0186952	0.452373	0.225275	0.175454	0.477095	-0.619877
AC135050.6	3.57872	1.87093	3.00465	1.69317	1.99737	1.46265	1.50997	2.69878	1.12073	2.06738	1.84292	1.39151	1.69878	2.2393	2.01751
AC135983.2	2.80013	2.60597	2.82585	2.73139	2.86157	4.19445	3.73379	3.11794	3.74658	3.70873	3.73483	2.14075	2.04172	3.13934	3.61651
AC136475.1	0.779979	0.86437	0.34216	-0.4599	-0.31631	-0.801235	-0.185821	0.599298	0.422922	0.69902	-0.803441	-0.946445	-7.51109e-05	-0.51778	-1.33438
AC136475.3	3.20746	1.06863	5.80572	2.19167	4.16539	1.36849	6.67699	3.13934	2.37093	1.34651	4.6435	5.22449	3.91914	4.15036	3.59226
AC137767.1	0.503441	-0.221427	0.826988	-0.947784	-0.131556	-2.90867	-1.34223	0.277279	0.581144	0.118062	0.133249	-2.00903	0.273871	-1.33684	-1.33438
AC138028.4	0.254707	1.719	-1.63159	-1.05023	-3.12382	0.512657	-2.49877	-0.709614	1.40889	-1.43526	-0.603735	-2.66454	0.321655	-0.181513	-4.57616
AC138035.1	-0.222351	-0.149256	0.326875	0.162138	-0.663866	0.329641	-1.02496	-0.444956	0.620172	0.347877	-1.26616	-0.208911	-0.416586	-0.0137691	-0.208746
AC138150.2	0.631248	-3.19097	3.51209	0.627476	0.564961	-0.995003	-1.45601	1.713	0.509747	-2.01964	-0.603735	-1.27	1.68616	-1.06249	-0.314509
AC138207.4	1.5827	1.57808	1.54875	0.480666	1.90994	2.66461	1.36808	2.4067	1.35045	0.656646	1.39506	0.114243	1.47876	2.2859	1.71523
AC138207.8	-2.99284	-0.201132	0.0361104	-1.628	-0.701833	-0.532496	-2.62334	-0.194766	-0.206805	-0.869049	0.280013	-1.4862	-1.3292	0.0483937	-1.47143
AC138393.1	2.49749	2.52753	1.79285	1.8772	2.05468	2.17199	3.42415	2.32072	2.20571	1.66496	2.07333	0.870458	3.01629	3.17558	2.43481
AC138393.3	0.851555	0.271166	-0.096012	-0.484379	-0.982809	-0.0932297	0.591627	-0.277471	-0.143709	-0.422583	0.11356	-0.494676	0.839318	1.42522	0.355035
AC138409.2	3.46925	4.85502	3.40419	2.95388	2.82779	3.81543	3.71362	3.35761	5.83453	2.60782	4.08224	3.28479	3.76769	3.91784	3.70184
AC138655.1	-0.467775	-0.122813	0.0823038	-1.9364	-2.36333	-1.86527	0.221237	-0.226518	0.335031	-2.67715	-2.34077	-1.76618	-1.12381	-1.96863	-4.57616
AC138696.1	1.3954	-5.72524	-1.29473	1.44311	0.548323	-5.81847	-5.81847	-4.89562	-4.22155	-1.93178	-5.21572	1.44011	-0.361091	0.10175	-5.72524
AC138866.1	1.14	5.04505	3.65256	2.58581	2.84809	3.947	3.35486	3.41055	4.00359	2.68607	4.81857	2.04305	2.95007	4.08138	3.12955
AC138866.2	3.4722	-5.72524	0.789793	0.944213	1.63602	-0.329997	2.07543	0.369896	4.72323	1.74712	-0.464205	1.98358	2.41513	-0.309616	3.4672
AC138894.1	3.27519	2.78269	4.31451	2.53377	2.83614	2.22643	3.26569	4.3411	3.99025	3.34477	4.01952	3.59407	3.29173	3.5087	3.58591
AC138904.1	0.738715	1.90105	-1.51568	1.78038	-1.61659	0.246357	-1.28419	1.34651	-2.45233	-0.095787	-2.98101	-0.370458	0.388388	-1.06249	-3.27327
AC138932.1	4.92445	5.24212	5.11678	4.70024	4.97257	5.80528	5.73711	4.93116	4.14259	4.54469	5.95889	4.79042	5.83364	5.04469	4.83878
AC138951.2	0.569526	2.04354	-0.629497	-0.875369	-0.0412383	-0.532496	0.486401	0.837194	1.45637	-1.73483	1.25683	-1.27	0.563518	0.0823038	0.594405
AC138969.1	5.31575	6.41262	5.34086	5.32336	5.05999	5.39909	5.80759	5.60866	5.56472	4.84077	6.09642	4.92274	6.24856	5.57461	4.99774
AC138969.2	3.41552	1.86141	3.13911	4.65358	-2.42382	3.84917	3.53609	0.146892	3.41467	2.02785	2.13642	3.05461	1.75693	2.51798	0.658682
AC139256.2	2.1435	3.63205	2.63584	2.90023	2.68336	3.12113	2.77015	2.96425	3.77653	1.66583	3.36547	2.77163	2.88041	3.00484	2.16167
AC139491.2	1.5875	-4.31778	4.14721	0.276089	0.184992	-1.32273	-0.27019	2.16649	3.27043	-0.31631	0.487705	0.123782	1.83252	2.46132	-0.665509
AC139495.3	-1.68234	1.75374	2.20995	-0.366282	2.09816	1.69427	3.25636	2.32936	1.88563	1.3529	1.86433	1.38178	0.218471	1.88918	3.09587
AC139530.1	-2.07544	-1.11902	-1.80945	1.95734	-1.03	-2.4742	-0.151847	-1.56045	0.789155	1.27859	-3.55981	-1.34122	-2.31345	-1.87278	0.340622
AC139530.2	3.01223	1.19547	3.25618	1.73925	1.23255	1.74035	1.42429	3.12632	2.93033	2.51305	2.08151	0.485514	2.28521	1.18435	1.64297
AC139768.1	2.3329	2.40387	3.65664	1.80156	1.4787	3.01671	3.26097	1.39868	2.41887	2.19893	3.00522	1.66284	1.79532	1.5225	1.89852
AC139769.1	4.09665	1.9195	4.47848	4.69211	3.16484	4.07188	3.78197	5.11777	4.31462	4.8836	3.56984	4.80592	5.20418	3.85271	3.71007
AC139795.1	1.54504	1.31067	1.26307	1.44754	1.63946	2.08591	1.991	2.45718	-0.829595	1.58842	2.72825	1.32241	1.98703	2.72986	1.40603
AC139795.2	0.738715	-0.477909	0.0823038	-0.0789061	0.743806	0.246357	0.105277	1.44851	-0.452317	-0.0145241	-0.701833	0.344818	0.350388	0.000350633	-0.057588
AC139887.2	1.99737	2.86149	2.68096	2.15755	2.02552	2.44682	3.17168	1.75278	3.1297	1.94792	2.60466	1.54059	3.07534	2.88547	1.9611
AC140134.1	3.03389	2.16991	2.67692	1.46338	3.20444	4.61157	4.34826	2.55683	2.85428	2.34387	3.69371	1.78448	3.04514	3.59079	4.08565
AC140479.2	-0.968704	-2.60385	-0.654437	0.162995	-1.3061	0.901283	-0.594756	0.837194	0.719492	-3.5812	-1.12824	1.79474	-0.353756	1.87048	-0.934522
AC140479.4	-1.36577	-5.72524	-2.05183	0.00752165	1.47036	-4.02803	-4.36664	1.63692	0.470588	-5.81847	-0.302886	-0.608591	-5.81847	1.56425	-2.86532
AC141586.1	3.7154	4.13639	2.55087	1.80878	1.91432	2.56587	2.98266	2.79477	3.75142	1.92898	2.73896	1.80005	2.53851	1.40473	2.22621
AC141586.5	-0.467775	-0.653703	-0.629497	-1.34267	-0.62409	-0.532496	-1.17613	-1.15511	0.849771	-0.869049	-0.132776	-2.30054	-2.02264	-0.96259	-0.410162
AC141930.1	2.01574	-5.72524	1.2387	-3.17247	-0.581679	-4.32538	-0.961403	3.84213	0.652042	-5.81847	0.338321	-5.81847	0.930143	-1.87278	-1.96906
AC142086.6	0.0186952	-1.33465	0.34216	0.123782	0.147102	-1.92345	-1.17613	2.26674	1.91617	-0.637704	0.36534	-0.497523	-1.66002	-2.45469	-1.38299
AC142381.3	-1.15806	-3.42339	1.77783	-0.13971	-0.542756	-1.32201	-3.99677	1.13546	0.612975	-0.079627	-0.649944	-0.694562	-0.234652	-4.33757	-0.93562
AC142472.1	1.82786	0.560696	2.55629	0.678662	0.369214	0.673396	0.261558	2.17083	0.849771	0.912746	1.28707	-0.464205	1.13795	-0.446294	0.991502
AC144450.1	3.84744	-5.72524	2.91465	-1.05023	0.436561	-3.06726	0.633545	5.73106	2.96524	-3.98992	2.71008	-4.57616	3.09692	-0.0472911	1.5724
AC144652.1	-0.112516	0.088886	1.713	-0.801974	-0.864249	0.567823	-1.99741	2.11538	1.80097	0.709877	-1.04062	0.402901	0.902953	-0.446294	-1.18712
AC144831.1	3.70891	-1.11902	-0.337416	1.632	0.0942596	0.997775	0.145569	1.5476	0.581144	0.899228	2.83064	0.23859	0.874811	-1.26359	1.41718
AC145098.2	-0.52024	3.21225	-0.410989	-0.801974	-1.75254	-0.207905	-0.415412	1.37256	1.40889	-0.801178	0.968866	0.00389305	0.23859	-1.56735	-0.665509
AC145124.1	1.40195	2.14007	0.712778	2.29738	1.28436	1.99052	1.85042	0.671801	-2.45233	-0.095787	1.11198	0.933167	-0.237869	1.19959	0.991502
AC145138.1	2.91686	2.47706	0.704609	-3.75141	0.890663	2.38168	2.02306	0.999093	-0.388184	0.545644	2.8525	0.833012	2.54216	2.04141	1.47865
AC145207.5	3.68762	3.39358	2.26883	2.53044	3.02163	2.14185	1.69878	3.96742	2.66858	3.5417	2.16605	1.98748	1.74916	1.41093	1.43922
AC145285.6	-0.42056	-0.653703	0.238371	-0.801974	-0.411257	-0.207905	-1.8988	0.793591	1.63054	-1.43526	-0.132776	-0.163875	-0.603735	-1.26359	-0.314509
AC146944.2	-0.826413	1.09584	0.132642	-3.05278	0.182519	0.890338	-0.600799	0.425228	-1.47492	-0.313326	0.842599	0.885215	-1.55261	1.2873	1.98703
AC146944.4	1.84279	0.415568	1.20277	0.635773	2.13642	1.20683	2.06946	1.84362	1.32067	1.85659	1.34223	2.61112	2.19919	0.781863	2.29064
AC147651.1	2.45032	0.935367	-1.51568	0.261558	0.857551	-0.299792	-1.59621	1.56803	1.69783	-0.716246	-0.344595	2.84506	1.18494	0.752986	0.713765
AC156455.1	0.254707	-0.653703	3.76031	1.09495	-0.944519	1.43861	-0.208746	2.15818	3.08187	-0.29023	2.60466	0.608607	-1.62067	-1.26359	-0.579118
AC159540.2	1.46397	-0.497932	4.00206	2.43481	3.13692	3.56052	3.69012	-1.2641	1.84501	2.74135	4.33584	1.41093	4.02582	3.13911	-0.0913173
AC211476.5	2.59154	2.8013	2.24868	-0.20091	-0.536582	-0.00274842	1.57548	2.01935	3.5545	-0.0767446	2.24023	0.766357	2.50985	1.95503	1.10239
AC211476.6	2.44156	1.13628	1.9421	-0.324745	-0.196995	-0.462296	0.304966	1.22181	0.422922	0.0406882	0.51845	0.320951	0.963948	0.908466	-0.579118
AC211486.3	1.23698	1.36715	0.295379	-0.199007	0.391123	0.026928	0.928426	-0.76385	2.65984	-1.94981	1.62434	-1.40263	-3.7655	1.35115	1.01143
AC215522.2	-0.16454	1.31117	-0.153531	-0.0446016	-0.156118	1.25961	-0.0168062	-0.783647	-1.48078	-0.636148	1.21821	-0.944893	-3.4731	0.23859	0.890338
AC226118.1	1.33371	1.37256	-0.695428	-1.16333	-0.701833	-4.32538	-4.12668	-0.0739863	1.24164	-0.336411	-0.701833	-0.228783	0.821488	0.884309	-1.18712
AC232271.1	1.38721	0.525821	2.74548	1.09495	1.78367	1.23255	0.961478	1.14953	2.70199	1.0487	1.45077	0.91396	0.963948	0.628788	1.46228
AC233968.1	2.04842	0.742999	0.747574	1.15832	1.42052	0.944213	-1.22786	0.470588	2.40951	1.22682	1.91182	-0.949989	1.27291	0.980579	1.58123
AC234031.1	3.34726	3.10272	4.94208	2.91646	3.81038	3.34829	3.41799	3.72054	4.68398	2.2837	4.82954	2.90217	2.71988	3.36015	3.04762
AC234582.1	1.70016	0.560696	-0.268233	-0.875369	-1.3374	-2.34117	0.84778	-0.855717	1.45637	-2.01964	-0.603735	-0.12354	0.821488	-0.128661	-1.18712
AC239798.4	-1.68052	0.441538	-0.123427	1.22339	0.869255	0.389356	-1.41501	1.82451	-1.2041	1.46596	-2.10346	1.43218	-2.60962	-0.213768	0.411813
AC239799.1	-0.822952	-0.605165	0.154732	-1.16333	-3.12382	-0.598872	-2.49877	-2.34117	-2.45233	-2.01964	-1.32615	-1.07674	-0.941679	-1.96863	-1.79849
AC239800.2	0.351188	-0.197494	-0.410989	-3.17247	-0.428441	-1.34118	-0.628718	-1.33238	-0.320965	-2.31655	-1.47817	-1.57443	0.373446	-0.528108	-1.47143
AC239809.3	3.74843	2.09263	2.25765	1.64818	1.24164	0.430571	2.22104	-1.04587	0.581144	-0.750186	2.42474	-1.02305	1.63093	1.2944	-0.80597
AC239811.1	0.31865	0.742009	3.2154	1.37136	1.76304	2.86812	1.10141	0.422163	4.14259	3.12632	2.44218	0.195125	2.93097	2.46205	2.06395
AC239868.1	4.06724	4.51323	4.61653	3.90478	3.75279	4.23047	4.61587	4.83325	5.10042	4.77557	3.3152	3.98282	4.29573	3.18748	3.28261
AC239868.2	2.6409	1.82856	2.32544	1.58316	1.70489	2.2732	1.6008	3.86008	2.6005	1.03378	0.993564	1.66284	2.51336	1.30484	1.52349
AC240565.1	-0.57199	0.861628	-0.428938	0.243189	0.117095	-1.15025	0.536429	-1.24681	-0.816444	-1.28419	0.0483937	-0.101744	-0.114248	0.70429	0.825442
AC240565.2	-1.04694	-0.240851	-5.68189	-0.622852	-4.05856	-0.619431	0.344569	-4.89562	-4.22155	-5.20795	-1.25646	-3.83915	-1.54208	-0.304869	-0.370458
AC241377.3	0.834688	-5.72524	1.20592	-5.81847	-0.428938	-5.81847	-5.81847	-4.89562	-4.22155	-5.11665	-2.44864	-5.81847	-5.81847	-2.4934	-3.56127
AC241520.1	-1.3356	-1.626	-1.51568	-0.398889	-1.61659	-0.415999	-1.99741	-2.34117	0.719492	-0.801178	-1.96863	-1.27	-2.9496	-3.02493	-3.81277
AC241585.2	3.11506	0.679021	2.90405	0.211688	2.1953	1.69341	1.53898	2.7621	2.45956	2.46241	1.49109	-0.0100349	3.232	1.50249	1.83432
AC241952.1	3.45146	4.67468	5.36111	2.43426	4.62021	5.3624	5.24938	4.72426	5.66571	3.65625	4.65226	3.76145	4.70752	5.13805	4.79159
AC242376.2	2.82212	1.87961	4.37119	-2.56758	1.1863	1.21821	2.39318	2.62396	0.509747	2.46205	2.48824	1.8924	2.82212	-0.20987	2.56189
AC242426.2	0.876709	-1.23743	-0.712977	-2.09292	-1.08236	-0.436064	-1.53926	0.0204552	-1.21247	-2.3539	0.534594	0.128659	1.5724	-1.624	1.4509
AC242842.3	2.34816	2.34032	1.77805	2.17963	1.48958	2.53377	2.10703	3.25841	1.78506	1.39238	2.26805	0.0134229	1.67984	2.13856	2.46394
AC242843.1	5.37848	5.33511	5.84883	4.58758	4.48186	6.16106	5.63132	3.87351	5.76443	5.45718	5.42651	3.21897	5.41745	5.4564	5.14458
AC243772.2	-4.0066	-0.628718	0.154732	1.66583	-1.61659	-3.60265	1.07864	0.0972543	-0.930462	-3.07236	0.114923	0.444034	-1.27756	0.169889	-1.47143
AC243960.1	-2.62334	-0.605165	-1.03	-3.56929	0.402901	0.932863	0.84778	-2.95372	-2.45233	1.60784	-1.81003	-2.66454	-1.75714	-0.330504	1.198
AC244021.1	-1.78103	-2.37267	0.47484	-2.3666	-2.91591	0.148196	-1.28419	-1.15511	-1.11705	-1.33465	-0.274187	0.0841442	-3.22423	-1.06249	-0.665509
AC244033.2	0.533641	2.07412	0.267242	1.23242	-0.233901	0.961639	-0.0496988	1.42142	1.04769	1.14232	0.567549	2.03095	-0.26726	-0.181513	-0.237961
AC244090.1	0.862638	1.4509	1.41225	0.653171	1.28436	0.749594	-1.59621	2.32505	1.45637	0.00870579	0.229597	0.608607	0.930143	0.650641	1.50625
AC244153.1	0.792381	-1.626	3.96606	1.13472	-2.91591	-0.366282	-5.09565	4.38018	-0.452317	-2.31655	0.280013	0.631951	2.62194	-2.55118	0.806776
AC244154.1	2.12165	1.97246	2.94491	2.77236	2.11984	2.1671	3.11296	2.1336	3.28067	2.31236	3.0512	1.21928	2.86926	1.99004	1.72019
AC244197.2	-0.636926	-0.605165	0.826988	-0.947784	-0.701833	0.219261	-0.577091	-1.56045	1.24164	-3.23453	-0.603735	-0.320491	-0.568954	-2.8237	-1.06665
AC244197.3	3.96192	3.58813	5.55014	3.96717	4.19366	4.57094	4.19116	4.0802	5.7299	3.41799	4.04254	3.88711	4.20595	3.60298	3.28308
AC244517.1	1.02653	1.65615	0.154732	-1.16333	0.307998	-1.27375	-0.151847	2.01318	-2.45233	-1.86108	1.19959	-0.635575	1.34605	0.253134	-1.06665
AC244669.1	3.24593	0.783734	4.17253	0.160034	2.14743	1.58432	0.966613	1.59423	2.52727	1.66217	1.58032	0.361049	2.61698	2.41139	2.17279
AC245014.3	1.70764	1.16975	0.745249	1.64412	1.24015	2.05056	0.0756835	2.19265	4.57586	1.0432	0.256258	2.08419	1.7758	1.56611	1.86631
AC245041.2	1.05131	-1.71073	-5.68189	-3.03438	1.49681	-5.81847	-4.62289	0.22629	-1.93178	-3.23453	-2.34077	-0.946023	2.47706	-5.73293	-1.26944
AC245060.4	2.26755	4.2452	2.18792	3.13473	2.60291	2.02966	1.43585	2.99565	2.14208	1.88195	2.1885	0.474327	1.53654	2.60237	2.54491
AC245060.5	-0.79188	2.40387	-1.25234	-0.123427	-2.36333	-0.867273	-0.103149	-0.954302	-0.727642	-2.01964	-0.274187	-2.00903	-0.941679	-0.96259	-1.06665
AC245060.7	3.42553	6.07382	3.06393	4.3844	2.92135	3.35393	3.1199	3.28567	2.90906	3.3623	3.02666	2.85837	2.48583	2.92315	2.39925
AC245100.8	2.5703	0.0124604	2.45346	0.406493	2.10908	1.29762	1.49109	2.50534	1.31578	2.29969	-0.10726	0.520928	3.24531	1.09948	1.87903
AC245140.2	1.47158	-0.477909	0.732281	1.367	0.564961	-0.067001	0.633545	0.0618965	2.70199	1.08161	0.567549	0.0841442	1.8781	0.884309	0.774501
AC245297.1	1.17169	1.62193	2.89802	-1.86946	0.188356	1.7469	1.52044	3.4722	1.43746	0.0972543	1.18334	-0.606767	0.625288	1.1305	2.24115
AC245297.3	2.11046	1.68861	3.36463	-0.863522	2.77046	2.23405	2.94029	2.95007	3.26901	1.46445	2.15931	0.0583169	2.9695	2.00301	2.78394
AC245452.1	-1.12076	3.3639	2.30444	-0.123427	0.00660086	2.04519	-0.415412	0.486438	-0.597073	0.631248	1.69707	0.18158	-0.5044	0.884309	0.340622
AC245595.1	-3.67589	0.902632	-2.986	0.578948	-5.72524	0.946373	-3.15138	-4.89562	-1.00447	0.0998954	0.416	-4.71667	0.0972543	-1.12121	-1.86592
AC245884.8	-0.467775	-0.368386	0.533641	-0.4599	0.639235	-0.366282	-0.481403	0.530194	0.789155	-1.0315	-0.0867213	-1.17133	-1.43792	-1.26359	-0.237961
AC253536.6	-5.72524	-0.713443	0.34216	0.350788	-0.62409	-5.81847	-5.81847	-0.602919	-4.22155	-5.30896	-1.04062	-5.81847	-4.001	-1.44194	-5.72524
AC253572.1	1.58986	1.98085	2.70539	0.609944	1.76768	2.09816	2.14743	1.4095	-0.504313	0.843195	2.91686	0.0645971	-5.81847	1.97297	1.89388
ACAA1	4.67759	4.8665	4.0447	4.05209	4.93576	5.11262	5.11693	4.89405	4.75292	5.34474	4.87187	6.87861	4.42842	5.31366	4.90211
ACAA2	4.96681	5.61634	4.99098	4.37722	5.0922	5.65561	4.9672	4.86765	3.49278	5.18965	5.65102	6.65185	5.14587	5.33424	5.249
ACACA	6.10488	7.36335	5.32437	6.77534	6.1308	6.34891	7.07326	6.51547	6.79671	6.69157	6.68668	5.947	6.69537	6.28736	6.77639
ACACB	4.76126	4.69384	5.77194	4.68754	4.06969	5.34325	5.27145	4.62194	5.26165	4.53632	5.01262	5.73635	4.50878	5.02117	3.97349
ACAD10	4.77823	5.5231	5.51431	4.89592	4.82349	4.54526	5.16531	4.63646	5.3197	5.27857	5.71961	5.27171	4.82046	5.10701	4.37937
ACAD11	4.99199	4.86418	5.12644	5.18483	4.24259	5.01347	4.91687	3.47923	4.22986	5.16184	5.33155	5.43203	4.74845	5.40045	4.55806
ACAD8	5.01328	4.71798	5.10701	3.82992	4.74421	4.23249	4.45514	3.92935	4.48061	4.36158	3.91765	4.61182	5.21822	4.82837	4.10869
ACAD9	5.46032	5.39061	6.37421	5.3415	5.37908	5.2546	5.39562	4.81221	5.88759	6.60616	5.32725	6.1268	5.92407	5.94408	5.01328
ACADL	-5.72524	-0.943655	-1.96306	-0.801974	-1.96306	1.53147	-0.208746	-0.855717	-2.45233	-2.31655	-2.98101	1.77828	-3.22423	0.675642	0.157867
ACADM	4.69071	5.29058	6.37275	4.56133	4.57291	5.04016	5.11262	5.43097	4.33282	5.84753	5.2105	5.4986	5.35827	6.21349	5.06384
ACADS	1.94565	3.0151	3.86151	2.53044	3.54604	3.351	3.21764	4.12463	3.45235	3.40205	3.15801	4.76164	3.45178	3.60298	3.10917
ACADSB	3.53689	4.12789	4.42203	4.94895	3.85541	4.41854	3.73758	5.27215	3.37923	5.3558	4.32595	7.03767	3.75903	4.73573	4.14776
ACADVL	6.90954	7.67933	7.42081	6.45749	7.63827	7.81916	7.95722	7.58594	7.23663	7.02756	7.68764	8.49336	6.89432	8.75807	7.45029
ACAN	0.660286	1.40473	-0.268233	3.92896	-0.131556	3.74277	4.22628	-4.89562	-1.62537	1.23678	0.901975	0.779045	-0.385963	2.91433	0.991502
ACAP1	0.503441	3.82276	2.20546	0.111009	3.86421	4.41854	5.46032	2.04752	2.2177	5.24516	0.827794	1.89921	2.88427	3.52739	5.51217
ACAP2	6.61011	6.27186	6.8012	5.94212	6.516	7.43296	7.34538	7.02942	6.70818	6.59787	6.75012	7.50279	8.53697	7.19717	7.49732
ACAP3	4.40012	4.62914	5.37767	5.21173	4.3275	4.88376	4.20322	4.16832	4.5647	4.22047	5.64888	4.94618	4.3539	4.4659	4.72498
ACAT1	3.9073	5.6934	5.96179	4.94275	4.894	5.42078	4.62087	6.18348	4.06522	5.39061	4.13112	6.69645	4.58779	6.03857	4.79456
ACAT2	3.6558	4.16612	4.58354	3.08215	3.86743	3.44817	3.88593	5.1229	5.54751	4.92247	4.1177	5.36161	4.86338	5.37092	4.75392
ACBD3	6.949	6.24315	6.86975	6.24784	6.42241	6.46034	6.24574	6.5352	6.16441	6.32872	6.68484	6.02803	6.79948	7.26651	6.65108
ACBD4	3.26874	2.88935	5.38651	2.24009	2.36165	2.77661	2.72101	3.80879	2.98313	2.90772	3.73751	3.48207	3.57798	2.1816	2.88773
ACBD5	5.1829	5.01888	5.76904	4.82535	5.43964	5.15231	4.50679	6.3215	4.62688	5.59432	4.79431	5.62905	5.02186	5.08084	5.42062
ACBD6	5.77552	5.55167	5.08059	5.41644	4.74217	4.81698	5.45011	5.74968	5.30127	5.00938	5.27236	5.12097	5.86871	5.73571	4.88066
ACBD7	5.0187	2.15049	3.95391	3.58673	3.27909	2.43282	1.82412	3.88409	3.56133	2.82453	3.21116	4.90233	3.1037	1.87425	2.69201
ACCS	4.92762	3.70531	3.58788	3.21897	4.08655	5.63055	3.81384	3.33584	3.06483	3.39812	3.48373	3.57524	5.02408	3.79331	3.47578
ACD	2.42516	4.22664	3.26749	2.96356	2.21214	2.58164	2.85337	3.25071	3.08187	2.85168	3.24472	2.44218	2.98313	3.71517	2.72194
ACE	1.77976	4.92885	4.02888	5.53671	4.00995	4.43088	3.59955	1.47562	2.03095	3.25538	4.23486	2.64862	4.1689	5.75911	3.60709
ACE2	-1.92737	-5.72524	1.75242	-0.420624	-1.24198	-0.462296	-3.78936	-0.928446	-2.45233	-1.73483	-3.95148	-0.609463	-0.635002	-0.96259	-1.96906
ACER2	4.03982	1.33623	2.63123	2.82383	1.64393	1.78448	1.89804	3.57767	5.67472	2.72725	1.87438	2.84506	1.99402	3.3305	1.79066
ACER3	3.92344	4.87274	4.99631	4.81569	5.51165	5.20112	4.85532	5.0763	5.30127	5.40028	5.35566	4.96001	4.47753	5.35415	5.76721
ACHE	0.21681	-0.713443	4.45913	1.2787	0.788864	0.535258	2.33086	1.69154	-4.22155	1.44998	-1.04062	-0.417112	-1.2133	-0.837888	-0.166176
ACIN1	7.19717	7.28285	7.21482	7.619	6.78113	7.60878	8.14852	6.92442	8.08136	6.98087	7.51539	7.06056	6.80599	7.48944	7.17714
ACKR1	0.432056	-0.00532264	1.97874	-0.535088	2.03375	7.11218	3.98139	-4.89562	-1.11705	3.49642	-3.55981	-4.57616	2.5303	3.02488	4.70024
ACKR2	-0.487087	0.428787	0.30815	0.627476	3.24018	1.47036	1.88231	2.90858	1.12073	0.0406882	1.03919	0.70661	0.999093	0.0105797	3.65449
ACKR3	5.89161	2.17498	1.35023	3.08806	4.94444	4.54825	4.64966	7.93323	2.2767	4.72227	6.24105	3.28382	5.13607	3.78325	4.54393
ACKR4	1.11275	-2.60385	-0.297477	-3.17247	1.1863	2.00973	2.00749	1.93032	0.581144	0.656646	3.95445	-0.417112	0.23859	1.46117	2.11538
ACLY	6.77397	7.41745	6.7051	7.37716	6.86993	7.35034	6.97949	7.78152	6.46141	7.51197	7.43243	6.98579	7.07455	6.65842	7.15206
ACO1	4.48366	5.15581	5.0407	5.53843	5.25274	5.9889	5.20645	5.07787	6.85356	5.83884	5.89436	5.94946	3.68565	5.72862	5.49604
ACO2	6.18334	5.90898	6.68937	5.78316	6.12644	5.98192	6.45277	7.68386	6.14521	6.41485	6.55874	6.91991	5.94523	7.16086	6.1572
ACOT1	1.12846	0.568886	1.4031	-4.14786	1.9042	1.62769	-0.0174301	1.78448	2.67776	1.61127	1.83278	2.63389	-0.23191	-2.92755	1.65453
ACOT11	4.36791	3.56839	5.68277	4.21811	3.14635	3.268	4.82163	3.5816	6.27931	1.74916	4.07613	3.87861	5.13081	5.43468	3.02844
ACOT13	4.52516	4.30798	5.51954	3.82683	3.49854	3.66036	3.37563	3.86649	3.75142	3.16146	3.87	4.60357	3.4722	3.75651	4.33282
ACOT2	2.76075	3.04207	3.63698	3.20332	2.40471	3.81104	2.95007	3.02502	2.81986	2.94187	3.51794	4.31378	2.92315	2.87619	2.84749
ACOT4	0.373061	0.827562	-0.17688	0.765292	0.766357	0.0563369	-0.628718	0.627476	0.789155	-0.336411	1.85693	3.68338	1.49562	-0.392753	1.48837
ACOT7	2.97653	3.75855	3.05471	3.31961	3.09096	2.32182	2.21588	3.92059	2.79224	4.37427	2.59638	4.11005	2.89521	2.89206	3.10917
ACOT8	4.21044	4.80104	3.17279	4.05004	4.88606	3.3229	4.00654	4.70378	3.45235	3.6151	3.07392	4.05739	4.09731	4.22638	3.61175
ACOT9	4.48674	4.52527	5.13431	4.05698	5.6854	5.34579	4.83763	4.98842	3.75142	5.04349	5.43941	5.32069	5.09866	6.05818	5.26225
ACOX1	6.75427	6.26017	6.89373	7.39084	6.48829	6.83554	6.83742	6.33068	6.52353	6.68408	6.52635	7.11883	6.1393	6.55456	6.64404
ACOX2	1.50394	1.04503	0.798733	3.0581	0.129796	3.30581	1.13472	0.755142	0.00837279	2.1792	2.4822	3.94939	1.86141	0.539334	1.79066
ACOX3	3.12036	4.84454	4.28692	2.89161	4.91962	4.05613	4.31804	3.48403	3.51514	3.64176	4.12477	2.98215	3.48217	4.12152	3.58317
ACOXL	-0.378241	-1.626	-0.753194	-0.398889	-1.24198	-1.43526	-1.17613	-2.34117	-0.727642	-3.23453	-3.55981	-1.17133	0.273871	1.94928	0.386764
ACP1	7.07354	5.77403	5.95544	5.7194	6.25699	5.60349	5.63203	6.68464	6.81502	5.56032	5.63967	5.35848	6.45977	5.90716	5.95114
ACP2	4.81634	5.70826	4.73072	5.77625	5.54174	4.99098	5.58889	4.93282	5.04896	5.21604	5.16705	5.7373	5.19351	5.53708	6.09469
ACP5	4.47406	6.06385	4.36731	2.62845	3.95044	4.16142	6.29174	3.47641	5.16982	4.21811	2.23717	4.98691	4.87813	5.59299	6.08482
ACP6	4.80965	4.44609	5.17005	4.03417	3.72379	4.33412	4.7546	3.62451	5.70868	3.29627	3.9101	3.64563	4.89745	4.4456	4.18042
ACPP	1.08122	1.35303	4.79517	4.38688	2.16257	2.41855	1.34854	1.34651	5.58864	3.17321	1.56669	2.71962	3.43922	2.1757	2.77801
ACRBP	2.35031	0.488613	3.46368	1.43839	0.0942596	0.825442	1.71702	-0.491321	0.00837279	0.367939	0.387193	0.0841442	1.8781	0.465822	1.198
ACSF2	5.92439	4.63143	5.85615	5.61856	5.50738	4.26682	3.95986	5.68303	3.80965	4.39058	4.71948	4.99868	5.0496	3.35461	3.79172
ACSF3	4.62755	5.38378	4.57678	3.89487	3.76756	4.85374	4.66583	4.18806	4.3108	4.72011	4.74217	4.32595	5.25886	4.56001	4.5149
ACSL1	4.70527	6.67531	4.97643	4.13596	6.58599	6.21568	5.29188	5.26702	4.6611	5.03151	6.33742	8.04315	4.96982	6.31652	6.94771
ACSL3	5.94946	5.98641	6.4691	6.44013	7.01448	6.19291	6.25622	6.81117	5.23951	6.49803	6.48809	7.03396	6.76753	6.15385	6.50611
ACSL4	6.07478	5.55407	6.35359	6.07176	8.81121	6.69157	6.11183	4.52493	5.27341	6.70068	6.09097	5.85909	5.96101	6.40734	7.04879
ACSL5	3.20746	4.2803	7.80404	2.50704	5.35181	5.01853	4.99044	1.22181	3.14367	4.41997	3.41772	5.3693	5.39082	5.66785	5.48235
ACSL6	-0.636926	0.302705	-2.0388	3.09118	-1.0977	1.2038	0.982259	0.984608	-0.095787	2.62908	-2.34077	0.114243	-0.777684	0.752986	2.02785
ACSM1	-0.943655	-3.19097	0.966148	-1.16333	-2.91591	-2.62792	-3.55981	-0.602919	-4.22155	-0.869049	-5.21572	-5.09394	-3.58802	-2.8237	-1.96906
ACSM2A	-4.0066	1.89711	-3.82979	-2.3666	-5.72524	-4.32538	-5.81847	-2.95372	-1.93178	-2.97106	-5.21572	5.62183	-5.81847	-5.73293	-4.57616
ACSM2B	-5.72524	2.17963	-3.18838	-2.91093	-5.72524	-5.81847	-5.09565	-2.34117	-1.11705	-3.5812	-5.21572	6.14792	-5.09553	-4.69863	-5.72524
ACSM3	4.64411	3.74322	5.50239	5.07958	3.69914	2.75564	3.5545	4.96312	4.96836	4.47561	3.11214	3.26813	2.73381	2.21492	1.64297
ACSM5	-1.21885	1.06863	2.75471	0.350788	-1.61659	1.26788	-2.3539	-0.0739863	-0.206805	0.656646	-2.60962	5.72154	-0.867402	0.628788	1.62416
ACSS1	5.16877	2.94726	2.58132	5.29428	6.08508	4.99007	5.64755	2.90198	4.38282	4.16142	3.92725	3.82518	4.85647	5.58686	4.90211
ACSS2	4.20837	4.68069	5.43334	4.77355	5.83702	4.55871	4.03433	5.10395	4.30612	5.01745	4.43162	6.14937	4.93888	5.39139	5.09866
ACSS3	5.00496	3.82618	7.88206	2.85519	4.69493	5.32412	4.11864	3.02702	5.48635	4.68262	4.70119	4.967	4.80188	4.79381	4.52493
ACTA2	5.36787	8.71045	5.62352	7.01855	5.51605	10.4595	10.251	1.49693	3.55666	9.03016	8.97802	6.81889	5.80583	8.07307	8.29535
ACTA2-AS1	-3.46778	-0.160983	-2.50138	-4.0066	-1.03	-0.532496	0.145569	-1.84516	0.422922	-1.73483	-1.62537	-3.25757	-1.12381	-0.231954	0.522813
ACTB	10.4401	11.1507	11.7335	11.0777	11.3599	11.6256	11.6256	11.3072	10.4098	11.6256	11.033	11.1507	11.2404	11.6256	11.4978
ACTC1	-2.34567	-0.221427	-2.50138	-2.91093	-4.57121	3.91885	2.69656	-0.491321	-2.45233	-1.0315	-3.55981	-5.81847	-5.09553	-3.60781	-3.27327
ACTG1	10.7735	10.4899	11.3072	10.4401	10.8094	10.7304	10.6372	11.7335	10.6372	11.7335	10.3934	9.96122	11.0064	11.2404	10.9335
ACTG1P1	0.373061	0.220732	-0.337416	1.79278	-0.864249	-0.653703	-0.351441	1.86744	-0.320965	0.5306	-0.603735	-1.76618	-0.5044	-1.33684	-5.72524
ACTG1P14	-1.3356	-1.53874	-1.34122	-1.34267	-0.944519	-1.27375	0.044785	-0.13971	0.983251	-1.33465	-0.344595	-1.87824	-0.209258	0.0362141	-0.118342
ACTG1P3	0.304167	0.630261	-1.14996	-1.25702	-0.337118	-0.155861	0.72249	-0.306981	0.789155	-1.14902	0.67739	-2.30054	-0.867402	-0.330504	0.254218
ACTG2	-0.867241	5.75233	0.599845	0.445866	-0.337118	9.59453	8.58926	-0.954302	-4.22155	4.53632	6.3202	2.14743	0.874811	4.21707	3.92909
ACTL10	0.932206	0.995849	0.209428	0.022742	1.64393	0.148196	0.699356	0.530194	1.9284	1.20386	0.567549	1.94986	-0.26726	1.9966	0.562519
ACTL6A	5.88991	4.63812	5.41796	6.42202	5.36787	5.21292	5.08324	6.62009	5.83884	5.22824	5.39964	6.06732	6.32907	5.14864	5.73121
ACTN1	8.12799	7.96257	6.55025	7.5505	7.11148	8.36647	8.49336	7.86194	7.81418	7.82769	9.16044	8.25163	7.33355	7.6392	7.60626
ACTN4	7.70144	7.73132	7.5505	8.74616	9.21747	8.16861	8.79648	8.75807	7.8594	8.46198	8.58731	8.78313	8.18869	8.16445	8.75807
ACTR10	5.67406	5.10745	4.90969	5.29926	4.93225	5.38312	4.53958	5.17612	4.81522	5.50898	5.42484	5.3693	4.61621	5.32886	6.17395
ACTR1A	6.57026	6.29554	6.43085	5.15367	6.63419	6.55743	6.31397	7.28133	5.413	6.32516	6.93587	5.61048	5.93356	6.67065	6.59548
ACTR1B	6.16173	5.25211	6.62706	5.6651	6.1315	5.52373	5.7692	5.28593	6.73358	6.29554	5.85768	6.29585	6.29036	6.00345	5.93059
ACTR2	8.12229	7.65555	8.12229	7.84257	8.0789	8.06655	8.04315	8.54319	7.59237	8.50758	8.14609	7.38484	7.80163	8.49128	8.5324
ACTR3	7.28877	7.29647	8.13171	7.54244	8.23833	8.01929	8.13412	7.86709	7.44721	7.93649	7.62469	8.43879	8.08511	8.71779	8.6666
ACTR3B	3.85907	4.46631	4.15	3.32184	2.73081	2.53454	2.71476	3.94058	4.46385	3.47152	2.78269	2.76772	2.91465	3.12603	1.99827
ACTR3C	2.66709	2.87216	3.59569	2.57234	2.86669	2.66201	3.50515	2.17711	3.72154	2.93033	2.5999	3.03179	2.90998	3.27519	2.97936
ACTR5	3.09732	4.3275	1.67391	3.11894	3.73108	2.51798	3.34011	3.62451	3.40758	3.30538	2.66988	3.34867	3.60298	3.35461	3.56837
ACTR6	5.0187	4.17442	4.69182	4.12622	4.30176	3.79954	3.90387	4.50139	4.71798	4.40453	3.80819	3.81939	4.06619	3.99025	4.01247
ACTR8	4.84537	5.11028	4.70079	5.58253	5.42715	4.45489	4.75015	5.24374	4.94979	4.93562	4.82607	5.11206	4.61295	4.89107	4.86586
ACTRT3	2.17879	1.90105	0.943102	3.00354	1.14351	0.875071	0.752332	2.30334	1.9284	1.95734	2.08151	0.885215	1.30298	1.60879	1.198
ACVR1	4.32378	4.65148	4.6706	5.38871	4.95566	4.98827	4.95546	3.89711	4.81946	5.10959	5.82198	5.42411	4.82574	5.03085	5.02281
ACVR1B	6.91619	5.58233	5.25257	6.51828	5.64339	4.80802	6.1515	5.13695	6.18149	5.52078	5.25045	4.57384	5.80063	5.14189	4.79625
ACVR1C	-3.46778	-1.53874	0.154732	1.09495	-0.581679	0.875071	-1.59621	-0.306981	0.509747	1.74916	0.0887756	2.20077	1.2858	1.9966	1.198
ACVR2A	4.28493	4.80104	3.46368	6.05472	5.04132	5.55667	4.31462	3.98813	3.96729	4.5991	5.86344	4.67489	4.3095	4.859	4.48997
ACVR2B	6.59787	6.02201	4.99457	6.45459	6.62095	5.58832	5.59493	6.47797	6.81835	5.47894	5.81782	6.82272	5.79742	5.35552	4.14776
ACVR2B-AS1	2.3083	1.9195	1.72594	0.509747	1.00522	0.109528	-0.208746	0.394626	2.2177	0.899228	0.0220863	2.40647	2.2072	1.05176	-2.63001
ACVRL1	3.90912	4.83956	3.97504	3.0423	3.89952	5.75344	5.05853	1.9458	2.77112	4.92516	5.36338	3.63967	3.97504	4.81831	5.61856
ACY1	3.55125	4.38351	4.31673	4.78493	4.6134	3.6869	2.7425	5.30066	3.3303	4.08087	3.51016	6.22333	4.37042	3.37851	3.97922
ACY3	0.712778	-2.93534	0.9894	-2.91093	-1.14817	-2.13548	-5.09565	-2.34117	0.849771	-1.33465	-1.47817	2.39087	-1.43792	-1.26359	-1.18712
ACYP1	3.34071	2.24559	2.24239	1.73925	1.51518	1.07627	1.71702	3.21897	3.08187	2.04706	2.45051	2.69863	2.75363	2.25662	1.50625
ACYP2	3.09732	1.80078	2.72363	2.13435	2.00659	2.26554	2.84682	2.61811	3.46671	2.40197	1.97297	2.64862	2.5051	2.35469	2.47057
AD000671.2	-5.72524	0.317214	-1.43136	-3.38825	-0.00817869	-0.578315	-0.53337	-1.99109	-0.391632	0.564489	-0.963713	-0.602919	-1.27903	-0.702555	0.699692
AD000864.1	2.99678	2.86786	2.7317	2.64898	3.57542	4.07188	3.7621	3.5545	3.2472	2.61531	2.15492	2.15519	2.6397	3.03158	2.69201
ADA	1.99737	2.02306	0.861483	1.99865	2.56017	3.20794	2.94638	3.5816	1.58914	3.40672	2.22326	1.73219	2.39276	3.14635	2.7531
ADA2	4.28967	6.09201	4.19024	3.94093	5.08084	5.53708	6.29585	2.68376	4.12947	5.63988	3.23643	4.72842	5.56316	5.64686	5.94244
ADAL	4.20572	3.31694	3.48707	1.58316	2.31181	3.08459	2.75454	4.60378	2.6005	3.89311	3.27842	2.57557	2.81136	2.68903	3.15505
ADAM10	7.41911	6.84071	7.70273	6.7039	7.4881	7.18622	7.63108	7.48786	6.75724	7.3684	7.14097	7.60141	7.44832	7.08374	7.92667
ADAM11	0.403777	1.06863	0.655334	1.92318	0.639235	0.825442	-0.481403	1.73273	0.227403	0.831629	0.901975	-1.07674	0.733265	0.539334	0.0478996
ADAM12	3.8901	7.30934	4.05312	2.15755	6.48046	5.75954	5.75895	2.65305	4.18834	6.53149	8.67102	5.00408	3.37469	6.64869	7.23177
ADAM15	5.64839	5.79419	5.82585	5.63691	5.66047	6.81629	5.8257	5.75409	5.89268	6.12051	5.88059	5.79748	6.02589	7.58594	6.40421
ADAM17	6.64152	6.20388	6.05023	6.54836	6.83448	6.33278	6.28336	6.47869	6.84423	7.33301	6.36332	5.57249	6.51902	6.75974	6.87861
ADAM19	2.89206	5.14245	4.46634	2.49615	4.92406	5.43088	6.67699	3.03138	3.87794	5.664	5.83185	3.94638	3.82975	5.09111	6.06332
ADAM1A	1.42996	2.47375	1.97053	0.246357	1.22682	-1.15033	1.95848	1.30593	2.46067	0.187182	1.76923	-0.0695997	2.13738	1.37518	0.691214
ADAM20	-1.3356	0.355977	-0.410989	-0.324745	-1.3374	-0.207905	0.221237	-0.13971	2.12815	-0.612841	0.338321	0.695281	-0.209258	-1.87278	-0.237961
ADAM20P1	-0.636926	0.088886	-1.03	0.41017	-1.44876	-0.801235	-0.708838	-0.306981	2.15755	-1.23811	0.338321	0.844329	-0.446294	-1.16062	0.214893
ADAM22	3.06542	3.23091	1.69909	1.85693	1.22044	3.59787	3.92204	2.17083	2.30304	2.84214	1.46488	2.65632	-0.777684	2.83614	3.12481
ADAM23	-0.79188	1.22835	-2.28289	1.33893	1.30074	2.68049	0.911635	0.22629	0.116697	1.55913	2.8525	-0.228783	-0.777684	2.03607	2.14041
ADAM28	5.16733	3.72899	4.30403	2.41704	5.84944	4.42133	5.92724	5.54496	6.29887	4.64724	3.21116	2.24316	3.37469	4.31034	4.95546
ADAM32	1.76066	1.9195	2.34576	3.61602	2.64412	3.0927	1.49755	2.41849	2.12815	1.87679	2.14532	3.91968	0.930143	2.06794	1.53937
ADAM33	5.19487	0.428787	1.86037	2.67481	2.47086	6.24552	4.17646	1.58673	0.789155	3.00147	5.23007	0.529838	4.55838	2.55	3.36096
ADAM8	5.1781	5.09541	4.15051	3.3689	6.05818	4.6551	5.61898	5.64536	5.38682	5.05253	4.11005	4.61902	5.61634	4.88011	5.12863
ADAM9	5.96223	7.34782	7.50784	8.23068	8.2666	7.72789	7.1048	6.61844	6.80144	6.33382	7.10647	7.7366	6.92627	7.29909	7.20387
ADAMDEC1	3.02994	5.4428	1.09853	-0.4599	4.06969	3.63321	6.21349	1.69154	0.422922	3.78014	-0.701833	1.82933	2.70938	4.88721	6.02433
ADAMTS1	6.6213	6.84882	7.22493	6.84322	3.804	6.88011	7.71125	6.87035	7.41745	7.36484	7.24927	7.79012	6.32201	7.24586	7.7207
ADAMTS10	2.12789	3.20763	3.801	2.30353	2.57557	4.24002	4.04444	0.486438	2.2767	3.22591	4.52121	2.00415	2.62194	3.92261	3.6804
ADAMTS12	3.80336	5.14428	3.12647	4.99479	5.32707	4.19992	3.70209	2.46279	2.96524	5.99078	8.45847	5.06876	3.60718	5.74351	6.02296
ADAMTS13	3.35706	2.41747	3.30733	3.26673	2.01453	3.4414	3.10797	3.29627	2.77112	1.87679	2.80107	3.14727	2.95914	1.49898	1.08515
ADAMTS14	2.24678	2.84574	2.03388	1.19197	3.43402	2.44682	2.04329	1.58673	2.37093	2.5426	6.30522	3.31832	3.27257	3.41622	4.67428
ADAMTS15	5.05196	2.31006	5.66292	5.62282	1.81818	5.47288	4.55838	4.67646	2.12815	2.76124	5.79051	5.91944	5.78468	4.14008	5.10884
ADAMTS16	0.00594796	-0.42037	-1.03	-1.16333	-2.13548	3.77723	-0.240063	-4.89562	0.719492	0.899228	4.83297	-0.584669	-0.5044	1.27494	0.806776
ADAMTS17	0.00594796	1.29094	-0.297477	3.59427	-0.196995	1.13567	2.06461	0.169063	0.00837279	1.36808	2.50758	0.509524	1.69878	1.1493	0.386764
ADAMTS18	3.86242	0.59765	-1.80945	0.833859	2.93421	1.75521	-0.208746	-4.89562	-2.45233	-0.944519	2.3003	-2.30054	1.20329	0.253134	0.113657
ADAMTS19	1.2944	1.90105	-5.68189	1.69317	-5.72524	0.626312	-3.26323	3.42182	-4.22155	-5.81847	-3.55981	-5.81847	-5.09553	-5.73293	-2.97106
ADAMTS2	5.04226	6.23021	4.28053	6.35359	6.43726	7.09789	4.67883	3.64582	3.47951	6.08218	7.99458	5.7917	4.20741	6.1674	6.55625
ADAMTS20	-0.52024	-4.31778	-5.68189	1.43839	-1.96306	-0.067001	-4.62289	-0.0739863	0.916345	0.468107	-1.1768	-5.09394	-1.87039	-4.69863	-3.81277
ADAMTS3	2.89206	6.57643	3.45146	1.90926	1.70489	4.19816	3.31628	-2.95372	4.89804	2.41975	1.41173	-0.635575	1.65373	0.116197	1.94657
ADAMTS4	1.70016	3.348	1.15095	2.04634	3.256	4.8522	4.62087	0.793591	2.06085	3.94939	5.09371	4.17121	1.93436	4.08076	4.20633
ADAMTS5	4.79718	3.14142	1.33264	5.391	5.50855	5.02782	4.49466	1.34651	1.24164	4.06429	6.86171	5.17801	4.28053	3.69231	3.80892
ADAMTS6	2.39276	0.995849	3.04668	1.78038	1.06228	2.94437	3.00095	0.627476	4.32325	3.20487	2.02419	0.0365006	0.733265	2.32338	3.02091
ADAMTS7	2.01318	1.86631	0.898531	1.85042	3.15447	2.25765	3.37964	1.87739	0.116697	2.94872	5.8311	2.21598	1.61816	2.86624	2.26848
ADAMTS8	0.140482	-0.477909	-2.50138	0.111009	-0.62409	3.2154	1.09161	-4.89562	-4.22155	-1.23811	-1.81003	-5.09394	-0.693456	-1.44194	0.00151424
ADAMTS9	7.96467	6.24543	4.02582	6.0007	5.14046	7.00888	7.08455	6.21568	3.92826	5.47586	5.57196	4.42991	4.33633	4.28999	5.83074
ADAMTS9-AS1	-2.34567	-1.92437	-3.18838	-3.17247	0.00660086	2.3528	-0.0496988	-4.89562	-1.93178	-2.97106	-1.62537	-4.01159	-4.57368	-0.96259	-1.47143
ADAMTS9-AS2	1.35173	0.525821	-1.14996	1.07864	-1.85167	1.7994	1.09161	-0.306981	1.12073	0.306532	0.860752	0.987157	0.388388	-0.737186	0.254218
ADAMTSL1	2.30026	6.43916	1.30878	1.2787	1.14351	5.56304	4.00654	-0.602919	4.23938	3.63577	6.95082	2.32631	1.30298	3.85987	4.22844
ADAMTSL2	4.0717	3.50351	1.93032	6.02133	2.16257	3.53954	4.23457	2.96145	1.76947	3.15836	3.80418	3.81679	2.0482	1.82786	2.96613
ADAMTSL3	1.87177	4.45132	2.12391	3.00354	2.32041	5.50119	3.75087	3.07918	0.00837279	2.34059	4.65719	4.04126	3.4722	2.98841	3.24742
ADAMTSL4	1.95901	4.28337	1.97874	3.33722	2.42578	4.60874	3.20702	3.12	2.09484	1.59543	2.3003	3.07993	2.08974	2.30196	2.79515
ADAMTSL4-AS1	-0.0727195	1.3195	0.826988	0.192264	1.06228	1.87484	1.0248	1.11572	2.79224	-0.199471	1.17293	1.44916	1.78114	1.03017	1.87177
ADAMTSL5	-2.62334	-0.605165	-2.50138	-1.628	-2.13548	0.481402	-1.17613	-0.226518	-0.206805	-0.095787	1.56669	1.94986	-3.22423	-0.96259	0.386764
ADAP1	4.66256	2.16368	3.20746	4.31993	4.53272	3.36295	1.2038	4.18922	1.58914	3.46503	2.66988	3.85396	3.31289	2.96695	4.31514
ADAP2	2.11685	4.46425	4.9246	2.98136	4.76086	5.87944	4.07742	2.86106	3.56133	4.49992	4.04736	4.20466	4.19063	5.26281	5.42741
ADAR	9.11187	8.44089	8.54319	10.5847	9.21019	8.9197	9.41918	8.96295	9.28822	9.14143	8.62219	8.56639	10.0609	10.0922	9.25735
ADARB1	4.06038	3.97444	2.91465	6.32734	3.97757	4.79551	5.08993	3.68901	3.71477	4.49481	5.81906	3.84829	3.97031	4.41955	4.20817
ADARB2	3.54553	-1.11902	1.47846	-3.17247	-1.24198	-5.09394	0.105277	1.9976	3.20332	0.572676	-0.132776	-3.25757	-1.43792	-4.69863	-0.751367
ADAT1	4.03982	4.60354	4.36033	3.82992	3.47923	4.54135	4.7546	4.82046	4.33738	4.38073	4.41402	3.93146	3.84412	4.50786	4.56218
ADAT2	3.05101	4.19392	1.5664	2.6857	2.25221	3.45269	2.79439	2.35419	4.09665	2.20571	2.02419	1.25159	2.71636	3.48416	3.49354
ADAT3	1.27097	0.111068	1.03074	1.26646	0.830374	0.947791	1.29662	1.9214	1.38178	1.04082	0.41017	1.31722	0.303804	0.561508	1.01359
ADCK1	3.27842	2.674	1.4936	2.82383	2.37606	2.48413	2.28098	2.28757	1.86846	2.5426	2.64921	2.13889	2.8896	3.2159	2.34576
ADCK2	4.63475	5.12585	6.70237	4.73842	4.42484	3.90835	4.2498	5.47805	4.88604	4.94627	4.79431	4.51953	4.53299	4.89411	4.41143
ADCK5	2.5952	2.21437	3.84242	4.41669	3.75812	2.15349	2.65386	3.62451	2.98313	2.97224	3.24472	3.79887	2.47125	3.28921	2.85196
ADCY1	2.74744	1.66882	0.423976	4.3784	1.60879	3.56839	5.04138	4.07613	1.80097	1.49195	4.37012	5.33191	2.37152	2.22904	2.32338
ADCY10P1	-0.79188	2.28255	2.17095	-2.09292	0.902304	0.646634	1.11488	1.34651	4.09665	0.831629	0.51845	1.02397	0.204422	0.792244	1.05266
ADCY2	-2.34567	4.53549	-3.18838	3.93335	-2.13548	3.05486	0.486401	5.0014	-0.727642	-2.01964	1.46488	-2.99253	-2.9496	-1.33684	0.386764
ADCY3	4.31534	6.82552	5.66953	5.01524	5.30346	6.86912	5.43791	5.20533	5.22239	5.24374	5.13203	5.32707	5.92911	5.63608	6.10124
ADCY4	1.43988	1.76007	2.45997	3.6142	1.74822	4.67809	4.03728	0.116095	1.76947	2.46948	2.45346	4.90034	2.3423	4.35933	3.34166
ADCY5	4.98526	3.75484	6.11914	5.07835	3.9476	4.47295	4.63574	7.40768	1.66575	2.56864	2.63804	3.40721	2.19242	1.35584	2.23852
ADCY6	6.06122	5.92147	6.05387	5.50553	5.65954	5.47824	5.8727	4.5737	5.84083	4.61604	6.1932	4.22246	6.143	5.92683	4.99676
ADCY7	4.15378	6.54481	5.65966	4.75881	6.25529	6.7689	6.8827	4.50683	4.49016	6.55946	6.80525	6.48446	5.70202	6.72077	6.923
ADCY9	1.43988	5.10214	5.73489	4.31451	4.52453	5.38695	4.47753	4.19729	4.81946	3.92598	5.1081	5.1775	4.80918	4.98066	4.67678
ADCYAP1	-3.46778	-0.605165	-5.68189	-2.56758	0.402901	1.86532	-5.81847	-2.95372	-4.22155	-3.23453	-2.34077	-0.417112	-4.57368	-5.73293	-1.47143
ADCYAP1R1	0.468746	-3.59607	0.655334	5.03671	1.59794	4.18876	1.11488	-0.306981	0.00837279	1.55913	2.09942	0.529838	-0.02232	1.49152	0.0478996
ADD1	7.07129	7.64111	8.05918	7.79638	7.59237	7.833	7.92955	7.22184	6.87309	7.65797	7.67864	6.86839	7.45522	7.77505	7.18214
ADD2	5.37378	0.488613	3.28419	3.85034	1.26458	2.37925	4.87551	5.16894	1.50625	6.00423	3.86448	5.81892	4.91877	3.67547	2.74465
ADD3	7.00852	6.99486	7.37012	6.07069	7.15363	7.79504	7.25623	6.67448	6.76228	7.05359	7.48361	7.05766	7.17151	8.08511	7.48361
ADGRA2	3.64567	5.33964	3.56645	5.41551	4.15397	7.11218	6.31994	1.87739	1.1854	5.96924	6.66871	4.99108	4.31211	4.74634	5.65397
ADGRA3	6.1438	7.29284	3.42981	7.32534	6.06752	5.19753	6.42474	6.73837	5.99973	7.3154	5.91022	5.61142	6.2673	6.08049	4.81462
ADGRB1	-1.4877	-0.42037	1.90513	2.58197	-0.701833	0.982135	-0.481403	0.875071	1.04769	1.40002	0.827794	-0.990841	-1.87039	-1.64099	0.386764
ADGRB2	3.32926	2.01127	3.44349	2.44175	2.16257	1.92261	2.29241	3.06236	0.116697	3.16146	5.03347	1.52385	3.19692	3.64128	2.53136
ADGRB3	1.89804	3.93142	-1.63159	3.08806	-3.83795	2.41031	0.363781	0.00105781	0.652042	-0.29023	1.11198	-1.76618	-5.81847	-1.7882	-0.665509
ADGRD1	1.50394	3.06555	0.712778	4.22159	1.16503	5.69486	2.84292	0.277279	-0.597073	1.13273	2.99182	1.77828	2.06145	1.10528	3.28546
ADGRE1	-1.4877	0.560696	-0.0426135	-4.0066	0.504699	1.50997	-0.794507	-0.13971	1.83252	1.43988	-0.701833	-0.464205	-0.209258	1.16744	1.35513
ADGRE2	0.780944	3.67804	2.5999	0.691969	4.50713	3.50823	4.1359	2.23882	2.33608	3.41034	1.03779	2.17372	2.4987	3.39421	4.07436
ADGRE3	-5.72524	-1.3563	-5.68189	-5.81847	-0.864249	1.35997	0.182519	1.61816	0.00837279	-0.844496	-3.55981	-3.25757	-4.57368	-1.56735	-0.579118
ADGRE4P	-1.78103	2.37964	0.966148	-1.78418	0.717435	0.246357	-0.208746	-0.709614	-2.45233	0.678662	-2.60962	-0.860388	-0.323385	0.987272	1.73055
ADGRE5	6.33742	6.00345	5.88262	3.51498	5.09463	6.29305	6.83053	4.75844	6.87555	5.42366	5.94212	4.98444	5.79791	5.93045	5.86915
ADGRF1	2.84904	5.99132	5.35999	-1.628	1.1863	-1.43526	2.22953	2.63684	1.80097	-0.680991	0.280013	1.50741	5.62282	0.323352	4.63475
ADGRF5	3.70126	3.88363	4.01961	3.44826	3.98772	6.10778	6.37122	2.11538	4.36712	5.4065	4.80709	5.33613	4.98811	5.60492	5.68375
ADGRG1	6.91112	5.47166	6.00554	6.91395	6.54341	6.41412	7.82259	6.9866	7.1139	7.46678	6.16411	5.39637	6.11865	7.23409	7.00888
ADGRG2	6.75162	0.935367	3.4311	5.8412	7.59868	0.109528	4.33502	2.52661	5.29457	4.00832	6.30622	-2.30054	5.70202	4.05584	2.3746
ADGRG3	-1.21885	-0.605165	-2.50138	-2.3666	1.41116	0.982135	0.868041	1.49693	-0.095787	-1.43526	-3.55981	-1.62537	-1.3292	-0.392753	0.303588
ADGRG5	-4.0066	0.088886	0.928249	0.301686	1.60879	2.03451	3.03569	-0.602919	-1.62537	2.29434	-2.98101	-1.76618	-0.693456	0.60791	2.62793
ADGRG6	1.13538	4.03548	4.6232	4.4593	2.46032	4.56532	3.5084	0.627476	5.45126	3.74043	1.56669	5.05972	3.87044	4.59593	3.47578
ADGRL1	7.46431	6.02852	6.03891	7.11883	5.84361	6.13493	6.36885	5.04611	7.64111	5.14864	6.48541	5.53297	6.8935	5.64227	4.98713
ADGRL2	6.95969	7.88206	4.12078	9.47237	6.5899	7.1511	7.06472	8.5728	6.30826	6.08321	7.26172	6.48696	5.34529	8.35798	5.86087
ADGRL3	6.25699	6.00804	2.2597	4.72559	2.49588	5.15962	4.98342	3.29627	2.15755	2.83061	2.83064	1.11522	2.35209	3.47843	2.20682
ADGRL4	2.68311	2.12003	2.4233	0.93155	2.80399	5.78262	4.62914	0.116095	2.77112	3.67567	3.62749	3.36196	3.12985	4.32686	4.69829
ADGRV1	5.02028	1.46424	3.21602	3.77113	-0.776785	2.8083	5.15355	0.0618965	3.88642	-0.571454	0.968866	2.13889	1.64103	3.847	3.01487
ADH1A	-5.72524	1.60247	-5.68189	-3.80191	-5.72524	-2.40632	-4.38901	-2.34117	-0.930462	-1.51962	-3.55981	7.19717	-3.82674	-3.55356	-3.58769
ADH1B	-1.12076	4.48439	5.08469	2.51183	1.51518	7.87532	5.173	2.61811	0.335031	4.95123	-5.21572	9.94829	6.68687	6.10135	6.76467
ADH1C	-4.0066	2.38696	-0.154638	-4.0066	-2.91591	3.15505	-2.42382	-0.954302	-2.45233	1.33976	-1.81003	7.0482	-0.636148	-0.369271	0.0869603
ADH4	-4.0066	2.06085	-2.28289	-1.25702	-5.72524	0.875071	-2.90753	-0.709614	-0.320965	0.427488	-1.81003	7.60688	-3.58802	-1.96863	-2.3666
ADH5	6.19945	5.77718	5.58345	5.59417	6.13277	7.1804	6.55047	6.3967	5.86403	6.51843	6.60009	6.30892	6.61818	6.62174	6.71388
ADH6	-5.72524	0.995849	-5.68189	-4.0066	-5.72524	-4.32538	-4.12668	-2.34117	-4.22155	-3.5812	-3.55981	5.44255	-5.81847	-3.26853	-5.72524
ADHFE1	3.00384	1.75315	3.68233	0.910581	0.436561	0.660286	2.00231	2.63684	2.52905	0.603191	1.96348	3.62756	1.78899	1.70992	2.00973
ADI1	6.67362	4.9653	5.52555	5.1869	5.20729	5.40728	5.59064	6.35157	6.86436	4.75348	5.69024	7.04053	6.18858	6.34998	5.90668
ADIPOQ	-5.72524	-5.72524	1.96477	-5.09516	-1.85167	3.12506	0.961478	-4.89562	-4.22155	-2.67715	-5.21572	-5.81847	-4.001	4.26035	3.84781
ADIPOR1	6.58529	6.01965	7.08683	6.23075	6.25241	6.12841	6.14029	7.54562	6.77663	6.12941	6.07568	6.84284	6.84128	7.37716	6.201
ADIPOR2	6.71208	5.83899	6.8513	7.17231	6.01245	5.84753	5.77598	5.48112	5.60269	5.77775	6.02673	5.87418	6.5756	5.10782	6.68445
ADIRF	3.26153	0.088886	5.23508	1.08905	2.25903	5.60119	3.34011	0.116095	1.69783	4.72227	3.54591	4.75371	6.19212	3.45422	3.48943
ADIRF-AS1	3.63815	1.16718	5.1229	2.44594	2.97963	2.09579	1.53758	4.25684	0.116697	2.28521	3.91675	1.8959	4.83585	1.92744	2.1757
ADK	2.86592	4.97428	3.60298	2.21858	4.03843	3.76679	4.12676	3.65642	4.0171	4.78649	4.07271	4.61695	3.566	4.09426	4.48457
ADM	2.40887	3.61571	1.76066	4.63842	4.88245	3.13503	3.61638	4.33996	7.03167	4.74103	3.99178	6.26355	4.365	2.78512	3.05401
ADM2	1.60738	-0.545154	1.35023	2.03375	1.9214	0.339283	2.93512	2.01318	0.789155	1.44998	-0.603735	1.54059	2.40095	1.41093	2.14041
ADM5	0.700249	-0.764313	0.669468	-3.56929	1.43746	2.62949	-0.742233	1.76592	0.762025	-0.320491	-0.428938	2.37775	0.957622	-0.94124	-0.359683
ADNP	8.35798	8.01676	6.66709	9.03406	7.73548	6.68241	7.62469	7.81476	7.92341	7.01466	7.69695	6.52864	7.43062	7.29361	7.07545
ADNP-AS1	0.17424	0.664388	-0.130839	1.09495	0.00660086	-2.62792	-2.21072	-0.855717	0.116697	-0.0145241	0.0220863	-1.87824	0.154279	-0.096012	-1.628
ADNP2	5.14901	4.73429	4.76386	5.0176	5.61085	4.84077	4.55514	5.45431	5.11904	5.10143	5.47295	5.32539	4.53122	4.97858	4.8636
ADO	5.28561	4.82678	4.77364	4.76086	5.49816	4.58661	4.56989	4.93412	5.2065	5.14633	4.91122	4.55127	4.98136	4.72589	4.76701
ADORA1	3.65294	2.64868	3.1988	3.7423	4.28373	1.88744	1.34854	1.93032	-0.320965	2.03275	1.632	2.01127	3.12506	2.75471	1.92898
ADORA2A	1.02087	1.49195	0.906156	1.30379	1.76648	2.37925	2.5051	0.875071	-0.521362	2.80949	0.752569	1.00243	1.1755	1.79384	2.6397
ADORA2B	-1.4877	2.95442	-1.96306	0.022742	1.02637	-0.938957	-0.577091	-0.709614	0.422922	0.510194	-0.0867213	-0.635575	-1.62067	-1.26359	-0.057588
ADORA3	0.109528	2.63235	3.78295	0.809357	3.44111	1.30694	0.105277	-0.563849	0.825442	2.04706	2.01127	1.86037	0.788864	3.29789	3.05401
ADPGK	5.27522	5.97514	5.25257	5.75927	5.65065	5.84021	6.26331	5.39408	5.34336	5.69804	5.40672	4.68262	5.4894	5.59724	6.30281
ADPRH	3.07948	3.55248	3.57506	2.90144	3.41044	4.31244	4.1094	0.755142	2.70199	4.03482	3.96542	3.90334	3.58876	4.16291	4.28289
ADPRHL1	2.5776	1.43861	3.17279	2.49615	1.62315	0.512657	0.961478	3.15836	0.983251	2.65361	1.92971	2.91611	1.84292	0.792244	0.340622
ADPRHL2	6.26421	4.83385	5.84094	5.2568	4.93382	4.11358	4.85321	4.97292	5.00656	5.15984	4.68224	4.96513	5.55707	5.19422	4.52135
ADPRM	2.92186	2.61634	1.72594	1.89804	1.9719	2.58164	1.79136	2.6905	2.06085	2.14794	2.15492	1.25159	1.8781	1.89466	2.45162
ADRA1A	-4.0066	4.54065	-5.68189	-3.56929	-2.36333	1.02412	1.14925	-4.89562	-1.93178	1.76648	-5.21572	3.35259	-2.9496	-3.60781	-2.97106
ADRA1B	-0.943655	-1.78103	3.98558	0.533797	0.698317	0.0563369	0.573081	3.96422	0.00837279	-0.716246	0.0887756	1.56392	1.8781	-1.33684	5.78211
ADRA2A	1.66882	0.488613	1.99206	5.31099	3.20772	4.14973	4.41473	-2.34117	-1.3315	3.95982	5.78886	-1.34122	2.88427	2.99171	4.8099
ADRA2B	2.17879	-1.78103	2.19188	3.98712	-0.701833	-1.09305	-1.34223	2.88773	4.82193	0.118062	1.30925	2.22268	1.71662	0.289083	-2.3666
ADRA2C	3.59996	-2.09292	5.23924	2.88875	4.4758	3.05486	1.89804	4.21666	2.03095	4.9403	4.25117	3.73751	5.18054	5.96624	2.66835
ADRB2	-1.92737	0.428787	0.9894	-1.628	1.14351	2.94726	1.64818	0.116095	0.335031	2.01255	-0.603735	1.50741	0.350388	0.987272	2.50667
ADRM1	5.48043	5.77855	5.42676	4.93097	6.25622	5.06298	5.38908	6.69932	5.18158	5.75807	4.98811	5.09845	5.57994	5.56878	5.51954
ADSL	5.51861	5.79595	5.06833	4.82446	5.24993	5.30171	5.0328	6.81298	5.15693	5.9791	5.2764	4.88788	5.16677	5.67727	5.60231
ADSS	6.51437	6.06385	5.7796	6.5116	6.62863	5.82846	5.77194	6.50391	5.1552	5.27362	5.5105	6.44742	6.47192	6.47456	6.01576
ADSSL1	4.20572	0.871791	2.7317	3.33722	1.99737	3.66862	0.363781	4.36973	1.95929	2.66996	2.02419	3.15871	1.89624	2.3946	1.08515
ADTRP	2.02627	-0.160983	0.826988	0.261558	-0.196995	-1.27375	0.044785	-2.95372	0.719492	3.37267	-0.803441	-0.370458	-0.941679	-1.33684	1.198
AEBP1	7.22184	8.1193	5.82057	7.05619	7.76826	9.49589	8.39627	5.11232	5.23135	8.72505	11.0064	7.0851	7.03576	8.18174	8.16299
AEBP2	6.05369	5.45011	5.62643	5.97363	5.48529	5.32949	5.42153	4.78493	8.57886	4.50223	4.98533	5.11494	5.90031	4.25528	5.36727
AEN	3.27371	4.07692	2.54311	3.94409	3.94533	3.59787	4.37343	4.88577	3.59427	4.23462	4.83068	3.09865	3.45692	3.847	4.46852
AES	7.58076	5.57132	7.69999	6.35208	7.342	7.46135	6.69157	6.66733	7.04418	6.76719	6.71859	8.10463	7.2403	6.50055	6.92369
AF001548.2	-1.21885	0.792244	0.423976	-2.3666	-0.233901	0.849771	-1.28419	0.337713	-0.597073	-0.455219	-0.274187	-0.71286	-1.43792	-3.60781	-0.118342
AF064858.1	-0.708399	-0.311716	2.9799	-0.324745	-2.91591	-1.77181	0.891587	-0.709614	-1.3315	0.251513	-1.32615	-0.0344303	0.788864	-1.26359	-0.237961
AF111167.2	0.844329	-0.0625991	1.07805	-0.222788	0.160579	-0.113092	-0.794507	2.52661	0.719492	0.484732	1.02542	0.509524	2.03296	0.323352	0.991502
AF111169.1	0.69627	0.378701	0.720808	-1.97777	0.46205	-0.390832	0.651323	-4.89562	0.759208	-1.63329	0.738715	0.885215	-1.06249	0.763347	0.857432
AF117829.1	4.13958	4.44876	3.50537	4.00993	4.72926	4.03354	4.84041	4.44842	5.21636	2.5426	4.04367	3.27379	2.58059	3.33969	3.41509
AF127577.4	1.53269	1.76923	1.21039	2.03835	2.74435	1.93408	1.08147	1.96186	-0.508936	1.05374	2.38822	3.51172	0.802936	2.35097	3.54014
AF131215.2	-0.204073	-0.42037	-3.18838	1.632	0.857551	-0.067001	0.84778	-4.89562	-0.095787	-1.33465	-0.344595	-0.778245	0.273871	-2.37777	-0.475386
AF131215.4	-0.708399	0.174847	-3.82979	1.38113	0.307998	-2.34117	0.00319944	-1.56045	1.04769	-1.86108	-0.938197	-2.66454	-0.323385	-3.60781	-0.867209
AF131215.5	2.47135	1.80078	-1.34122	5.01935	3.39978	1.1854	2.25516	-1.84516	2.2767	1.59543	0.67739	1.16843	2.6397	-0.446294	1.73055
AF131215.6	1.88498	1.17984	-1.96306	4.06208	2.6993	0.673396	1.46424	-2.95372	2.15755	1.13273	0.431234	0.402901	1.89624	-1.44194	0.713765
AF165147.1	-1.3356	-0.221427	-0.695428	0.192264	-0.776785	0.911993	-0.577091	-0.855717	-1.11705	-2.31655	-0.274187	-1.87824	-0.693456	-0.565141	-0.166176
AF186192.2	1.8365	-0.368386	2.94709	2.02719	1.80506	-1.86527	-3.06726	1.86744	2.71806	2.34539	1.25683	2.46371	-0.941679	1.83811	-1.96906
AF274858.1	0.304167	-4.31778	0.154732	-0.657421	-1.14817	-1.86527	-2.62334	0.984608	0.509747	-0.680991	-0.0867213	-1.27	0.673122	-0.565141	-0.948389
AFAP1	5.82748	7.02816	5.21443	5.23565	7.5517	6.5245	6.21154	6.22096	5.08244	5.86132	6.72277	5.15087	5.76118	5.77919	5.90668
AFAP1L1	4.06388	2.34396	1.78448	3.28228	3.21281	4.30162	4.2749	1.85435	2.55731	5.31488	3.80819	3.84242	2.86244	3.61624	3.79687
AFAP1L2	7.01049	2.90316	4.06314	4.76757	6.07176	4.57632	5.00957	8.95362	5.31479	4.72981	6.19831	5.32886	6.18499	4.08414	4.18401
AFDN	8.30121	6.64721	8.0019	6.86273	7.64207	6.77397	9.14756	7.70417	9.08124	8.42871	8.0612	8.89842	9.06521	9.30579	7.41181
AFDN-DT	0.503441	-3.59607	1.2912	-0.716107	-0.196995	-3.06726	1.46424	0.875071	1.1854	1.08161	0.640951	0.147102	1.36684	-0.231954	-1.628
AFF1	5.34348	5.85217	7.4391	5.2639	6.20453	7.23177	7.23519	5.39764	8.54549	6.1466	6.62656	6.49087	6.82201	6.82814	7.50652
AFF2	3.29176	1.9891	-0.629497	4.71923	2.10255	1.17532	1.62049	5.31725	5.58213	2.90171	1.69707	-1.27	1.84292	-1.16062	2.50667
AFF3	1.17599	2.17498	1.07805	2.38063	2.63804	3.94877	4.77943	-0.13971	1.58914	3.18841	2.43	1.46191	0.848087	1.64248	3.25561
AFF4	7.55709	7.89448	7.79339	7.70144	7.49238	7.39118	7.82121	7.42608	7.73246	7.53319	8.06655	7.63715	7.81418	7.40687	7.72359
AFG1L	2.41666	3.37077	2.04618	2.6857	1.71714	2.64386	1.93348	2.86106	2.8463	2.73446	2.80107	2.33074	2.15518	2.62233	3.08485
AFG3L1P	3.96559	4.65887	3.15914	3.4311	3.28744	4.07188	5.08103	3.95501	4.98779	3.41644	3.97841	3.16399	3.87872	3.85541	3.84781
AFG3L2	6.33418	6.35376	6.50787	6.11939	5.82659	6.15829	6.18552	7.8049	6.68687	6.97429	6.71449	7.68514	6.06274	6.62562	5.87633
AFM	-5.72524	0.698317	-3.82979	-3.56929	-5.72524	-5.81847	-5.09565	-2.34117	-4.22155	-3.5812	-3.55981	5.53605	-5.09553	-5.73293	-5.72524
AFMID	4.54161	4.18354	2.30444	3.95779	2.96549	3.29646	3.42127	3.3553	2.44279	3.27766	3.40402	3.90334	3.29565	3.2683	3.64353
AFTPH	6.60193	5.51937	6.8084	6.80354	6.40387	5.86675	6.08302	6.7477	6.61325	6.35878	5.69024	6.30606	6.27108	6.24889	6.52185
AGA	4.61218	3.40672	3.76529	2.36133	3.45586	3.62018	3.56034	2.28757	2.09484	3.09692	3.27137	4.95488	3.3475	3.82913	3.94093
AGAP1	5.62173	5.8651	4.77213	5.85792	6.70669	5.29817	6.01929	5.77093	5.20252	6.1176	6.23179	6.87239	6.84045	5.8723	5.65793
AGAP11	0.67394	-0.0932297	1.70528	-0.238909	-1.64222	1.47462	-0.844496	1.06904	0.370232	0.640951	0.307846	-0.0535475	2.04032	-0.592026	-0.618577
AGAP12P	-2.29667	1.50579	-0.474793	-4.79328	-1.54447	1.79334	-0.323616	1.84501	0.760614	0.106388	-0.637704	-4.65091	1.75826	-5.73293	-0.362677
AGAP2	-0.42056	3.54349	1.72594	0.261558	2.5952	2.96405	3.25376	0.956215	1.66575	3.54551	0.968866	1.61344	1.4255	2.87914	3.99876
AGAP2-AS1	-0.204073	5.39061	-1.03	0.066669	1.00522	0.932863	0.669294	-0.709614	0.227403	1.79066	2.58027	1.22465	0.427837	1.19959	1.90855
AGAP3	6.59453	6.52614	5.89476	5.38182	6.22041	5.45623	5.61085	6.86243	6.02176	5.8311	5.85055	6.15504	5.94384	5.63851	5.28432
AGAP4	3.51404	3.65625	2.81678	2.49965	3.0871	3.62128	3.74843	3.51016	3.84781	2.62268	3.29565	1.87139	3.65836	2.56046	3.39769
AGAP5	2.65919	3.04959	2.60032	0.900814	2.58073	2.5135	3.49813	2.45587	3.32905	2.22799	2.4977	1.35115	3.21854	1.73309	2.85484
AGAP6	3.7058	3.34695	3.10743	1.87758	3.36119	3.5285	3.33551	3.50006	4.08439	2.39373	3.09118	1.53369	3.84242	3.04575	3.3639
AGAP7P	-0.735333	-0.623506	1.03035	-5.81847	1.98792	0.351794	0.838049	-1.41851	-0.497727	-0.764313	-0.868565	-3.83674	-0.631595	1.3195	0.140711
AGAP9	3.30678	2.80013	2.46325	0.986324	2.96326	1.35931	3.58556	2.80013	3.09042	1.69257	2.59212	2.05962	3.64242	2.53309	2.25241
AGBL2	2.11685	0.698317	1.41225	-1.16333	-0.196995	-1.34118	0.911635	-2.95372	0.335031	1.53654	0.133249	0.715008	1.89624	0.489377	-1.06665
AGBL3	1.40195	-0.00532264	1.713	0.992491	0.717435	1.07627	-0.708838	0.793591	1.50625	0.337982	0.431234	0.46205	-0.941679	0.628788	-0.410162
AGBL5	6.61256	4.22927	6.15967	4.17796	4.5147	4.09426	5.00364	6.49653	5.08541	6.16042	5.06465	5.76149	6.33096	5.05477	4.29107
AGER	2.20045	0.896256	2.69184	1.46789	1.25031	0.961639	2.47913	1.39868	2.49062	0.849915	0.431234	1.64103	2.33006	2.04752	0.991502
AGFG1	6.06366	6.15991	6.537	5.7798	6.50257	6.50885	6.68955	6.07956	6.53989	6.52156	6.10135	6.65467	7.04053	6.41819	6.52036
AGFG2	4.06388	3.05298	6.44286	3.95528	3.58734	4.04982	3.35761	3.68651	5.43883	4.43999	3.20465	4.55015	4.3095	3.88463	3.85209
AGGF1	5.42401	5.13449	5.47574	5.51992	5.22343	5.37011	5.18737	5.60594	4.94016	5.412	5.44829	5.39408	5.91665	5.11398	5.87574
AGGF1P1	-0.965259	-5.72524	1.12118	-3.72422	-4.07744	-4.00981	-1.75739	-4.89562	0.285203	0.213651	-1.557	-0.802279	-1.16333	0.368869	-0.509694
AGGF1P2	-0.681545	-1.18394	2.36872	1.10945	-1.9076	0.386451	-2.98589	0.837194	-0.512939	0.802418	1.06822	1.99967	0.337444	-0.519118	1.04184
AGK	5.43245	5.31357	5.22734	4.98526	4.54161	4.37738	4.74405	4.54084	5.25427	5.22016	4.45017	4.12789	4.80377	5.06819	4.01247
AGL	5.51226	6.07069	6.10446	5.12464	5.50346	5.92212	6.37398	5.98641	5.64641	5.22705	5.68577	5.50016	5.99093	6.06385	5.22016
AGMAT	2.16803	1.94907	-0.581894	2.25854	1.60879	1.70294	1.06454	2.14279	1.9284	1.86867	1.59226	3.81104	1.74916	2.13115	1.11522
AGMO	0.338717	0.59765	0.30815	-1.78418	-2.36333	0.109528	-0.708838	-2.34117	-0.095787	0.156369	-0.344595	3.44312	-1.87039	-4.69863	-0.057588
AGO1	7.10251	6.91112	6.65162	6.93917	6.27815	6.57218	7.01294	5.68417	7.14835	6.6023	6.72056	5.93569	7.04195	6.69228	6.38336
AGO2	6.9866	8.8261	7.28197	9.31648	8.55445	7.57454	7.3032	8.6666	7.44132	7.04924	7.36604	7.56364	6.73178	7.10201	7.45298
AGO3	7.4266	6.69993	6.16463	6.36298	6.30473	6.11966	6.78593	5.56181	6.37022	5.39899	6.24105	5.44418	6.33602	6.26149	6.04778
AGO4	5.67406	5.5151	6.41058	5.24631	5.53758	5.84325	5.55543	5.75862	6.19725	5.16422	5.45134	5.34654	6.04778	6.62606	5.37319
AGPAT1	5.94033	5.20056	6.24208	5.19566	4.59905	5.3395	5.569	5.64036	4.83857	5.06298	5.4551	6.26028	5.8048	5.74571	5.11981
AGPAT2	5.50294	3.20245	5.01624	6.00881	5.18353	4.13486	3.64109	6.18046	5.44792	4.26756	5.32941	5.99363	4.01677	3.99655	4.81328
AGPAT3	5.20939	6.17697	6.62251	8.08046	6.0276	5.89215	6.30892	5.63078	4.3767	5.4673	5.86815	6.60894	6.38228	6.21613	6.27894
AGPAT4	4.86958	2.43864	2.99011	2.89736	3.23497	4.1758	4.89552	1.83514	5.76282	3.89311	4.73072	2.62268	5.13215	4.62722	3.46434
AGPAT4-IT1	0.819988	-1.28039	-0.944313	-1.05023	-1.96306	-0.155861	1.36808	-1.33238	1.63054	-0.801178	0.67739	-1.34122	1.26413	0.0823038	-0.057588
AGPAT5	5.63041	6.78016	5.13765	6.75556	5.8654	5.13894	5.68245	6.28542	4.27438	5.43614	5.41824	5.65397	4.69883	5.40446	5.05083
AGPS	5.31621	5.83428	5.25913	5.75751	5.99973	6.65342	5.50707	5.5427	5.70649	6.51207	5.34906	6.36579	5.54773	6.9786	6.16763
AGR2	0.985126	0.0382735	-1.96306	2.64437	2.61714	-5.81847	-0.577091	1.5476	-4.22155	-2.49877	-0.428938	-3.59936	1.80829	-4.69863	-0.579118
AGR3	2.67445	-5.72524	-3.82979	-1.78418	-1.75254	-5.81847	2.44175	0.116095	-4.22155	-1.14902	0.472557	1.5494	0.529759	-2.55118	-0.410162
AGRN	9.10555	7.83129	7.93896	8.84912	8.86424	7.51197	7.23663	6.53777	9.03406	8.30208	8.5324	8.58731	9.6737	8.95362	7.58329
AGT	1.08122	6.10269	-1.63159	2.04634	-0.944519	6.09221	3.23594	0.755142	-1.62537	0.874811	-0.701833	7.43663	0.154279	0.289083	1.53937
AGTPBP1	5.16993	5.09103	4.32312	5.1632	4.88126	5.42553	4.99433	5.27705	4.26035	5.44586	4.27056	5.5493	4.55092	4.90551	5.06648
AGTR1	-1.4877	0.630261	-0.17688	0.427105	-1.3374	3.46769	0.633545	-1.15511	-4.22155	-2.31655	1.91802	3.10272	-1.87039	-0.446294	0.629807
AGTRAP	4.52516	4.34409	4.39928	4.41465	4.58483	4.68518	4.83385	4.08314	4.49016	4.71841	4.91863	5.49716	4.90364	3.63879	5.05596
AGXT	-2.34567	2.73527	-5.68189	-3.17247	-5.72524	-5.81847	-5.81847	-1.56045	-0.930462	-0.944519	-5.21572	7.31046	-5.09553	-4.69863	-5.72524
AHCTF1	7.47008	7.24071	6.65631	7.46356	6.96854	7.12526	6.95409	7.81916	6.46327	6.16696	6.73096	7.53623	7.36335	7.68764	6.70881
AHCY	8.31135	7.78844	6.61105	6.22825	7.48013	6.17625	6.64218	8.25903	6.16928	7.64839	6.42474	7.18622	6.75199	7.38055	6.94361
AHCYL1	6.56753	6.38933	7.3993	6.96336	7.26651	6.88305	7.22061	7.263	7.0279	6.57673	6.82688	7.49308	7.68591	7.52087	6.56603
AHCYL2	4.23287	3.92725	3.80878	4.67381	3.89226	3.70908	3.67501	4.19729	2.71806	4.2254	4.00859	3.73091	2.97618	4.42443	3.72033
AHDC1	5.45843	5.43026	5.29096	5.69443	4.2653	5.58074	6.64338	5.38153	6.24274	5.45426	6.449	4.97666	6.47823	5.28561	4.31906
AHI1	4.21971	4.32039	3.51595	5.12197	4.16395	5.61266	5.57473	2.73353	5.37131	4.05142	5.08547	3.30864	4.86132	5.25288	4.63765
AHNAK	11.9464	11.1844	12.9413	12.2502	11.7335	12.1523	11.9464	11.4978	11.7335	11.4978	11.6256	12.0467	12.1523	12.0467	11.3072
AHNAK2	7.60564	5.75039	6.31111	6.31664	7.73296	8.76375	7.42767	6.26695	8.45847	8.73508	9.13736	9.27617	8.13776	7.14633	8.12799
AHR	5.69001	6.37591	6.56033	8.36392	7.23711	8.47986	7.41745	5.28968	6.94361	7.28701	7.91609	6.57915	7.27075	7.17284	8.05131
AHRR	0.0823038	0.411813	0.508751	1.52597	2.33455	0.673396	-1.59621	2.58821	2.44279	0.540216	3.4433	2.45032	1.39691	3.17639	2.46223
AHSA1	6.17395	6.10269	5.49165	6.81755	5.99429	6.13779	5.63355	6.42168	5.95983	6.49859	5.88468	6.9217	6.32734	6.8607	6.16763
AHSA2P	7.10516	6.58321	8.2218	5.92827	6.60404	6.25699	7.02679	6.32851	6.52961	6.06873	6.65816	6.06605	6.92832	5.93569	6.32829
AHSG	-2.99284	4.37693	-2.50138	-1.9364	-5.72524	-3.60265	-3.78936	-0.226518	-4.22155	0.226444	-2.98101	8.20819	-4.57368	-3.26853	-2.3666
AIDA	6.58355	5.37307	6.07929	5.25792	6.137	6.449	5.94339	5.60333	5.85335	6.16296	6.07858	6.07382	6.39699	7.26739	6.36366
AIF1	2.12789	5.15155	4.43618	1.07864	4.63263	5.54008	4.29061	2.99171	3.68155	4.6339	3.08586	3.53725	3.26673	4.58724	5.63626
AIF1L	8.10362	3.70918	6.61844	5.9165	7.46135	4.57632	5.70435	7.99644	5.64901	6.6614	4.21059	5.87754	6.84247	4.43534	5.08825
AIFM1	5.17428	3.86207	6.61622	5.06691	5.28553	5.38806	5.06623	5.58582	5.71648	6.43056	5.08267	5.22997	6.00959	6.22836	4.77632
AIFM2	4.26187	3.06094	4.51735	2.15755	4.28108	2.96405	3.24876	3.75142	3.5255	3.23432	3.68493	3.95485	3.81057	4.08414	3.48207
AIFM3	1.27941	1.53369	0.437809	0.653171	1.59794	0.825442	-1.08079	3.56401	-0.597073	0.427488	0.213651	-0.522875	-0.867402	1.03017	0.522813
AIG1	4.94618	4.80975	4.39928	4.64054	4.44709	4.04982	4.44569	3.80879	5.09881	3.68057	4.64847	5.16877	4.84758	5.37366	4.88518
AIM2	-5.72524	1.51182	0.761894	-0.162433	1.95359	-0.067001	3.1486	-0.0739863	-1.11705	1.26307	-1.81003	0.299068	0.821488	2.12165	3.15505
AIMP1	5.32667	4.67006	5.23017	4.70663	5.16509	5.03838	4.93171	5.53437	4.87045	5.06775	4.89552	5.09845	5.19744	5.3323	5.51954
AIMP2	5.05658	4.59577	4.66882	4.72077	4.51633	3.68247	4.1689	6.03344	3.08187	4.52851	4.58529	5.43907	4.30403	4.30763	5.07877
AIP	5.98548	5.35415	5.10143	4.48112	4.98342	4.84565	4.72589	5.67119	4.81522	5.30138	5.04411	5.55424	4.93171	4.67678	5.90236
AJ003147.3	-1.78103	-0.802547	0.798733	-4.0066	-1.14817	-0.415999	-0.628718	-0.709614	1.45637	-1.33465	-0.803441	-1.17133	-1.12381	0.0823038	0.303588
AJAP1	3.95673	-1.28039	-3.18838	1.17293	1.14351	1.41929	1.76507	2.72794	0.00837279	2.32092	3.68493	-2.99253	6.35651	-0.96259	3.78414
AJM1	1.15348	1.37256	3.6804	2.36133	1.30074	1.09495	1.95848	2.04752	3.652	0.999093	2.41376	4.02857	1.78114	2.15165	1.33623
AJUBA	6.58124	6.25212	4.25257	5.8004	4.48476	4.31998	4.54354	5.40672	5.00331	5.1318	5.84587	5.86344	5.45431	5.40235	4.71423
AK1	4.87225	2.05404	3.89925	4.522	3.11736	4.37441	3.41055	5.2367	3.17931	3.51172	4.79862	5.62211	3.3189	4.42224	3.46185
AK2	6.38987	7.1161	7.91418	6.97784	6.95329	6.70103	6.95259	6.47364	6.84985	7.29361	6.77109	7.11296	7.50445	7.44496	7.0922
AK3	5.76945	4.8543	6.34646	5.46782	4.71841	5.99276	5.82265	7.35345	6.26176	5.97124	5.39387	6.93672	6.64441	6.07222	5.76579
AK4	4.82394	7.10761	5.8311	6.83823	6.99858	5.99063	5.4904	6.4947	6.23498	7.63248	6.4676	7.1626	7.05132	6.26094	5.12978
AK4P1	-3.16732	3.00503	0.526499	2.05468	0.0256355	1.5225	-1.62948	-0.449212	1.88166	3.28449	0.316718	-0.740658	2.42474	-0.306196	0.271166
AK5	1.43988	-2.93534	-2.28289	-1.628	0.639235	0.911993	-0.708838	0.169063	-1.11705	0.678662	4.50139	0.0841442	-0.446294	1.32824	0.113657
AK6	3.33969	3.14975	3.77723	3.0746	3.31289	3.0871	2.72549	3.92703	3.70773	3.06408	3.40032	3.55138	3.83211	3.10058	3.91377
AK7	2.06447	-2.60385	0.684121	0.386451	-0.411257	-0.366282	0.429571	2.94709	2.79224	2.01255	1.02542	3.44998	-0.5044	0.859817	-2.3666
AK8	2.39988	-0.221427	2.47057	1.03766	0.639235	-0.0183007	-1.28419	2.56093	-1.11705	1.08161	0.608307	0.578047	0.23859	-1.96863	-0.579118
AK9	2.4563	1.46424	1.87932	2.09105	2.27687	2.49615	3.1486	3.41745	3.01488	3.09096	2.7709	1.37136	2.45369	1.96839	3.20203
AKAP1	4.62573	5.78932	6.496	6.28762	4.76964	5.22672	5.52056	5.96535	5.15916	5.24786	5.09371	5.8727	5.30794	4.51624	5.65009
AKAP10	4.98075	5.04804	4.80975	4.78638	5.25533	5.39408	5.21519	5.0298	5.18873	4.92247	5.3333	4.63976	4.84942	4.8149	5.34892
AKAP11	7.25222	7.08837	5.64303	6.64611	6.496	6.99447	6.90044	5.89627	6.95229	6.03571	6.95369	5.32069	6.00779	6.27649	6.91958
AKAP12	6.03874	4.4858	8.42871	4.74273	5.29601	8.24911	7.33936	7.27477	6.38366	7.87532	6.81755	5.69443	7.83868	5.59457	7.45192
AKAP13	7.26468	7.85618	6.67479	7.60264	7.54813	8.53697	8.95362	7.07767	7.47818	7.86614	8.65109	7.14633	7.29812	7.70144	8.38561
AKAP17A	3.77745	4.23329	4.36381	4.27418	4.47443	4.59745	4.3784	4.71923	3.97193	4.43739	4.37884	4.30206	4.70135	4.6465	4.22844
AKAP2	5.62211	6.46111	4.79394	5.95384	6.66282	7.82769	7.26392	4.64069	5.64036	6.84247	6.31303	5.53174	6.09356	6.48281	7.29202
AKAP3	1.36761	0.59765	3.59926	2.05764	0.0942596	1.15333	0.938284	-2.34117	1.04769	-0.455219	1.79111	-0.417112	2.49249	0.116197	0.476511
AKAP5	1.2944	2.29341	2.51134	0.910581	1.71714	2.60337	2.33086	1.96186	1.9284	1.65685	1.97297	1.35761	0.963948	2.22904	3.10917
AKAP6	3.31185	2.48066	2.62423	3.32999	0.857551	3.59288	5.63026	3.83867	1.73362	3.52602	3.89145	7.29114	2.62194	3.56416	2.18184
AKAP7	1.43988	2.28255	1.78448	4.37264	2.12424	2.74192	2.17787	1.93032	0.916345	2.25662	2.72255	2.30444	2.33006	3.77627	2.63466
AKAP8	6.64338	5.54635	5.31361	5.01524	4.89204	5.12406	5.21736	4.89405	5.56288	5.33463	5.22545	5.13379	5.39294	4.64895	4.34156
AKAP8L	7.49899	6.31893	6.38971	6.41501	5.60594	5.64759	6.30178	5.40777	5.6056	5.48097	6.42908	5.63882	6.51573	5.55875	4.77865
AKAP9	8.16445	8.23286	7.87715	8.24679	7.51806	7.70072	8.30208	7.5672	8.34769	7.28974	7.89535	6.97252	7.8535	8.42871	7.61679
AKIP1	3.02994	2.89773	4.08088	2.06697	3.58734	3.41331	3.16544	4.15378	2.98313	3.40672	3.9561	2.86669	2.56864	2.84459	3.70015
AKIRIN1	6.73096	5.92662	6.06041	6.68445	6.19467	5.62883	6.22595	5.88869	6.96475	6.3432	5.79402	5.79333	6.85837	6.47571	5.83718
AKIRIN2	3.94436	4.06542	4.15222	4.88677	4.33401	4.45034	3.85034	4.75901	4.98779	4.15344	3.47707	3.67464	4.69044	4.34851	4.60609
AKNA	3.71904	5.62659	5.51687	4.80951	5.76118	6.55321	6.99688	5.04736	5.14491	6.42728	5.1647	5.12824	5.09718	5.6337	6.82917
AKR1A1	5.36198	6.3505	5.93706	5.28593	5.98624	5.89859	6.01809	5.03909	6.72785	6.21889	6.18348	6.56033	6.13464	6.65454	6.27605
AKR1B1	5.69841	5.90716	5.3684	4.51844	5.29937	4.88606	5.69202	5.51458	5.08764	5.87159	4.63064	4.33026	5.22116	5.18737	5.50869
AKR1C1	0.153221	3.90423	2.40759	2.96613	2.22827	4.72468	1.18406	-0.101744	1.95929	3.38428	1.29762	5.68966	0.0978307	1.82075	2.6976
AKR1C2	-2.22294	0.471525	-0.0145241	1.67984	-0.265729	2.51311	0.470588	0.420593	-4.22155	3.3138	1.71877	4.84637	-1.05454	1.66074	2.2018
AKR1C3	0.523278	1.24178	3.65331	3.44312	2.50985	4.59448	1.55624	0.394626	0.00837279	4.68578	2.68487	3.70015	2.9869	3.04514	3.56401
AKR1D1	-5.72524	-1.53874	0.267242	-5.81847	-4.57121	-5.81847	-5.09565	-2.95372	-1.3315	-4.92227	-5.21572	3.94638	-5.09553	-5.73293	-5.72524
AKR1E2	1.89804	3.7633	2.33608	0.678662	3.77971	1.86532	-0.961403	-0.408542	2.39418	2.72725	1.6667	2.51926	-0.941679	0.0823038	1.2455
AKR7A2	4.8335	4.95684	4.62729	4.66246	4.083	4.66497	4.77557	5.63132	4.4281	4.84718	5.83899	5.95662	5.1919	4.54168	4.65033
AKR7A3	-1.92737	0.698317	-1.80945	-1.12381	-2.55118	-2.90867	-0.829177	0.690846	1.5657	-0.538604	-0.308374	5.3026	-1.07063	-1.44194	-2.63001
AKR7L	-1.62537	0.72319	-1.51568	-1.30484	-1.85167	-2.90867	-0.604686	0.140254	1.38669	0.668629	-0.162724	2.8836	-1.34267	-0.96259	-4.57616
AKT1	7.55348	6.83339	6.35208	7.93488	6.91958	7.06242	6.94112	6.19605	6.56589	7.10108	7.39189	7.30282	6.64988	7.93736	6.50838
AKT1S1	3.81414	4.53549	3.66594	3.69196	4.52275	4.14973	4.87727	4.72281	4.48061	4.57658	4.57132	4.20722	3.73751	4.20136	4.65252
AKT2	6.16682	6.48696	5.94102	7.08804	7.07878	6.49353	6.67584	7.28197	6.39247	6.77177	6.83524	6.28894	6.03857	6.17836	6.8729
AKT3	3.54077	4.35122	5.82971	3.94409	3.90745	6.79004	5.89807	2.36782	3.74043	5.7062	6.36841	4.13593	5.5298	4.89107	5.76388
AKTIP	4.27438	5.41133	3.66078	4.43857	3.17405	4.45363	4.44247	4.08314	4.3767	4.42842	4.16038	4.54738	3.93274	4.86586	4.27418
AL008721.2	-1.92737	2.71564	0.630122	2.15755	1.22044	2.54184	2.5795	1.58673	-4.22155	-3.98992	2.01127	0.715008	1.30298	1.27494	2.03336
AL008729.1	0.951978	1.21871	0.586156	-0.123427	-0.581679	-0.867273	1.01264	-0.226518	0.652042	-2.01964	-0.701833	-0.990841	0.350388	-0.868565	-0.314509
AL008729.2	-0.0261732	-0.122813	0.423976	-3.17247	-2.36333	-3.88005	-1.08079	-1.33238	0.227403	-1.86108	-1.1768	-4.57616	-1.75714	-1.56735	-1.628
AL009176.1	3.13608	3.19978	1.35997	2.11708	1.07491	2.19866	4.01366	2.32505	4.53252	2.95914	2.34697	0.157395	3.11605	3.29273	2.62156
AL009178.2	1.33371	-2.60385	1.62951	-2.3666	0.402901	-2.34117	-0.628718	-4.89562	-1.93178	-0.801178	1.82856	2.82459	2.16803	0.926801	-0.751367
AL009179.1	-1.3356	1.04503	-0.503951	-0.0789061	-3.12382	-1.5561	-1.8988	0.169063	2.2767	-0.406739	-1.62537	0.147102	0.113754	0.323352	-1.628
AL020996.1	0.0409742	-1.11902	-0.581894	-1.52908	-2.55118	-0.938957	-1.45601	0.627476	0.335031	-1.59044	-1.62537	-1.17133	-0.323385	-1.56735	-1.47143
AL021068.1	-0.112516	-0.713443	-0.581894	0.192264	-0.944519	-1.86527	-1.08079	1.1893	-0.095787	-1.86108	-0.701833	-2.00903	-1.75714	-1.96863	-1.96906
AL021368.2	2.98266	3.6945	4.00806	2.21858	1.94907	2.79208	2.79241	2.68607	3.63581	2.13738	2.61044	2.78618	3.20444	2.63235	2.73252
AL021368.4	-0.842868	0.32255	1.37457	-0.859642	-1.35588	0.208987	-0.278991	0.46205	0.939989	-0.426036	-0.57199	-0.209564	-0.103834	-0.708856	-0.0858723
AL021392.1	1.00457	-2.60385	1.25277	1.02087	0.530107	-0.801235	-0.151847	2.07333	0.116697	-0.716246	-0.0259373	1.50741	-0.603735	-0.612365	0.00151424
AL021578.1	1.22276	-2.09292	-3.82979	-2.3666	0.838683	-0.801235	-1.08079	0.530194	-0.930462	-3.23453	-1.81003	-0.635575	-1.3292	0.439575	-0.475386
AL021707.2	1.60738	0.698317	-0.17688	1.20879	0.0421647	0.0563369	1.32636	1.1893	1.1854	0.813208	1.37119	1.00243	0.848087	-0.96259	-0.948389
AL021707.6	-0.204073	-0.27019	-2.28289	-1.52908	-0.233901	-1.63567	0.891587	0.486438	0.849771	-2.49877	-0.701833	-0.990841	0.500253	-0.181513	0.113657
AL022068.1	1.60738	-3.19097	-0.130839	-1.34267	-3.54949	-1.17661	-0.708838	2.15818	1.83252	-0.23342	-0.0867213	-2.00903	-1.43792	-2.37777	-2.3666
AL022069.1	-0.378241	-1.18394	0.154732	-2.91093	-1.24198	-1.96306	-1.08079	0.169063	0.983251	-0.869049	-1.1768	-0.228783	-0.13335	-0.737186	-1.06665
AL022100.1	-2.07544	1.9891	-5.68189	1.38113	-5.72524	-0.155861	-5.09565	-4.89562	2.32583	0.572676	-3.55981	-0.417112	-0.323385	-1.26359	-0.948389
AL022238.4	1.37339	1.2387	0.175454	1.41773	-0.121233	1.20386	0.950478	2.48066	3.6869	0.351188	1.24866	0.362482	0.0900915	0.373446	-2.5031
AL022311.1	2.99401	3.50624	2.17879	2.1632	2.57966	2.82343	3.39536	3.66027	4.3209	2.30709	3.17964	2.42882	2.2902	2.85052	3.04715
AL022322.1	-0.0727195	-0.545154	1.36807	0.301686	-2.55118	-0.995003	-0.481403	-0.491321	2.32583	-1.86108	0.640951	-1.07674	0.848087	0.0823038	-1.06665
AL022328.4	-0.595029	-2.93534	-0.337416	-1.25702	-0.411257	-1.96306	-1.99741	1.1893	0.849771	-1.43526	-0.344595	-0.12354	-1.75714	-1.56735	-3.81277
AL023806.3	0.0823038	-0.27019	-1.34122	-0.222788	-1.14817	-0.867273	-0.708838	-2.34117	1.29299	-1.86108	0.387193	-1.87824	-0.26726	0.323352	-0.410162
AL024508.2	0.304167	0.792244	0.3826	0.992491	0.530107	-0.067001	-2.49877	0.394626	1.24164	-0.199471	-1.32615	-0.635575	-0.0837835	1.06747	0.713765
AL031009.1	1.08122	1.29094	0.599845	-0.222788	0.0421647	0.310447	0.982259	1.65073	1.80097	-0.612841	1.43351	0.0365006	0.113754	-1.87278	0.113657
AL031058.1	0.403777	-2.37267	-1.14996	0.427105	-1.14817	-0.598872	-0.794507	1.67372	-1.62537	0.367939	-0.701833	-0.320491	0.465351	0.439575	-3.81277
AL031118.1	0.0409742	-0.27019	3.94197	-1.78418	-4.57121	-1.43526	-0.415412	2.73353	0.422922	0.337982	-1.04062	-0.163875	0.350388	-0.096012	-1.33438
AL031123.2	3.18005	1.51182	2.78394	1.29386	-0.944519	0.406493	0.982259	3.67522	1.80097	-0.336411	1.35035	-0.417112	1.94928	1.12047	-0.118342
AL031282.2	3.94837	4.88736	3.9055	4.61902	2.81015	3.88223	4.84421	-1.23444	4.29167	3.78556	4.00253	2.78596	4.02561	2.38301	3.68233
AL031315.1	-0.840368	-1.1507	-1.88626	-1.70132	-1.14817	-1.5144	0.625288	-0.260822	-4.22155	0.00228044	-0.113092	-0.0625991	-0.293322	-1.36802	-0.27986
AL031432.4	1.35173	1.43861	1.7994	0.765292	0.504699	0.271166	1.86846	0.713131	1.24164	0.787532	0.827794	0.608607	1.18494	0.839897	0.839318
AL031587.5	3.30441	2.62505	1.58298	3.0581	3.65212	2.68607	3.14116	3.30004	2.71806	1.95734	3.00522	3.31832	3.0487	2.77236	2.32338
AL031595.3	0.468746	1.51182	-0.268233	-0.324745	-0.196995	1.32824	0.84778	2.65305	-0.320965	-0.336411	1.56669	-1.87824	-0.02232	0.35166	1.60665
AL031666.1	-0.52024	-3.59607	0.154732	-2.91093	-0.0412383	-1.5561	-0.0496988	2.58821	1.12073	0.656646	-0.503951	-0.584669	-1.43792	0.884309	-2.63001
AL031666.3	0.109528	-0.160983	0.154732	-1.05023	-0.411257	0.339283	1.06454	0.984608	2.39418	-1.59044	-0.701833	-0.635575	-1.12381	-0.737186	-0.166176
AL031686.1	-0.0913173	2.3385	-0.0695997	1.56057	-0.434415	0.761547	1.57808	1.23658	-4.22155	0.892866	0.314118	-1.71073	1.08426	0.826646	-0.711309
AL031708.1	0.879367	1.90816	1.20879	0.792519	1.13731	0.953865	1.28271	2.40055	0.956215	0.140711	1.13163	1.44311	0.752569	-0.588322	-0.0249994
AL031775.1	-0.636926	-0.605165	1.35023	-0.801974	0.0942596	-1.17661	-0.628718	0.755142	0.509747	0.118062	-1.62537	0.265512	-0.13335	0.155132	0.629807
AL031777.3	6.16849	6.24653	5.65522	5.0543	6.11889	4.64724	5.77467	6.51642	6.97029	6.39503	4.83422	4.9941	5.83531	5.48732	6.41587
AL031985.3	1.45374	1.49681	0.34216	0.992491	1.25031	0.849771	0.145569	1.34651	3.3236	0.306532	0.608307	-0.584669	0.985926	1.19959	1.08515
AL033384.1	0.971211	-5.72524	3.26397	-4.0066	-1.3374	-2.4742	-2.21072	-4.89562	0.719492	-5.30896	-5.21572	-0.990841	0.716105	-1.44194	0.214893
AL033530.1	-0.42056	0.428787	-5.68189	0.022742	-1.24198	-2.13548	-5.81847	-4.89562	2.32583	0.939493	-2.60962	0.402901	0.074871	-0.676308	-3.27327
AL033543.1	0.686825	0.849425	-1.14996	-0.716107	-0.776785	0.443467	0.868041	1.96186	-1.3315	-1.43526	1.0827	-1.62537	0.0153758	-0.284509	0.113657
AL034397.3	-2.99284	0.762025	0.732281	-3.17247	1.37792	2.68049	0.829756	1.77679	0.116697	0.678662	-1.1768	-0.937948	-0.13335	0.951228	1.41718
AL034417.4	-1.21885	1.35303	-1.80945	0.111009	-1.85167	-1.27375	-0.351441	-0.855717	0.335031	-0.455219	-1.04062	-1.4862	-3.22423	-2.37777	-1.47143
AL035071.1	3.56247	2.9799	1.62951	0.678662	3.21602	2.50823	2.08419	2.67501	2.18792	2.66996	2.27436	2.46371	1.89624	1.66882	2.52205
AL035252.3	0.338717	2.19069	-1.03	-2.09292	0.606668	0.599276	0.00319944	1.1893	2.30304	-1.14902	-0.428938	0.265512	-0.209258	0.523278	-0.475386
AL035461.2	0.254707	0.896256	-2.50138	-0.599748	0.922021	-2.4742	-1.45601	-0.491321	-1.11705	-0.135064	-2.34077	-0.990841	-1.62067	-0.676308	-1.79849
AL035461.3	4.08702	2.15721	1.51237	-5.81847	2.40387	2.62559	-2.70547	3.32376	3.02144	-5.81847	-5.21572	-5.81847	-5.81847	2.83905	1.93622
AL035661.1	3.72798	-1.92437	3.00465	1.25107	3.23497	1.41929	2.80389	3.87244	1.29299	2.71754	1.69707	3.77113	2.49249	3.08963	1.89852
AL035681.1	-1.4877	-1.78103	0.238371	0.386451	-1.61659	0.481402	-1.67991	-0.226518	-1.93178	-0.455219	0.0887756	-1.34122	-1.01745	0.421378	-0.314509
AL049780.3	0.00594796	0.72319	-0.337416	-0.535088	-1.85167	-0.716385	-0.628718	-1.33238	-1.62537	-2.01964	-0.274187	-0.228783	-0.0837835	-0.913457	0.00151424
AL049795.1	-1.21885	-0.943655	0.47484	-1.34267	-1.96306	-0.995003	0.486401	-0.855717	1.04769	-0.716246	-0.344595	-1.62537	0.902953	-0.330504	-2.97106
AL049795.2	-0.568954	-1.846	1.38669	0.562519	-0.158694	-2.0388	0.243674	1.36348	-0.814931	0.499422	0.812993	0.474327	1.05433	0.377339	-1.14536
AL049839.2	-3.21857	-0.960009	-1.58517	-1.2954	-0.720739	0.815121	-2.07547	-1.41501	-0.0463706	-2.37267	-1.54909	2.13522	-5.81847	-0.311716	-1.2812
AL049840.3	1.77976	1.25049	0.761894	0.427105	1.50437	1.44845	0.72249	0.956215	1.63054	0.118062	1.35035	0.91396	0.673122	1.25526	1.5875
AL049840.4	1.92054	1.20683	0.966148	0.961437	1.5669	1.74035	1.19248	0.713131	1.5476	1.0487	1.59226	1.03779	1.06863	1.78114	2.26848
AL049840.5	0.533641	-0.0625991	-0.944313	-0.274534	-0.233901	-0.207905	0.105277	0.00105781	0.00837279	-0.455219	0.860752	-0.464205	-0.446294	0.226707	-1.18712
AL050341.2	4.11812	2.76358	4.52804	3.1536	2.64412	2.98845	2.65386	2.84444	5.16202	2.53044	2.19172	2.70342	3.98712	3.68868	1.60665
AL078590.3	-1.62537	-2.37267	-0.337416	-2.56758	-5.72524	1.07627	-3.26323	-1.15511	3.31185	-3.23453	-2.60962	-1.34122	-3.58802	-2.17199	-1.628
AL078621.3	1.84305	-0.0339665	-0.123089	0.522348	1.26788	0.734668	0.765799	1.82526	-0.140835	0.673122	1.42077	2.45346	0.624903	1.70829	0.497083
AL079343.1	0.631248	-0.943655	-1.63159	-1.9364	-4.57121	-0.415999	-0.151847	-2.34117	-0.452317	-5.30896	-1.47817	-5.81847	-5.81847	-4.69863	-2.3666
AL080276.2	1.07334	2.05225	1.605	-0.947784	0.38598	0.512657	1.25921	0.822873	0.376473	0.349048	0.982135	0.391717	0.985926	1.36348	0.354419
AL080317.1	0.254707	-0.943655	-0.753194	0.833859	-0.503404	0.481402	-0.481403	1.34651	1.12073	-0.869049	0.472557	-1.76618	0.350388	-0.096012	0.113657
AL080317.2	-0.204073	0.630261	-2.28289	1.05793	0.232222	0.406493	0.00319944	0.22629	0.916345	-0.336411	-0.0867213	-1.62537	0.0153758	-0.676308	0.931223
AL080317.3	1.45374	1.33623	0.154732	2.12596	0.698317	1.87484	1.09161	1.14953	1.80097	0.849915	1.19959	-0.635575	1.47876	1.21657	2.3083
AL096711.2	-2.00671	-0.023679	0.0126049	0.209816	-3.02493	1.43218	0.386764	-0.347414	-4.22155	-0.095787	-0.978088	-5.81847	-1.79714	-1.29787	1.89223
AL096870.2	1.73583	1.2415	1.97134	1.30607	0.293418	1.16843	1.3977	0.857048	1.61529	0.433761	1.15457	0.944213	0.304742	1.35054	1.01989
AL109615.3	0.304167	-0.477909	1.53689	1.13472	-0.776785	-0.938957	-1.17613	1.22181	4.57586	1.06387	-1.1768	1.81172	0.465351	-3.60781	-1.47143
AL109811.2	1.64206	0.902953	1.52532	1.73283	1.04266	0.599276	1.47983	0.914476	1.29299	1.10464	2.23717	1.7375	1.51757	1.27494	1.31177
AL109918.1	2.6993	4.25802	4.1879	3.3689	1.90994	2.46394	3.92204	2.70683	1.899	3.09692	2.05404	2.44218	3.42162	1.54134	3.00606
AL109976.1	1.66882	-0.221427	-0.753194	-3.17247	1.28436	-1.5561	-0.577091	0.43975	-0.727642	-2.49877	0.472557	2.10651	1.20329	-0.486321	-0.665509
AL117190.1	-5.72524	1.36514	-5.68189	4.10424	-3.60265	-0.581092	-5.81847	-4.89562	-1.45178	-5.81847	0.312513	-5.81847	-3.50288	-5.73293	-1.73697
AL117329.1	4.73799	4.34046	-5.68189	4.10938	-5.72524	-4.32538	-0.794507	4.13596	5.04249	-2.67715	-0.274187	3.46925	3.58431	1.5225	2.18184
AL117332.1	0.373061	-0.00532264	-0.944313	-1.9364	0.591297	-0.299792	-0.794507	0.573081	-1.62537	0.0813388	-0.603735	0.23859	0.113754	-0.231954	-0.237961
AL117336.2	0.503441	0.59765	2.44325	0.226955	0.208987	-0.067001	-0.708838	2.08695	1.04769	1.47736	1.37119	0.695281	1.11572	0.752986	0.254218
AL117339.4	2.2902	2.15049	2.15094	1.09495	0.591297	1.15333	1.0248	0.755142	2.66858	-0.23342	1.99885	-2.99253	1.40763	1.38425	-0.314509
AL117339.5	2.95914	2.41176	2.20109	1.96839	1.61752	1.3195	1.86037	2.45997	2.07797	1.66476	2.1859	0.445685	2.28933	2.37925	1.67443
AL117379.1	-0.0261732	1.69654	1.02116	-0.274534	0.564961	0.722195	0.182519	0.671801	1.73362	-0.801178	-0.344595	-3.25757	-0.603735	0.155132	0.113657
AL118506.1	3.53014	4.41079	4.84616	3.05267	3.88034	3.4414	3.60594	4.25829	5.37391	3.15402	2.81725	2.36165	4.22001	4.14882	3.50647
AL118516.1	1.74854	0.220732	1.33264	0.809357	0.266392	-0.653703	0.52722	3.03138	0.422922	0.337982	0.0887756	0.91396	-0.209258	0.35166	0.991502
AL118522.1	0.21681	-3.19097	-0.297477	-1.78418	-0.776785	-3.28448	-2.3539	1.11572	1.12073	-1.59044	-3.55981	-1.4862	-1.12381	1.19959	-1.628
AL118558.3	1.66882	0.392	1.7994	1.07864	-0.411257	0.849771	-0.240063	2.64514	3.18764	0.156369	0.933794	0.761763	1.32135	1.42064	0.594405
AL121594.1	0.998504	1.80878	2.91857	0.896976	-0.650581	0.493255	2.13254	2.2641	3.56654	1.74669	0.41795	0.806776	1.23566	1.8771	1.58065
AL121603.2	0.533641	1.35303	2.3528	-0.222788	1.33459	0.776628	0.982259	0.793591	0.983251	1.16247	1.59226	0.761763	0.765536	1.50741	1.0292
AL121722.1	0.0409742	-5.72524	-2.28289	-5.81847	-1.44876	-5.81847	-5.09565	-2.95372	-1.93178	-5.72524	-5.21572	4.33633	-5.09553	-3.26853	-4.57616
AL121753.2	1.94565	3.24339	1.19259	1.8299	2.12424	1.0292	1.71702	1.93032	2.30304	0.874811	1.51905	2.38003	0.902953	1.38425	0.629807
AL121761.1	0.0409742	-2.60385	-0.581894	-1.9364	0.129796	-2.90867	-0.240063	2.77877	0.00837279	-0.680991	-0.938197	-0.0344303	-0.777684	-0.913457	-1.18712
AL121768.1	2.72819	0.0382735	3.48707	-0.0137691	0.530107	0.246357	1.54849	-0.954302	1.80097	1.29094	-0.274187	1.91136	2.56864	2.057	0.254218
AL121832.2	0.631248	1.719	1.5664	-0.535088	1.00522	0.800254	0.699356	2.79477	0.983251	0.631248	0.0887756	-0.584669	0.765536	1.27494	0.522813
AL121832.3	1.47158	2.17498	1.25277	-0.0137691	1.33459	0.310447	0.633545	2.21618	2.49062	-0.494872	0.182519	-1.62537	1.13795	1.06747	0.871219
AL121839.2	1.98483	2.83651	2.41223	2.7907	2.65632	2.8013	1.66575	1.0219	2.93033	1.54349	1.56669	1.48092	2.00715	2.55683	1.85687
AL121845.2	1.28766	0.575307	3.01865	-3.35082	0.074871	-1.22124	0.243913	0.253729	2.07902	0.717357	-0.989709	1.0827	-1.53235	-0.796516	1.75033
AL121845.3	3.46806	4.5275	4.70752	3.06158	3.956	2.80612	3.39481	3.81716	5.71569	3.06961	2.67411	3.8461	3.20487	2.44803	2.73896
AL121906.2	-0.204073	0.4586	-0.753194	-0.0137691	-0.337118	-0.938957	2.33086	2.15818	0.227403	1.5132	0.640951	0.631951	-0.26726	0.35166	-2.3666
AL121929.2	-2.99284	-0.943655	-0.944313	1.76885	-0.864249	-0.532496	-0.0496988	-1.56045	0.116697	-5.72524	-2.98101	-5.81847	-5.09553	-3.26853	-4.57616
AL122035.2	0.17424	-1.2388	-0.459625	-0.657421	-0.233901	1.2492	-0.481403	0.169063	0.227403	-0.135064	0.827794	0.0841442	-0.26726	-0.392753	-0.118342
AL132656.1	-0.154991	0.4586	-1.51568	-2.09292	0.564961	-2.62792	0.221237	0.22629	-0.597073	-1.0315	0.229597	-1.07674	0.529759	0.289083	-1.96906
AL132656.4	1.87177	1.99937	1.03975	1.45152	2.48488	-0.0183007	1.94781	2.31528	2.06085	1.08161	1.92971	0.732281	2.46297	1.73682	0.386764
AL132780.3	1.96186	1.66217	3.18229	0.816845	0.219039	0.974343	1.65802	0.996837	1.08147	1.22786	2.17711	0.869458	0.483388	0.37148	1.1863
AL132780.4	0.468746	-1.11902	0.508751	-1.34267	-5.72524	0.187182	-5.81847	-0.226518	-4.22155	-1.0315	-0.603735	0.529838	-4.001	-0.913457	-1.628
AL132780.5	-0.235006	0.123211	1.17656	-0.222788	0.0942596	0.372677	-0.708838	0.671801	0.916345	-0.336411	-0.0867213	-1.27	-2.31345	0.289083	-1.33438
AL133215.2	-0.0727195	0.302705	0.0361104	-1.16333	-1.44876	-1.17661	-0.577091	1.5476	0.335031	-1.73483	-0.344595	-0.71286	-0.0837835	-0.486321	-2.3666
AL133216.2	2.31487	2.92135	1.93708	1.96629	1.73987	1.58334	2.13159	1.35931	2.40887	0.237065	2.03118	0.253134	2.65697	2.14743	1.73481
AL133227.1	0.686825	0.220732	0.423976	-1.05023	-3.54949	-3.06726	-0.415412	-0.13971	0.422922	-1.23811	-2.34077	-0.370458	0.0153758	-1.96863	-2.3666
AL133243.2	2.02627	1.9195	1.5664	1.05793	1.37792	1.50997	1.44998	2.73353	2.2767	0.427488	1.92971	0.933167	1.68616	1.39933	1.22087
AL133243.3	2.20045	2.18502	1.96477	0.979271	1.44883	2.25947	1.83768	2.49684	2.70199	1.19222	2.62708	0.23859	2.14314	1.50741	1.92898
AL133243.4	1.35173	1.15607	0.533641	-0.0789061	0.815247	0.776628	0.784824	1.49693	2.12815	0.251513	1.50106	-1.17133	0.874811	0.908466	0.839318
AL133338.1	-0.154991	0.0382735	2.17095	-0.0137691	-1.3374	0.567823	-1.8988	1.31594	1.40889	0.5306	0.716819	-0.635575	1.2858	0.908466	0.903881
AL133352.1	-0.683898	0.438782	2.08069	-0.858397	-0.605165	1.16535	-0.59565	1.38842	-4.22155	-1.80041	-0.865042	0.0176495	0.300264	0.306173	0.759208
AL133353.2	1.35634	0.506181	1.06387	-1.71174	0.656646	0.332661	-1.95604	1.43922	0.545644	0.991165	0.411813	-0.801594	0.443467	0.266392	-0.507182
AL133367.1	2.36721	1.26646	1.96477	0.910581	0.369214	1.34113	0.044785	1.05176	2.3472	0.968562	0.968866	2.24316	1.22654	1.65532	0.675155
AL133410.1	0.569526	-1.01239	2.47944	-1.9364	-2.13548	-1.5561	0.336643	-1.56045	2.18792	-1.14902	-1.62537	-1.4862	0.465351	0.35166	-1.47143
AL135818.1	-0.235006	-0.221427	-0.753194	-4.57616	-1.44876	-1.17661	-1.17613	-0.709614	-1.3315	-0.716246	-1.62537	-1.87824	-2.49587	-1.06249	0.562519
AL135905.1	-1.62537	-0.160983	1.09853	-0.657421	-0.62409	-1.17661	-3.26323	0.671801	0.849771	-1.59044	0.608307	0.0365006	0.465351	0.000350633	-0.475386
AL135905.2	5.08716	5.05944	4.5449	4.92951	5.25162	4.96739	4.64069	5.37154	5.78038	5.03838	5.10214	5.0826	5.05853	6.39699	5.0337
AL135910.1	1.32241	1.95586	0.712778	-1.99152	-0.437212	0.586802	1.12554	-0.550129	1.80097	-1.51297	0.844838	1.68416	-0.412609	0.581447	0.147102
AL135925.1	1.07014	0.713765	2.00682	1.00683	1.48623	0.950478	1.25864	2.22251	1.91136	2.5207	2.66385	1.15426	2.16302	1.40763	1.06454
AL135999.1	2.99678	2.24559	3.95943	2.57728	2.41669	3.82813	2.46251	2.67501	4.2164	3.09692	1.89061	2.16344	2.77849	1.76152	2.38344
AL136038.4	0.140482	0.428787	-1.96306	-0.716107	-0.701833	-1.77181	-0.481403	-0.306981	0.916345	-2.49877	-0.344595	-1.4862	-1.3292	-0.612365	-0.314509
AL136040.1	0.373061	-0.653703	-0.695428	-0.123427	-1.75254	-1.34118	-2.3539	0.713131	-0.597073	-0.135064	-0.344595	-0.320491	-0.13335	-0.181513	-1.47143
AL136116.3	0.338717	-0.713443	-1.03	-0.875369	-0.131556	-0.801235	-0.961403	-0.491321	-1.3315	-0.571454	-0.603735	0.213972	-1.75714	0.000350633	-1.06665
AL136164.3	-0.52024	-1.3563	-0.096012	-0.324745	-0.411257	-1.34118	0.429571	1.47562	1.83252	-0.0145241	1.23219	-0.282582	-0.13335	1.47768	2.54184
AL136295.1	1.59839	2.106	-5.68189	-5.81847	-5.72524	0.833691	-5.81847	2.49062	3.74703	-5.81847	-5.21572	-5.81847	0.376906	-5.73293	-5.72524
AL136295.4	1.632	0.959477	1.16718	0.361049	-0.310739	0.000776377	-1.33258	0.92959	2.19813	0.671801	-0.560161	1.80506	-1.34496	0.70797	-1.87028
AL136295.5	3.59407	4.20122	3.80782	4.14899	3.54434	3.01345	4.02669	3.57486	4.6369	3.02444	3.00865	3.54727	3.566	3.59012	2.51722
AL136295.6	-0.943655	-1.3563	0.154732	0.226955	-2.13548	-1.5561	-1.08079	-0.491321	-0.320965	-2.31655	-2.60962	-1.34122	-2.9496	-2.37777	-0.751367
AL136295.7	0.722784	0.4586	1.3954	0.533797	1.00522	0.406493	-0.151847	0.369896	1.15726	-0.644555	-0.503951	-0.0840377	0.074871	0.253134	0.236585
AL136379.1	1.11767	0.123211	1.76066	0.509747	0.504699	1.7994	1.6008	1.713	0.335031	0.427488	0.901975	0.529838	1.16503	1.72992	1.46228
AL136962.1	-2.07544	-1.92437	-1.96306	-2.56758	2.90998	-1.96306	-2.49877	3.78759	3.31185	-1.86108	-1.81003	2.90703	-3.22423	-4.03563	-0.948389
AL136981.2	0.765208	-1.28039	0.567437	0.226955	0.266392	-0.207905	-0.415412	0.116095	-0.095787	-0.680991	0.716819	-0.860388	-1.01745	0.116197	0.435221
AL136984.1	0.109528	0.355977	-0.695428	-0.875369	0.129796	-0.415999	-0.208746	0.43975	0.789155	-1.86108	0.0220863	-2.4742	-0.867402	-1.33684	-1.33438
AL137003.1	-1.21885	0.4586	0.154732	-2.3666	-1.75254	-2.62792	-0.708838	-0.954302	-0.452317	-1.33465	-0.938197	-2.99253	-0.693456	-0.913457	0.340622
AL137003.2	1.24761	1.53369	1.9177	0.226955	0.369214	-0.598872	0.52722	-0.855717	0.116697	-0.0145241	0.716819	-0.163875	0.788864	0.815562	1.05266
AL137058.2	2.54248	2.10908	1.34347	-0.0439429	0.447176	0.430458	0.594405	0.769761	0.175454	0.497083	1.22056	0.751207	-0.114823	0.399573	1.16909
AL137060.1	-1.92737	0.258884	0.684121	-2.56758	-1.61659	-1.63567	-2.90753	1.52393	-0.727642	-0.944519	-0.701833	-1.87824	-2.02264	-1.87278	-1.18712
AL137077.2	0.403777	0.896256	1.05561	-1.25702	-0.131556	-0.067001	-1.28419	1.83514	1.29299	0.337982	-1.47817	-0.228783	-0.13335	0.155132	0.386764
AL137127.1	-0.297253	0.639922	-0.422583	0.213651	-0.114823	0.787316	-0.126146	0.471212	1.3161	0.287076	0.810158	0.0455209	-0.0547772	0.473813	-0.0335028
AL137186.2	-1.62537	-1.53874	2.703	-4.57616	0.591297	1.21821	-2.3539	-2.95372	-0.206805	-0.571454	0.933794	-0.860388	-0.209258	-0.231954	0.157867
AL137782.1	3.32487	1.41313	2.57103	1.84072	2.58581	1.6638	1.12357	2.30878	1.42996	0.776628	3.65906	2.03418	2.32505	2.04235	2.43706
AL137786.1	-2.99284	-5.72524	1.77329	-0.801974	-2.91591	-0.415999	-1.8988	-0.855717	0.335031	-0.944519	0.51845	2.14743	1.06863	-0.837888	-0.579118
AL137802.2	1.32008	1.71043	1.11911	-0.499209	-0.981538	0.46205	0.24351	0.850552	0.849771	2.13856	-0.503951	1.63093	-0.573605	-0.330504	0.694508
AL137802.3	0.624903	-1.44779	-1.71769	-0.294146	-2.68239	-1.71275	-0.528108	0.42427	-4.22155	0.432634	-5.21572	0.70619	-0.285959	-5.73293	-3.09281
AL138756.1	-0.235006	0.827562	-0.096012	0.111009	2.37606	1.83021	1.19248	0.43975	-1.11705	2.05994	1.87438	1.50741	0.598722	1.70528	2.0902
AL138820.1	1.43988	1.46424	-0.753194	1.31327	0.436561	-0.155861	-0.0496988	0.169063	0.422922	-0.801178	0.752569	-0.71286	-0.693456	-0.737186	0.254218
AL138885.3	-0.0727195	0.174847	2.47944	-0.0137691	-1.75254	0.271166	-0.961403	1.14953	-0.452317	0.442439	0.0887756	-0.163875	1.18494	-0.096012	0.962544
AL139011.2	1.79986	-2.70547	0.841612	0.088886	-0.067001	-1.14996	-2.68056	-4.89562	-4.22155	-1.63047	-5.21572	1.39607	1.0531	1.26235	-1.38582
AL139020.1	-5.72524	-1.11902	-5.68189	0.386451	2.82468	1.84599	1.6008	-0.855717	-4.22155	4.69539	-5.21572	-5.09394	-0.941679	-0.486321	2.04462
AL139089.1	2.3083	-0.00532264	1.02116	-0.0789061	-0.503404	-0.938957	-0.875369	0.116095	-1.11705	-1.14902	0.182519	-0.417112	-1.01745	-0.96259	-0.579118
AL139142.2	-0.175835	-5.72524	0.259312	-0.626844	0.256258	-1.52226	-1.23811	-4.89562	-1.7882	1.32851	-5.21572	-0.495067	0.539593	0.265314	-5.72524
AL139220.2	-1.12076	-0.545154	-2.28289	0.427105	-2.91591	2.54802	-0.577091	0.0618965	-1.93178	-2.49877	0.567549	-1.17133	-1.43792	-1.7882	-1.33438
AL139246.5	-0.79188	-1.78103	0.267242	-1.52908	-1.44876	-0.716385	-0.415412	1.29094	-0.597073	0.484732	-2.60962	-0.12354	-0.777684	-0.0472911	0.157867
AL139289.2	0.712778	1.35303	0.712778	0.445866	-1.61659	-0.653703	-2.62334	-0.226518	2.39418	0.762461	-0.209258	0.860572	-2.9496	0.0362141	-2.97106
AL139300.1	0.270123	-5.72524	-5.68189	-5.81847	0.0740046	-5.81847	-0.674761	-4.89562	-4.22155	2.12357	-0.228149	0.30815	-3.05733	0.936518	-5.72524
AL139384.1	-2.34567	-0.27019	1.85186	0.653171	0.266392	0.310447	-0.708838	1.69154	-0.930462	1.53654	0.933794	0.91396	1.32135	0.650641	1.74595
AL139384.2	-2.99284	-2.09292	1.2755	-4.0066	-5.72524	0.776628	-2.62334	0.573081	-4.22155	-2.67715	-0.803441	-1.4862	-4.57368	-1.64099	-1.79849
AL139393.2	-0.154991	-0.42037	0.826988	-0.0789061	-0.131556	1.07627	-1.99741	-0.602919	0.422922	0.510194	0.567549	-0.778245	-0.0837835	0.289083	0.594405
AL139407.1	1.02653	1.20683	0.928249	-0.222788	0.472557	0.219261	0.105277	0.875071	0.849771	-0.455219	0.901975	-2.00903	0.465351	-0.231954	0.254218
AL157392.3	3.87044	4.27106	4.63398	4.10869	3.48217	4.89682	4.32788	3.77766	4.67305	2.77905	4.28289	3.02666	3.95979	3.5342	4.04568
AL157935.2	3.49393	2.36327	3.67522	3.16569	2.44009	3.27043	3.2114	1.66217	3.21324	3.12523	2.7161	5.03254	2.13642	2.52753	3.08963
AL158064.1	1.50394	-2.37267	-3.82979	-5.81847	-4.57121	-5.81847	-5.81847	-2.95372	-4.22155	-4.92227	-3.55981	-0.12354	-2.02264	-5.73293	-4.57616
AL158071.5	1.20351	-0.27019	2.54311	0.711842	1.30074	-0.532496	1.04225	-0.226518	2.49062	1.03378	-1.32615	1.25159	-0.693456	-0.096012	0.254218
AL158151.1	2.38199	-1.18394	1.44915	0.427105	-1.96306	-0.532496	-3.06726	-0.855717	0.227403	0.306532	-1.62537	0.987157	0.673122	-0.0472911	-0.118342
AL158152.1	5.57945	3.92598	5.66712	4.48674	4.68578	4.20433	4.20828	3.84069	4.96681	3.63967	4.41717	4.11518	4.27349	4.65125	3.79954
AL158206.1	3.68407	0.0382735	2.54311	2.33889	1.4787	1.47983	1.24866	3.14381	5.19804	2.21596	1.0827	2.64862	1.54282	3.16346	1.08515
AL158211.5	1.20351	-0.713443	2.37329	0.74232	-2.91591	0.443467	0.336643	-0.226518	0.335031	-0.0145241	0.716819	-0.990841	0.631816	0.675642	0.00151424
AL158212.3	3.79965	2.83651	3.06041	2.45112	2.97653	2.41855	3.05248	2.63684	2.79224	2.21596	2.98471	2.1159	2.5303	2.45885	3.02091
AL159169.2	0.338717	-1.3563	-1.14996	-0.162433	-0.233901	-0.716385	0.304966	-0.855717	-0.452317	-2.49877	-0.803441	-1.27	-0.0837835	0.926801	-0.948389
AL160006.1	3.15685	3.61571	4.23506	3.5987	3.42201	3.07933	3.90387	3.69836	3.652	2.24009	3.03839	3.3236	4.18845	3.72534	2.54184
AL160269.1	-2.47591	-0.623761	-0.479352	-1.66978	-1.37217	-1.03709	0.242596	-4.89562	2.20162	-2.38563	-5.21572	0.567326	-2.59808	1.31898	-5.72524
AL160272.1	-2.62334	-0.294788	0.154732	-2.30111	-0.0412383	0.970979	0.261558	-1.84516	-0.930462	-0.984993	-1.3844	-1.68824	-0.892383	-0.330504	0.726752
AL161421.1	0.304167	-0.368386	0.34216	0.386451	-1.14817	-2.4742	-2.90753	0.22629	-1.11705	-2.31655	-0.0867213	0.147102	-1.01745	-2.37777	0.522813
AL161457.2	2.23564	0.814329	0.960845	0.635923	0.911993	0.789793	1.04225	1.59575	2.04649	0.142268	-0.209258	-0.013121	0.337024	-0.526343	0.214893
AL161669.3	0.17424	-4.31778	0.712778	0.066669	-1.75254	-1.63567	-4.62289	-1.33238	-1.3315	-3.23453	-0.0867213	0.844329	-0.446294	-0.737186	-3.27327
AL161729.1	1.88498	-0.943655	0.885669	0.74232	0.564961	0.109528	-1.08079	-0.491321	1.12073	-0.455219	-0.701833	-0.0344303	0.963948	-1.06249	-0.751367
AL161756.1	0.562493	0.258884	0.0823038	-0.4599	-1.29693	-1.09305	-1.39906	-0.264332	0.00837279	-1.59044	-0.803441	-1.17133	-2.88197	-0.796998	-1.96906
AL161772.1	1.51251	2.58017	1.85186	3.22439	1.16503	1.50997	-0.415412	3.26078	0.581144	1.44998	1.95841	2.39666	1.52532	1.31426	2.20682
AL161785.1	1.1893	-0.605165	4.07354	3.17443	2.81862	0.708328	-1.17613	4.10833	1.66575	1.09762	1.0531	2.75822	0.963948	0.594111	1.2455
AL161891.1	2.82461	2.26114	0.0823038	2.03375	1.33459	1.36849	1.06454	0.713131	2.94679	-1.14902	0.716819	0.578047	1.22654	0.716059	0.931223
AL162171.1	5.72527	4.55938	2.57557	3.86363	3.87607	5.55407	4.46361	4.20172	4.00747	3.87634	5.8599	5.45904	4.97195	5.44329	3.9117
AL162171.4	0.503441	0.995849	-0.822108	0.653171	0.00660086	1.35173	0.182519	0.22629	1.24164	-1.23811	0.827794	-0.464205	-0.209258	0.96761	0.386764
AL162231.1	0.997775	-0.0391356	-2.96843	-0.75384	0.539593	-0.850182	-0.747672	0.418722	0.282826	0.620644	0.356754	0.501085	0.219483	0.561254	0.274881
AL162231.2	0.792381	-0.605165	-1.96306	0.066669	-1.24198	-0.24599	-1.45601	-1.15511	-1.93178	-1.86108	-0.344595	1.91136	-0.0837835	-0.913457	-1.96906
AL162258.1	0.481719	-0.0944845	0.635773	-1.32479	-0.0695997	-1.31389	-2.52855	1.6638	-0.819322	0.923256	0.0602534	-0.203841	-0.233901	-2.17199	-1.8682
AL162258.2	1.37676	-0.501327	2.0829	0.36956	0.800254	-0.33029	-1.38014	1.36684	-0.206805	1.35235	-0.550129	0.0469123	1.48837	-0.414332	-0.816444
AL162377.1	1.52524	-0.42037	0.655334	0.427105	0.00660086	0.246357	0.363781	1.60775	0.422922	0.5306	0.51845	1.77828	1.40763	0.0362141	1.28851
AL162431.2	0.953865	2.5976	0.128659	0.794825	0.354419	-2.40211	1.18222	1.97246	0.957622	0.285203	0.739564	0.446598	1.19471	0.213651	0.530919
AL162458.1	3.89311	3.30614	3.53609	2.8782	3.86743	2.84459	3.66504	4.00035	3.49278	2.57669	3.61897	3.51643	3.8388	3.08121	2.84373
AL162586.1	4.71923	1.49681	4.0508	1.73033	0.00660086	1.19693	3.25376	1.52393	2.39418	1.20386	2.43	3.24952	3.87044	2.45091	1.39906
AL162595.1	0.962544	-1.53874	0.684121	-0.398889	-0.62409	-1.63567	-0.961403	0.793591	-4.22155	-1.33465	-0.503951	-0.860388	0.821488	1.54134	-0.118342
AL162615.1	-0.867241	0.174847	-0.822108	-0.716107	-0.0918738	-0.532496	0.669294	0.43975	-0.452317	-1.86108	-0.0867213	-0.635575	-0.941679	-0.676308	-0.237961
AL163051.1	1.00457	-0.802547	0.0361104	0.147395	-1.14817	-0.067001	-2.90753	1.60775	-0.206805	-0.801178	-0.132776	-0.0344303	-0.02232	-0.446294	-0.751367
AL163051.2	1.65462	0.560696	0.00197067	1.25107	1.1863	0.339283	0.105277	1.9112	2.30304	0.337982	1.02542	0.344818	1.18494	1.25526	0.774501
AL163636.2	-0.262517	-0.285712	0.553906	-0.9999	-0.646987	2.11538	1.05176	-0.786106	-1.76213	-1.52526	1.2455	3.55495	-0.356084	0.367939	-0.438417
AL353593.2	-3.46778	-1.70687	-1.18859	-0.241848	0.0698974	0.0829139	-0.274187	-1.84516	-4.22155	-0.466357	0.629807	-1.12824	-0.294727	-0.154638	-0.51778
AL353622.1	0.712778	1.68378	0.630122	0.386451	0.307998	0.776628	1.76507	1.14953	-0.930462	0.0813388	0.472557	-1.34122	-0.5044	-0.486321	0.113657
AL353625.1	1.62257	1.9195	0.761894	1.43839	1.50437	1.99052	1.76507	0.573081	2.86527	0.899228	1.87438	0.265512	2.26371	2.72208	1.2455
AL353743.1	3.5937	2.34742	3.13825	2.58449	2.36602	2.63235	2.02627	2.23852	3.13534	1.94986	1.67228	3.01807	2.75194	2.94733	1.75315
AL353746.1	-5.72524	1.85561	1.13546	1.48021	0.232222	-1.96306	-1.08079	-0.491321	-4.22155	-5.30896	-0.701833	0.822531	-2.31345	-5.73293	-5.72524
AL353763.1	1.04532	-1.28039	0.508751	-0.801974	0.307998	-1.5561	0.486401	0.116095	0.581144	-0.571454	-0.938197	-3.25757	0.0153758	-0.565141	-1.18712
AL353763.2	2.43454	1.62769	2.22532	1.39757	1.78367	2.09999	1.89804	2.4413	3.11765	1.66849	1.632	2.16344	2.43676	1.74883	1.90855
AL353795.3	1.24761	3.12462	2.83714	2.64898	2.29042	2.62066	3.85683	3.13451	4.46069	0.968562	2.78898	1.92946	2.01751	2.09182	2.42882
AL353796.1	0.569526	1.17984	0.798733	0.533797	1.20201	0.271166	-0.0496988	1.77679	2.39418	1.13273	0.67739	-0.370458	-0.603735	-1.16062	0.806776
AL353803.1	-0.52024	-4.31778	2.703	-0.657421	-0.701833	-0.24599	-1.17613	1.9976	1.1854	-3.98992	-0.0867213	-1.07674	-2.31345	-3.02493	-5.72524
AL353804.1	-0.636926	-1.78103	-0.268233	-0.947784	-0.864249	0.0563369	-0.628718	-0.226518	0.719492	-1.33465	-0.701833	-0.71286	0.074871	-0.446294	-1.06665
AL354696.2	1.43988	0.664388	-1.03	0.066669	-0.460418	-1.77181	-1.45601	-0.306981	-0.095787	-1.59044	0.133249	-1.62537	-1.12381	-2.8237	-0.867209
AL354707.1	0.432056	-1.28039	-0.87527	0.961437	-1.53822	-0.067001	-1.59621	-2.34117	1.66575	0.0406882	-1.56373	1.31177	1.44549	0.116197	-0.057588
AL354718.1	-1.57236	0.0537152	-1.31178	-0.197494	-0.0191713	0.428287	-0.730451	0.309999	-4.22155	-2.91093	-1.34833	0.157395	-2.89539	-1.37597	0.33358
AL354836.1	1.66882	2.09999	0.655334	0.509747	2.05764	1.07627	1.11488	2.88773	2.44279	-0.406739	0.182519	-0.12354	2.27679	0.439575	-0.948389
AL354920.1	0.00594796	-1.01239	1.7994	0.627476	-1.03	-0.598872	-0.628718	1.52393	0.983251	-0.406739	-0.938197	0.485514	-0.941679	0.000350633	0.435221
AL354993.1	1.61857	0.792244	-1.14996	2.27687	-4.57121	-5.81847	1.06454	-4.89562	-0.452317	-2.97106	-2.60962	-4.01159	-0.867402	-5.73293	-1.18712
AL354993.2	-0.410162	-0.122813	-1.25234	1.22423	-5.72524	-5.09394	-0.577091	-2.95372	1.023	-2.01964	-5.21572	-1.4862	-1.87039	-5.73293	-1.96906
AL355001.2	2.1885	0.0382735	1.69909	0.711842	0.307998	0.148196	-0.481403	1.67372	0.849771	0.762461	0.785646	0.529838	1.13795	0.0362141	0.991502
AL355075.4	9.2347	8.96295	8.17511	8.65109	8.89842	7.21195	9.24451	8.60723	10.5218	8.25903	8.25903	8.47986	7.91794	7.54466	8.65541
AL355336.1	-0.0261732	-0.713443	-0.096012	-1.78418	-0.337118	0.722195	0.044785	0.755142	-0.095787	-1.59044	1.17293	-1.34122	-0.446294	0.000350633	0.157867
AL355338.1	2.02627	1.17984	-0.221427	1.23242	0.530107	-0.366282	0.145569	2.66749	1.99554	2.20571	1.51905	0.761763	0.074871	0.96761	0.806776
AL355388.2	0.985126	0.827562	2.45162	-1.05023	-0.944519	0.148196	0.304966	-0.408542	1.24164	-1.43526	-0.0867213	-2.30054	0.848087	-0.096012	-0.751367
AL355488.1	2.74135	2.82976	3.64109	2.70507	2.82468	2.09999	3.90387	2.99952	3.69348	1.19222	2.33343	2.40647	2.97618	2.33728	2.12752
AL355574.1	0.962544	-0.545154	1.19259	0.386451	0.307998	0.406493	-1.17613	0.627476	-0.452317	0.572676	0.182519	0.987157	0.273871	0.0823038	-1.47143
AL355816.2	-1.92737	-0.311716	0.732281	0.533797	-1.14817	-1.09305	-1.17613	-2.34117	0.00837279	0.156369	-1.62537	-0.584669	-0.209258	-0.231954	-0.118342
AL355877.1	0.604114	-4.31778	0.115393	-1.9364	-3.83795	-3.88005	-3.55981	-1.15511	-4.22155	-1.59044	-1.81003	-0.228783	-3.58802	-0.737186	-3.81277
AL355916.1	-2.62334	-2.09292	-2.28289	-1.85359	-1.28933	0.626312	-1.17613	-0.306981	-0.452317	-2.49877	1.54121	-1.4862	-1.62067	-0.284509	0.157867
AL355987.4	1.96379	0.783342	1.2032	1.36952	1.1768	1.02576	1.49195	1.13477	2.04406	1.1863	1.18556	1.14104	1.15348	0.530281	0.652761
AL356019.2	1.70862	1.31147	-1.25234	1.00259	0.682333	0.324154	0.322102	0.026928	1.12073	0.394911	0.981567	-0.393874	-1.12381	-1.7882	0.506738
AL356273.3	1.65462	1.51182	1.2755	0.533797	1.69594	-0.299792	0.84778	1.42142	1.40889	0.394911	0.993564	1.00243	1.6072	1.93348	1.85687
AL356274.2	0.893685	-0.122813	-5.68189	1.11725	-5.72524	-5.09394	-5.09565	0.875071	-2.45233	-2.01964	-5.21572	-5.81847	-0.941679	-3.02493	-2.97106
AL356275.1	0.631248	-1.28039	1.72594	0.509747	-1.03	0.271166	-1.99741	-4.89562	0.849771	-2.31655	0.431234	-0.778245	-0.0837835	-0.096012	-1.18712
AL356481.1	0.792381	-1.626	0.34216	-0.875369	-0.131556	-1.43526	-0.577091	0.277279	0.116697	-0.336411	-1.47817	-4.01159	-0.446294	-1.06249	-1.18712
AL356488.2	3.91464	4.99238	2.89745	2.58491	3.74493	3.45844	3.53783	3.11506	4.8775	3.26284	2.40887	5.02507	4.65226	2.71988	2.68903
AL356488.3	0.0823038	-0.0625991	1.41225	0.882489	-0.62409	0.849771	-0.708838	2.99952	0.719492	0.0406882	-0.0259373	0.485514	0.529759	0.226707	0.675155
AL356512.1	0.819988	-1.53874	0.567437	-0.801974	-1.3374	-1.17661	-0.794507	0.22629	-1.11705	-0.944519	0.0887756	0.114243	-0.5044	0.439575	-1.33438
AL356534.1	2.15165	-0.943655	-5.68189	0.568172	-1.61659	1.11788	1.30634	-1.15511	1.50625	-0.716246	1.30925	-1.62537	-1.75714	2.25662	-0.475386
AL356599.1	1.8365	0.664388	2.0865	1.33893	0.838683	1.09495	1.13472	0.116095	-0.206805	-0.0496988	2.06697	1.24065	1.66761	1.93348	1.2455
AL357033.4	1.36761	-1.626	1.7994	0.192264	1.65386	0.148196	1.11488	2.58017	-1.3315	2.32801	-1.1768	1.09161	0.350388	2.27404	1.79066
AL357054.4	-5.72524	-0.802547	0.533641	-2.3666	-1.44876	0.372677	-1.34223	-2.34117	-4.22155	-3.23453	-2.60962	-2.66454	-1.87039	-0.913457	-0.118342
AL357060.1	-2.34567	-0.545154	-0.268233	0.147395	0.307998	-0.867273	0.72249	-4.89562	-1.93178	0.306532	-0.603735	-0.990841	-0.603735	0.421378	0.675155
AL357143.1	-3.46778	-1.11902	-5.68189	-5.09516	-2.13548	1.09495	-2.90753	-2.95372	-4.22155	2.01255	-5.21572	-3.59936	-0.323385	-1.26359	0.522813
AL357507.1	-2.99284	-5.72524	1.2912	-0.0789061	-5.72524	-1.34118	-4.62289	-1.84516	0.789155	-5.81847	-1.32615	-5.09394	-2.31345	-3.60781	-5.72524
AL357568.2	-0.112516	-0.311716	-0.581894	-0.274534	-1.14817	0.567823	0.336643	-1.15511	0.509747	-1.59044	-1.62537	-5.09394	0.074871	-0.837888	-1.47143
AL358113.1	1.546	-0.14758	-1.42306	2.2043	-3.62822	-3.22226	0.38064	0.930143	-0.826413	1.57913	0.925163	1.09584	0.254707	0.602339	-3.58027
AL358472.2	0.862638	0.088886	0.267242	-1.05023	-0.581679	-0.067001	-0.481403	1.49693	0.581144	-0.0145241	-0.209258	-1.4862	-0.693456	-1.44194	0.386764
AL358472.4	-0.282352	-2.09292	0.0361104	-0.947784	-2.13548	-1.34118	-1.80253	1.14953	0.849771	-1.0315	-1.81003	-2.00903	-0.02232	-1.33684	-3.81277
AL358472.6	0.226924	0.572083	0.179796	0.0427769	0.327726	0.466878	-0.385713	0.816242	0.827794	-0.0317712	0.445685	-0.328283	1.08515	0.403203	-1.01323
AL359183.1	0.699692	1.20683	1.47846	-0.398889	0.602092	0.271166	0.145569	0.627476	1.1854	1.48241	-0.503951	0.224782	1.11572	0.975859	1.11522
AL359220.1	-0.943655	-0.122813	-0.87527	-2.56758	-1.3374	-0.462296	-0.961403	-0.408542	0.116697	0.367939	-1.04062	-2.66454	-2.31345	-0.486321	0.386764
AL359258.3	-1.3356	-0.653703	0.0458882	0.00647577	-1.91196	-1.32622	-2.51635	0.898531	0.227403	-3.07085	-2.41076	-1.56373	-1.66002	-1.52623	-0.368386
AL359504.2	0.819988	1.87093	-0.459625	-0.4599	-0.233901	-1.17661	-0.351441	0.394626	-4.22155	-0.29023	-0.428938	-0.990841	-0.385963	0.323352	-1.96906
AL359636.2	2.86669	-5.72524	-0.318934	-0.274534	0.00660086	0.443467	-4.62289	-4.89562	0.789155	1.75482	0.472557	0.336192	-0.603735	-1.37217	-5.72524
AL359643.3	-0.112516	0.123211	-1.96306	-0.0137691	-0.776785	-0.995003	-0.875369	-0.408542	-0.930462	0.0813388	-0.701833	-1.17133	0.074871	-0.737186	-0.475386
AL359715.2	1.2944	0.258884	0.423976	-0.599748	-1.96306	0.310447	-1.28419	-0.855717	-0.320965	-1.59044	2.23717	-1.34122	-0.26726	0.116197	-1.47143
AL359715.3	0.109528	0.088886	-0.096012	0.147395	-0.776785	-0.366282	-1.45601	0.43975	-0.320965	-0.944519	1.51905	-0.778245	-0.02232	-0.096012	-0.751367
AL359762.3	-0.617573	1.05934	1.0292	-0.244995	0.112966	1.47158	1.54114	0.732776	1.38425	-0.374357	1.12846	-0.688333	1.21871	1.48241	1.60879
AL359878.1	2.13889	2.66042	3.04016	0.833859	1.87048	1.03853	1.42429	2.81221	1.50625	0.442439	1.39506	0.971757	2.38123	1.25526	1.53937
AL359921.2	0.373061	-0.27019	-1.25234	-0.0137691	-1.03	-0.415999	-1.67991	-0.954302	-1.93178	-1.59044	-0.701833	-0.0344303	-0.446294	0.253134	-1.96906
AL359922.3	-0.204073	-1.18394	-0.753194	-1.34267	-0.701833	0.911993	1.06454	0.573081	1.04769	-1.14902	0.229597	-0.860388	-0.209258	0.000350633	-0.237961
AL360181.2	-0.636926	-0.221427	0.34216	-1.34267	-1.14817	-1.17661	-0.794507	0.530194	0.652042	-0.680991	-0.132776	0.844329	-2.02264	-1.16062	-1.628
AL360270.2	1.5827	0.258884	-2.50138	2.20109	-0.503404	-0.995003	0.221237	1.87739	0.849771	-1.0315	0.431234	-0.71286	-0.385963	-0.330504	0.562519
AL365181.3	2.80704	-2.09292	-5.68189	-1.16333	-2.13548	-2.13548	-0.875369	-4.89562	0.116697	-2.97106	-5.21572	0.114243	-4.57368	-4.69863	-1.33438
AL365203.2	-0.378241	-0.122813	-1.14996	0.910581	2.13058	-0.155861	0.00319944	1.9806	0.227403	0.787532	0.431234	-0.0840377	-0.13335	-0.096012	0.744527
AL365205.1	3.20913	2.46702	5.36787	3.26847	1.63692	2.57435	2.32505	3.32184	2.00899	2.82612	2.24115	2.89297	3.00942	2.77626	2.65518
AL365259.1	3.00095	-3.59607	2.12391	2.07975	-5.72524	1.75521	1.36808	0.875071	-1.62537	0.427488	0.901975	-0.522875	1.54282	1.79136	-2.63001
AL365357.1	1.81172	-4.31778	3.20176	-5.81847	1.39151	-2.90867	-5.09565	-4.89562	-4.22155	-5.30896	1.36514	-3.59936	-5.09553	1.34457	-4.57616
AL365361.1	-1.4877	1.37256	-0.268233	-2.09292	1.71714	2.44044	3.2936	-0.226518	-0.452317	3.40881	-0.344595	-0.228783	2.01751	2.26554	3.92909
AL390066.1	-0.595029	-0.42037	-0.459625	-1.25702	-0.233901	0.219261	0.633545	-0.226518	0.916345	-1.73483	-0.0867213	-1.34122	-1.43792	-0.128661	1.15366
AL390195.1	0.833012	0.67693	0.357711	1.26307	0.709067	0.633048	-5.81847	-4.89562	-0.14634	-0.587241	-5.21572	0.158287	0.892866	1.15426	0.412623
AL390195.2	1.74854	-0.42037	0.846519	0.480666	0.208987	-0.0183007	0.261558	0.486438	0.00837279	-0.494872	-0.0259373	0.00389305	-0.5044	1.08775	0.744527
AL390198.1	-0.575493	0.26866	-5.68189	-2.30286	-0.274187	-0.694562	-2.95372	2.19433	-0.930462	-2.90461	-2.98101	0.0151921	-0.287792	0.96761	-1.06665
AL390318.1	-1.3356	-0.368386	-1.25234	-0.801974	-0.864249	0.646634	0.429571	-2.95372	-0.320965	-1.59044	-0.803441	-2.30054	-2.31345	-2.17199	0.0478996
AL390719.1	0.0409742	-4.31778	-1.25234	-1.78418	-1.96306	-3.88005	-4.12668	1.0219	-1.62537	1.22044	-0.938197	3.49278	-1.01745	1.96839	-0.751367
AL390719.2	3.18509	1.40473	2.71984	2.37252	1.68564	0.626312	3.05248	1.14953	3.69348	0.603191	1.50106	2.41975	2.38123	1.34457	0.991502
AL390728.4	5.26963	4.81103	4.20281	4.98977	5.00623	4.97563	5.33573	4.55775	4.4758	3.98337	4.22915	4.70884	4.96785	4.77788	4.96183
AL390728.6	2.84904	1.43861	1.69909	2.11708	2.32801	2.30892	2.5051	2.25843	1.73362	0.813208	0.67739	2.12208	2.19242	2.01867	2.0902
AL390879.1	1.00457	-0.0625991	2.21609	-0.123427	0.743806	1.19693	2.5303	0.394626	3.652	0.468107	1.14201	1.09161	1.26413	0.465822	0.113657
AL391001.1	0.403777	-0.0625991	0.784824	1.89804	0.402901	1.28876	0.573081	1.0219	1.69783	-1.0315	0.0887756	-0.635575	0.321655	0.465822	-2.63001
AL391095.1	-0.154991	1.43861	-1.51568	1.42253	1.35035	-0.299792	-0.351441	1.67372	1.04769	-0.095787	-1.04062	0.320951	0.204422	-1.33684	-1.47143
AL391152.1	1.09948	-1.78103	-5.68189	0.427105	-1.3374	-5.81847	-0.708838	0.00105781	-0.320965	-1.08344	-2.98101	-1.40579	-0.693456	-0.231954	-1.33438
AL391244.2	1.5827	2.12003	2.41223	1.713	1.30074	1.05561	1.632	0.713131	2.46438	1.82856	1.28707	1.66284	1.69878	2.14185	1.5875
AL391280.1	-1.21885	-1.18394	0.712778	0.226955	0.402901	-0.113092	-1.99741	-0.13971	1.69783	-2.01964	-0.132776	0.378058	-1.62067	-0.913457	-0.751367
AL391422.4	1.06268	1.59307	2.22532	1.69317	0.530107	3.04811	0.807511	1.0219	1.50625	1.59543	3.37469	0.860572	2.3423	1.08775	1.50625
AL391684.1	2.63036	2.78667	3.31262	0.979271	1.36411	1.36849	1.49755	3.05062	1.5476	1.5132	2.53052	1.29007	2.25105	1.80217	2.0902
AL391825.1	-0.378241	-0.122813	-0.944313	-0.535088	-1.03	0.0563369	0.145569	-1.33238	0.00837279	-1.73483	-0.938197	0.114243	-0.867402	-1.16062	-0.665509
AL391988.1	0.0409742	-1.53874	-1.03	-1.78418	0.402901	-0.299792	-1.99741	1.22181	-2.45233	-1.33465	-0.603735	-0.635575	-1.87039	-2.55118	-0.751367
AL392172.1	2.31969	1.27606	1.19259	0.627476	0.815247	1.19693	-0.415412	2.11538	1.1854	0.730986	0.67739	1.05102	0.788864	1.49898	1.33623
AL441992.1	-1.78103	-1.28039	0.684121	-1.25702	0.369214	-1.09305	-0.875369	0.671801	0.00837279	-0.716246	-2.98101	-0.464205	-0.02232	-0.96259	-0.665509
AL441992.2	1.34511	0.984905	0.102042	0.844192	0.730409	-0.280756	0.471212	1.82372	-4.22155	-0.633577	0.414602	0.305307	0.645508	-0.702244	-0.612841
AL442125.1	1.20351	1.17984	0.238371	1.54999	0.717435	0.961639	0.829756	0.394626	1.24164	-0.199471	1.50106	0.265512	0.0153758	-1.16062	0.254218
AL442128.2	0.432056	-1.11902	0.0823038	-0.657421	-1.24198	-0.867273	-1.99741	-1.33238	-0.727642	-0.494872	-0.503951	-0.584669	-1.12381	-2.55118	-0.948389
AL445223.1	0.533641	0.088886	-1.25234	0.147395	-0.292958	-0.938957	-0.794507	-0.491321	0.916345	-1.59044	1.19959	-3.25757	-1.62067	-1.16062	-0.948389
AL445250.1	-0.0261732	1.08853	-0.944313	1.14905	0.698317	-1.43526	-4.62289	2.96145	0.916345	-1.33465	0.0220863	-0.12354	1.32135	-2.8237	0.0478996
AL445363.3	2.58132	2.34697	2.29434	1.36991	2.08591	2.10495	0.201056	1.78664	0.552994	2.53265	2.12424	2.58976	1.83071	1.39607	2.74707
AL445423.2	2.01159	0.613452	-0.926399	0.754722	0.570582	0.125198	-0.677096	1.55679	-4.22155	1.39349	0.69902	1.57083	2.00032	1.36198	-3.08911
AL445437.1	1.20351	-3.59607	0.508751	-5.09516	-2.55118	-0.995003	-0.240063	-1.56045	-1.3315	-2.01964	-0.344595	-2.99253	3.70068	-3.02493	-1.628
AL445472.1	0.893685	-2.93534	1.05561	-0.801974	0.472557	-1.09305	-1.28419	-2.95372	1.29299	-0.612841	-0.603735	0.00389305	-0.02232	-1.44194	0.00151424
AL445524.1	1.62746	0.302705	1.84174	0.386451	0.639235	-0.867273	-1.34223	2.09958	0.116697	0.197555	0.51845	0.761763	1.52532	1.1493	1.68311
AL445685.3	3.09458	3.75953	3.86475	4.27299	3.77278	3.56133	3.24624	3.73379	3.50066	3.73223	2.88773	3.10113	3.38091	4.01889	4.14146
AL450384.2	0.503441	2.35271	-1.14996	0.261558	0.698317	0.708328	0.868041	0.713131	1.95929	-0.612841	-0.503951	0.529838	0.350388	-1.44194	0.254218
AL450998.2	1.88498	1.46424	1.11522	1.02087	0.857551	1.41929	1.83768	2.72794	3.28768	1.50437	1.94509	1.61344	2.01751	1.24521	1.39906
AL451064.2	-0.595029	-0.0625991	0.732281	0.445866	-0.944519	-0.299792	-0.961403	0.793591	0.422922	-0.29023	0.752569	-2.66454	0.388388	0.0362141	-1.628
AL451085.2	1.36761	0.258884	0.784824	1.11725	-0.292958	-0.299792	-0.103149	1.89607	-0.206805	0.306532	-1.1768	-0.71286	1.00741	1.03017	-0.166176
AL451165.2	-0.204073	0.392	0.533641	0.568172	0.129796	-0.113092	-0.794507	2.11538	-1.62537	-0.0145241	0.0220863	0.91396	-0.26726	-0.612365	0.0478996
AL512274.1	1.98483	-1.626	1.68921	1.35262	0.160579	-0.598872	0.84778	3.43115	3.81779	0.999093	0.860752	2.35352	1.86141	0.752986	3.07724
AL512306.2	-1.21885	-2.60385	1.05561	-1.16333	-0.864249	-0.155861	-0.0496988	2.03118	2.57991	-1.0315	-1.62537	-3.25757	-0.446294	-0.181513	-0.475386
AL512408.1	-0.282352	-0.605165	0.115393	0.192264	-1.85167	0.722195	-0.351441	0.875071	0.916345	-0.135064	-0.603735	-0.464205	1.34605	-0.392753	-0.166176
AL512625.1	2.76124	1.01143	3.62056	1.46789	1.41929	1.5842	1.15726	2.06697	2.07713	0.907905	1.52887	2.13254	1.58573	0.303804	0.947791
AL512625.2	1.84211	0.15118	2.14416	0.670214	-0.156915	-0.844496	0.284124	0.360046	-0.386213	-0.273161	-0.644555	-0.206449	0.860932	-1.73697	-0.524387
AL512625.3	-0.686083	1.1896	-0.48131	1.6008	-2.36333	0.582127	-1.76012	-1.64505	-1.77005	-4.13347	-3.20066	0.0537152	1.08308	-3.54501	0.890663
AL512785.2	1.58842	-1.70132	-0.477195	0.578047	-0.603264	-5.81847	-2.68928	1.53806	-1.2133	-1.79425	-1.38014	-0.560161	-0.894844	-1.11719	-1.37597
AL512791.2	0.962544	-0.869878	0.34216	0.066669	-1.14817	0.187182	-1.34223	2.03118	-0.930462	-0.336411	0.280013	-0.464205	0.23859	-0.330504	-0.057588
AL513314.2	0.563749	0.443467	0.636154	-0.700432	0.0186952	-0.759071	-0.538604	-0.277062	1.08426	-3.41293	0.210616	-0.948371	-0.161355	0.405321	-0.278953
AL513327.1	-5.72524	-2.60385	-5.68189	1.40919	-0.292958	0.849771	1.50997	-4.89562	3.05189	-5.81847	-1.32615	-2.4742	-5.09553	0.489377	-5.72524
AL513477.1	1.33371	-0.27019	-0.096012	0.334705	0.984905	0.535258	0.982259	1.86744	1.80097	0.631248	1.39506	1.4031	1.5619	-1.7882	0.713765
AL513497.1	-1.4877	-1.78103	-0.87527	-0.657421	-0.62409	-0.653703	-1.59621	0.277279	-0.727642	0.427488	-1.47817	0.779045	-0.209258	-1.33684	-1.06665
AL513523.1	0.338717	1.62769	0.0823038	0.147395	-0.131556	2.26554	1.11488	0.337713	2.91551	-0.336411	0.67739	-1.14196	1.16503	0.523278	0.254218
AL513534.2	2.09105	1.96651	0.154732	1.02087	1.53661	0.310447	0.105277	1.31594	-0.320965	1.02234	1.37119	-1.87824	0.154279	0.752986	-0.237961
AL513548.1	1.24761	1.05561	1.74351	0.66763	-0.257271	0.0865263	0.68545	-0.563221	1.24164	-0.336411	0.752569	1.0292	0.913141	0.051466	0.694971
AL513548.4	0.792381	0.560696	1.2755	0.386451	-0.776785	0.219261	0.605543	-0.602919	-0.452317	-1.43526	-0.0867213	0.901816	0.23859	-0.284509	0.0248711
AL513550.1	1.90707	2.22469	2.25364	2.79725	1.30074	2.01514	1.40919	2.06213	2.15755	1.44998	1.39506	1.60045	1.89624	1.72992	2.3746
AL589666.1	-1.97612	-0.0951392	-1.57991	0.433761	0.486438	-0.447631	-2.96843	0.653581	0.296276	1.00497	-1.71769	-0.0123515	0.00197067	0.510194	-0.0252618
AL589743.1	6.86827	4.49596	1.52597	6.64869	5.98499	5.30066	6.09097	6.0126	7.47008	5.92996	6.47709	5.92642	6.34541	6.28383	5.04851
AL589843.2	-0.867241	0.982383	-1.80945	0.992491	-0.921261	-1.86527	-0.794507	-1.84516	-0.597073	-4.38969	-1.1768	-1.17133	-1.43792	0.155132	-1.628
AL589863.1	-0.282352	-1.18394	-0.0426135	-3.17247	0.208987	0.372677	1.09161	1.31594	-1.3315	-1.73483	1.19959	-0.522875	0.273871	-0.676308	-0.948389
AL589993.1	-1.12076	-1.11902	-1.03	0.882489	-1.24198	-0.653703	-0.103149	-0.602919	-1.62537	1.06387	0.901975	-2.00903	-0.941679	1.36808	0.214893
AL590004.3	-1.3356	4.76638	3.25618	-2.09292	-2.36333	0.443467	0.261558	-0.954302	-1.11705	-0.336411	-3.55981	-0.860388	2.2964	-0.128661	0.340622
AL590327.1	5.55667	2.674	3.60865	5.71407	3.24608	3.46769	3.80055	3.4949	4.9564	4.64317	3.64094	5.1092	4.14397	5.12274	3.11336
AL590399.1	1.80023	1.82526	2.53746	0.244542	1.35361	1.17937	0.928073	1.59439	1.61255	1.18524	1.48958	1.60766	1.13795	0.704609	0.505572
AL590428.1	0.893685	-2.93534	0.209428	-2.56758	-3.12382	-0.24599	-2.62334	2.15818	0.227403	-0.455219	-0.803441	-2.66454	0.529759	-1.96863	-2.63001
AL590560.1	3.4949	2.10495	2.3078	1.74904	1.82772	1.45512	1.9777	1.30484	2.03095	1.22816	2.97347	3.62351	4.01458	3.62128	1.47711
AL590560.2	4.00993	3.67322	4.44859	4.03711	4.43534	2.98266	3.95577	2.18792	3.33675	1.55913	4.1618	4.61902	3.1037	5.19521	3.05401
AL590617.2	0.0823038	0.088886	-0.87527	0.427105	-0.581679	-0.415999	-1.45601	0.627476	0.00837279	-0.680991	-0.274187	-0.584669	-1.62067	-0.446294	-1.06665
AL590652.1	1.5827	1.15607	1.05561	-0.123427	-0.62409	-2.4742	1.0248	-2.95372	0.335031	-0.716246	0.0220863	-0.990841	0.821488	-0.096012	-1.33438
AL590708.1	1.13538	-1.626	2.08151	0.627476	1.20201	-1.27375	-1.17613	-0.226518	-0.727642	-1.86108	-0.938197	0.147102	-0.323385	-0.128661	-0.475386
AL590764.1	-2.34567	-0.653703	-1.63159	-5.81847	-0.337118	-0.532496	-0.294727	-1.84516	-1.11705	0.337982	-5.21572	-2.66454	-2.9496	-1.64099	0.675155
AL590867.2	1.37518	0.903881	0.131279	-0.752549	1.24116	0.348499	0.573081	1.32851	0.550156	0.45336	0.151338	0.751389	1.05561	-0.466357	1.23056
AL590999.1	0.631248	-1.92437	-0.410989	-0.4599	0.591297	-0.415999	0.261558	-0.954302	-0.206805	0.306532	-0.701833	1.4368	1.11572	-1.16062	0.522813
AL591485.1	2.70259	3.02035	4.71923	2.96055	1.27097	2.2837	2.00749	2.65305	1.73362	1.59543	1.73211	3.224	2.5051	1.90816	1.70597
AL591623.1	-0.708399	0.630261	-1.03	-0.801974	-1.61659	-0.113092	-0.103149	-0.709614	-0.930462	-2.49877	-0.428938	-2.30054	-0.385963	-0.837888	0.303588
AL591684.2	2.49684	2.58581	1.98551	0.773961	2.56285	1.97283	2.60291	3.04811	1.21617	0.693734	1.74712	1.72979	2.58491	2.06395	1.8781
AL591806.3	0.446047	0.947791	2.38425	3.94179	2.19675	-5.81847	-1.41034	2.80797	-1.20988	2.69157	2.01751	3.68493	2.24456	2.75781	1.27656
AL591845.1	3.00254	3.51209	2.91191	1.19848	0.21882	0.339283	1.50563	2.02364	2.47375	1.30925	2.58197	1.95901	2.72819	0.620644	0.321655
AL591846.1	2.81944	-4.31778	4.12851	-5.81847	2.1671	-5.81847	-5.81847	-2.95372	-2.45233	-5.81847	1.84896	-5.09394	-5.81847	2.58017	-5.72524
AL591848.4	2.68311	2.02306	0.966148	0.445866	-0.411257	1.2492	1.11488	1.0219	-0.320965	-1.14902	1.6667	1.25159	1.80829	1.95856	-0.410162
AL592148.3	1.1893	-0.653703	-0.753194	-1.25702	-0.292958	0.109528	-1.34223	-0.13971	0.849771	-0.336411	-0.209258	-0.12354	0.321655	-0.486321	0.806776
AL592158.1	0.140482	-2.09292	1.3954	0.533797	-0.131556	0.567823	-1.8988	0.0618965	5.85178	-1.86108	1.68057	-2.66454	-1.3292	-0.486321	0.340622
AL592435.1	2.31236	2.08239	2.34215	2.36637	0.932206	2.16649	1.49323	2.02033	1.9798	2.12208	1.00847	0.812993	2.64485	1.75559	1.38876
AL596202.1	1.85659	1.6638	0.366555	-0.096012	-0.110702	-0.136204	0.768408	-0.0251306	2.45718	0.344263	0.959477	0.203866	1.21928	0.68545	0.231085
AL596244.1	0.109528	0.258884	-0.337416	0.022742	1.5669	0.708328	0.221237	-2.95372	-0.597073	-1.14902	0.567549	0.562	-1.62067	0.155132	0.435221
AL603750.1	0.109528	0.560696	-0.096012	1.11725	-0.0918738	0.800254	-0.351441	1.56803	0.00837279	-2.49877	-0.603735	-1.17133	-0.02232	0.387621	-1.96906
AL604028.2	0.254707	1.39411	0.761894	1.09495	0.670593	1.17532	1.24866	0.337713	1.80097	-0.801178	0.901975	-0.522875	0.848087	1.60879	0.962544
AL606760.1	0.844329	-1.3563	1.58298	-0.0789061	-0.581679	0.0563369	-0.708838	2.08695	-0.320965	-0.0145241	-0.209258	0.0841442	0.388388	0.289083	0.435221
AL606834.1	-0.282352	-0.545154	-0.297477	-0.324745	-1.44876	-0.462296	-1.45601	0.0618965	1.24164	-2.01964	-0.603735	0.0841442	-1.87039	0.197986	-0.118342
AL627309.5	4.17955	4.75603	2.37027	3.76067	2.50058	4.92141	4.32258	2.54091	3.79954	2.51036	3.89475	2.33537	3.39176	3.74323	3.87277
AL627309.6	0.62452	1.81172	-0.203326	0.0948192	-1.17277	1.56669	1.75559	0.312513	-2.8237	-0.426036	1.27097	-0.694562	0.257579	0.634594	0.325592
AL645568.1	0.140482	0.968866	0.0361104	-0.801974	-0.864249	0.646634	0.784824	1.08426	1.12073	0.968562	0.785646	0.299068	0.321655	-0.181513	1.0292
AL645608.2	2.94934	3.51544	-3.18838	0.597906	-2.55118	0.633423	-3.06726	-0.954302	1.80097	1.93408	-0.209258	-0.990841	-4.57368	-3.60781	-1.96906
AL645608.5	0.122975	-1.83416	-1.88357	-0.57199	0.026928	-2.40166	-3.4731	-0.654437	2.28738	0.242596	0.355977	0.420593	1.31392	-0.698793	-3.56327
AL645922.1	-5.72524	1.50579	2.63466	-5.81847	1.32796	-0.0915658	-5.81847	-4.89562	1.64465	-5.81847	1.9348	1.93045	-5.81847	2.52574	2.70586
AL645929.3	-1.12076	-1.11902	3.13451	-1.16333	-0.62409	-5.81847	-4.12668	-4.89562	0.116697	-0.944519	0.567549	0.378058	0.0153758	0.465822	0.254218
AL645933.2	0.765208	-1.01239	2.91465	-3.17247	-0.131556	0.219261	1.11488	-4.89562	-2.45233	-1.59044	0.860752	1.66284	-4.57368	0.650641	0.991502
AL662795.2	4.51633	5.02948	4.40225	4.25748	3.02163	4.00753	4.48457	3.30004	3.99435	2.95164	4.27745	3.355	4.51536	3.65038	3.6845
AL662844.4	1.40195	0.664388	3.02791	0.192264	0.472557	0.776628	1.52657	0.755142	1.76947	0.831629	0.387193	1.16843	1.90806	1.36808	1.17937
AL662899.2	-0.00829919	1.38589	0.056993	-0.0978585	0.249846	-5.81847	1.3161	-0.356084	1.81805	-0.535703	0.152508	1.02816	0.861339	-0.417467	-1.00879
AL662907.1	-1.3356	-0.122813	-0.0426135	0.261558	2.06973	-1.77181	-0.0496988	-0.709614	0.509747	-2.01964	-1.1768	-2.00903	-0.02232	-0.565141	-0.867209
AL662907.2	-0.467775	0.258884	0.00197067	-1.628	-3.12382	-0.653703	-0.240063	-0.709614	0.581144	-2.97106	-0.132776	-2.66454	0.0153758	-1.96863	-1.628
AL669831.1	3.84352	5.22705	3.41351	3.85117	2.56367	4.88736	5.55441	2.90542	4.96264	2.9683	3.95078	2.67776	3.88034	3.54182	4.36372
AL669831.5	1.28974	0.637519	0.49061	0.404525	-0.80597	1.01143	1.49299	-0.191869	2.74666	0.691582	0.737931	1.85042	0.953865	0.848637	0.651323
AL669918.1	0.482902	2.89381	4.99554	1.08709	4.69174	3.47595	4.10207	2.65038	0.755561	3.74231	0.949168	2.76124	3.48406	2.76471	4.27223
AL671762.1	2.41975	4.18517	2.66761	3.52739	-5.72524	2.24607	3.22561	1.88622	4.97049	3.42603	3.96149	4.32153	4.04972	2.33368	-5.72524
AL683813.1	0.932206	1.25049	0.798733	-0.222788	0.963948	0.187182	0.52722	0.43975	2.15755	0.0813388	1.17293	0.344818	1.6246	0.116197	1.0292
AL691432.2	3.0606	2.41747	2.81926	3.08215	1.22044	1.64393	1.6008	1.93032	3.53984	2.09118	2.40229	3.63384	3.04058	1.79136	0.675155
AL691447.2	-0.0939306	-0.311716	-0.822108	-0.947784	-0.460418	1.2053	-1.59621	-1.33238	-1.3315	0.615884	2.11733	-1.76618	-0.603735	0.815562	0.340622
AL691482.3	0.317471	-3.87021	1.88374	-0.24599	1.4943	-0.391632	0.67693	0.416	2.72683	-0.260822	0.0474054	0.87164	1.87048	0.961627	-1.00972
AL731559.1	-1.12076	1.06863	-0.503951	-1.16333	0.129796	1.30694	-0.103149	-1.84516	1.50625	-1.14902	0.567549	-2.66454	0.529759	-0.676308	0.157867
AL731563.3	0.403777	1.57808	1.43266	-0.716107	0.591297	0.567823	1.14925	0.22629	2.30304	-0.406739	-0.0867213	-0.0344303	1.24863	0.926801	-0.410162
AL731569.1	1.24761	1.25049	3.08215	0.301686	0.591297	-0.299792	0.552994	2.07333	1.45637	0.267005	1.25683	0.431645	1.24863	0.650641	0.744527
AL731577.2	1.49562	1.00741	1.3722	2.28265	1.98654	1.2415	-0.322859	3.32456	1.65073	2.16211	1.62485	1.64444	1.53667	0.806776	1.75242
AL732372.2	3.20287	4.19086	2.56446	2.5426	2.05056	3.94179	3.78505	1.92396	2.61004	2.17711	3.12793	1.19848	3.19259	2.70324	3.48653
AL732372.3	-1.27056	0.316877	-0.431392	-2.02373	-3.27327	-0.444956	0.792203	-0.343831	-0.383387	-1.28933	-0.177925	-2.52798	0.220808	-2.45908	-0.821598
[truncated: 16,437 more rows]
