# Supplementary material for: The CHK1 inhibitor prexasertib in BRCA wild-type platinum-resistant recurrent high-grade serous ovarian carcinoma: a phase 2 trial
Source: Nat Commun. 2024 Mar 30;15:2805. doi: 10.1038/s41467-024-47215-6 (PMC10981752; doi:10.1038/s41467-024-47215-6)
Supplement: Supplementary file 9 — Supplementary Data 6 [file 41467_2024_47215_MOESM9_ESM.xlsx]

## Sheet: Sheet1
Supplementary Data 6. Enriched KEGG pathways in clinical benefit (CB) and no clinical benefit (NCB) groups.
Enriched pathways in NCB group
Name	Size	Enrichment scroes	Normalized enrichment scroes (NES)	|NES|	Nominal p-value	FDR q-value	FWER p-value	Rank at max	Leading edge
KEGG_TASTE_TRANSDUCTION	29	-0.600017	-1.88568	1.88568	0.000687758	0.017454	0.0352	1937	tags=41%, list=11%, signal=46%		Gene_set-based permutation mode with 5,000 premutations was used for GSEA analysis.
KEGG_DNA_REPLICATION	35	-0.553218	-1.81042	1.81042	0.00100604	0.0253012	0.099	4656	tags=43%, list=25%, signal=57%		All statistical tests were done by GSEA software (https://www.gsea-msigdb.org/gsea/doc/GSEAUserGuideFrame.html?Interpreting_GSEA)
KEGG_HOMOLOGOUS_RECOMBINATION	27	-0.560798	-1.72073	1.72073	0.00368386	0.0468763	0.2512	6090	tags=67%, list=33%, signal=99%
KEGG_BASE_EXCISION_REPAIR	33	-0.485036	-1.56416	1.56416	0.0160245	0.172503	0.7606	5246	tags=45%, list=28%, signal=63%
KEGG_LONG_TERM_DEPRESSION	58	-0.403462	-1.45781	1.45781	0.0251968	0.337468	0.968	3874	tags=31%, list=21%, signal=39%
KEGG_RIBOSOME	84	-0.356126	-1.37455	1.37455	0.0390503	0.515534	0.9984	8350	tags=73%, list=45%, signal=132%
KEGG_BASAL_TRANSCRIPTION_FACTORS	32	-0.426603	-1.35942	1.35942	0.089395	0.490598	0.9996	2319	tags=22%, list=13%, signal=25%
KEGG_CARDIAC_MUSCLE_CONTRACTION	59	-0.365058	-1.32162	1.32162	0.074133	0.554208	1	3530	tags=29%, list=19%, signal=36%
KEGG_RNA_POLYMERASE	28	-0.415134	-1.29119	1.29119	0.138451	0.598489	1	3039	tags=29%, list=16%, signal=34%
KEGG_SPLICEOSOME	126	-0.314255	-1.289	1.289	0.0697334	0.546145	1	8742	tags=63%, list=47%, signal=118%
KEGG_ADIPOCYTOKINE_SIGNALING_PATHWAY	62	-0.345497	-1.26488	1.26488	0.1172	0.574772	1	3394	tags=23%, list=18%, signal=28%
KEGG_MISMATCH_REPAIR	22	-0.427787	-1.25341	1.25341	0.181448	0.563738	1	7854	tags=59%, list=43%, signal=103%
KEGG_HYPERTROPHIC_CARDIOMYOPATHY_HCM	69	-0.330677	-1.23859	1.23859	0.131851	0.568528	1	2967	tags=25%, list=16%, signal=29%
KEGG_DILATED_CARDIOMYOPATHY	74	-0.31716	-1.19571	1.19571	0.165891	0.671466	1	3530	tags=27%, list=19%, signal=33%
KEGG_NITROGEN_METABOLISM	19	-0.419107	-1.1764	1.1764	0.256595	0.695355	1	1507	tags=26%, list=8%, signal=29%
KEGG_GNRH_SIGNALING_PATHWAY	84	-0.300652	-1.16021	1.16021	0.201738	0.709341	1	3794	tags=25%, list=21%, signal=31%
KEGG_ARRHYTHMOGENIC_RIGHT_VENTRICULAR_CARDIOMYOPATHY_ARVC	64	-0.313591	-1.15431	1.15431	0.225806	0.688469	1	2967	tags=23%, list=16%, signal=28%
KEGG_AXON_GUIDANCE	124	-0.281359	-1.14933	1.14933	0.192669	0.667286	1	4573	tags=30%, list=25%, signal=39%
KEGG_RNA_DEGRADATION	53	-0.322406	-1.14651	1.14651	0.235602	0.641166	1	6680	tags=45%, list=36%, signal=71%
KEGG_PROGESTERONE_MEDIATED_OOCYTE_MATURATION	80	-0.289754	-1.10745	1.10745	0.274821	0.737351	1	1594	tags=14%, list=9%, signal=15%
KEGG_NUCLEOTIDE_EXCISION_REPAIR	43	-0.314189	-1.06974	1.06974	0.356326	0.83352	1	6403	tags=35%, list=35%, signal=53%
KEGG_INSULIN_SIGNALING_PATHWAY	125	-0.251291	-1.02919	1.02919	0.392836	0.94339	1	3572	tags=19%, list=19%, signal=24%
KEGG_GLYCOSAMINOGLYCAN_BIOSYNTHESIS_KERATAN_SULFATE	15	-0.382872	-1.01742	1.01742	0.433008	0.946783	1	1888	tags=20%, list=10%, signal=22%
KEGG_STARCH_AND_SUCROSE_METABOLISM	34	-0.302341	-0.982338	0.982338	0.489453	1	1	1591	tags=15%, list=9%, signal=16%
KEGG_TYPE_II_DIABETES_MELLITUS	42	-0.28399	-0.959264	0.959264	0.531116	1	1	3533	tags=24%, list=19%, signal=29%
KEGG_PANTOTHENATE_AND_COA_BIOSYNTHESIS	16	-0.347332	-0.95313	0.95313	0.523345	1	1	2845	tags=25%, list=15%, signal=30%
KEGG_N_GLYCAN_BIOSYNTHESIS	46	-0.270436	-0.935435	0.935435	0.567987	1	1	1682	tags=11%, list=9%, signal=12%
KEGG_VASCULAR_SMOOTH_MUSCLE_CONTRACTION	99	-0.233117	-0.925957	0.925957	0.605968	1	1	3999	tags=25%, list=22%, signal=32%
KEGG_GALACTOSE_METABOLISM	22	-0.307246	-0.905319	0.905319	0.599386	1	1	1415	tags=14%, list=8%, signal=15%
KEGG_MAPK_SIGNALING_PATHWAY	233	-0.203671	-0.900306	0.900306	0.731051	1	1	3816	tags=22%, list=21%, signal=28%
KEGG_EPITHELIAL_CELL_SIGNALING_IN_HELICOBACTER_PYLORI_INFECTION	65	-0.235757	-0.876883	0.876883	0.691331	1	1	3711	tags=17%, list=20%, signal=21%
KEGG_GLYCOSAMINOGLYCAN_BIOSYNTHESIS_HEPARAN_SULFATE	23	-0.288041	-0.860154	0.860154	0.66368	1	1	3400	tags=26%, list=18%, signal=32%
KEGG_BASAL_CELL_CARCINOMA	46	-0.24446	-0.843852	0.843852	0.736657	1	1	5007	tags=37%, list=27%, signal=51%
KEGG_GLYCOSPHINGOLIPID_BIOSYNTHESIS_LACTO_AND_NEOLACTO_SERIES	25	-0.275861	-0.837408	0.837408	0.699184	1	1	2746	tags=20%, list=15%, signal=23%
KEGG_OOCYTE_MEIOSIS	101	-0.210306	-0.833611	0.833611	0.806173	1	1	1903	tags=10%, list=10%, signal=11%
KEGG_THYROID_CANCER	28	-0.269369	-0.833154	0.833154	0.719132	1	1	5104	tags=25%, list=28%, signal=35%
KEGG_CELL_CYCLE	121	-0.198935	-0.812658	0.812658	0.859561	1	1	5398	tags=29%, list=29%, signal=41%
KEGG_ETHER_LIPID_METABOLISM	25	-0.265258	-0.801546	0.801546	0.759654	1	1	1667	tags=16%, list=9%, signal=18%
KEGG_MELANOGENESIS	85	-0.208015	-0.798898	0.798898	0.859164	1	1	1184	tags=9%, list=6%, signal=10%
KEGG_NEUROTROPHIN_SIGNALING_PATHWAY	121	-0.185048	-0.755378	0.755378	0.94825	1	1	3816	tags=18%, list=21%, signal=23%
KEGG_UBIQUITIN_MEDIATED_PROTEOLYSIS	131	-0.170767	-0.700964	0.700964	0.983406	1	1	6145	tags=31%, list=33%, signal=47%
KEGG_LONG_TERM_POTENTIATION	59	-0.186141	-0.674932	0.674932	0.962739	1	1	4844	tags=24%, list=26%, signal=32%
KEGG_REGULATION_OF_AUTOPHAGY	19	-0.231848	-0.652273	0.652273	0.923346	1	1	3117	tags=16%, list=17%, signal=19%
KEGG_PYRIMIDINE_METABOLISM	94	-0.162843	-0.637963	0.637963	0.993992	1	1	3039	tags=17%, list=16%, signal=20%
KEGG_LYSINE_DEGRADATION	44	-0.184498	-0.634596	0.634596	0.97713	1	1	5582	tags=34%, list=30%, signal=49%
KEGG_TIGHT_JUNCTION	111	-0.154757	-0.622868	0.622868	0.999122	1	1	3726	tags=16%, list=20%, signal=20%
KEGG_GLYOXYLATE_AND_DICARBOXYLATE_METABOLISM	15	-0.231051	-0.611889	0.611889	0.931905	1	1	1167	tags=7%, list=6%, signal=7%
KEGG_ADHERENS_JUNCTION	71	-0.161144	-0.611419	0.611419	0.993178	1	1	935	tags=6%, list=5%, signal=6%
KEGG_FRUCTOSE_AND_MANNOSE_METABOLISM	29	-0.186657	-0.58834	0.58834	0.975981	1	1	1415	tags=7%, list=8%, signal=7%
KEGG_VASOPRESSIN_REGULATED_WATER_REABSORPTION	41	-0.165353	-0.556221	0.556221	0.992021	1	1	3255	tags=15%, list=18%, signal=18%
KEGG_SNARE_INTERACTIONS_IN_VESICULAR_TRANSPORT	37	-0.152017	-0.504232	0.504232	0.997285	0.99726	1	6192	tags=35%, list=34%, signal=53%
Enriched pathways in CB group
Name	Size	Enrichment scroes	Normalized enrichment scroes	|NES|	Nominal p-value	FDR q-value	FWER p-value	Rank at max	Leading edge
KEGG_COMPLEMENT_AND_COAGULATION_CASCADES	68	0.577715	2.31763	2.31763	0	0	0	5962	tags=75%, list=32%, signal=110%
KEGG_ECM_RECEPTOR_INTERACTION	78	0.508636	2.10011	2.10011	0	0.00309555	0.0032	4633	tags=59%, list=25%, signal=78%
KEGG_METABOLISM_OF_XENOBIOTICS_BY_CYTOCHROME_P450	44	0.565388	2.0824	2.0824	0	0.00243887	0.0038	3973	tags=48%, list=22%, signal=61%
KEGG_CELL_ADHESION_MOLECULES_CAMS	122	0.467427	2.08067	2.08067	0	0.00182915	0.0038	4360	tags=61%, list=24%, signal=79%
KEGG_AUTOIMMUNE_THYROID_DISEASE	30	0.597353	2.02715	2.02715	0.000484261	0.00336188	0.009	4822	tags=73%, list=26%, signal=99%
KEGG_CYTOKINE_CYTOKINE_RECEPTOR_INTERACTION	194	0.423904	2.01803	2.01803	0	0.00316611	0.0102	4569	tags=49%, list=25%, signal=64%
KEGG_SYSTEMIC_LUPUS_ERYTHEMATOSUS	51	0.516771	1.98223	1.98223	0	0.00396797	0.0144	5187	tags=61%, list=28%, signal=84%
KEGG_PROPANOATE_METABOLISM	30	0.579793	1.96454	1.96454	0.000480769	0.00432917	0.018	6344	tags=73%, list=34%, signal=112%
KEGG_DRUG_METABOLISM_CYTOCHROME_P450	48	0.51317	1.93802	1.93802	0	0.0052774	0.0246	3973	tags=48%, list=22%, signal=61%
KEGG_ARGININE_AND_PROLINE_METABOLISM	51	0.505241	1.92001	1.92001	0	0.00579629	0.0302	3154	tags=41%, list=17%, signal=50%
KEGG_ALLOGRAFT_REJECTION	29	0.574881	1.91697	1.91697	0	0.00540959	0.031	5179	tags=76%, list=28%, signal=105%
KEGG_TOLL_LIKE_RECEPTOR_SIGNALING_PATHWAY	87	0.450487	1.90187	1.90187	0	0.00590421	0.037	2969	tags=30%, list=16%, signal=35%
KEGG_HEMATOPOIETIC_CELL_LINEAGE	70	0.465166	1.8927	1.8927	0	0.00609087	0.0414	4584	tags=57%, list=25%, signal=76%
KEGG_VALINE_LEUCINE_AND_ISOLEUCINE_DEGRADATION	44	0.505212	1.86665	1.86665	0	0.00754115	0.0552	6344	tags=70%, list=34%, signal=107%
KEGG_TYPE_I_DIABETES_MELLITUS	33	0.537003	1.85369	1.85369	0.00248756	0.00835495	0.0656	5179	tags=64%, list=28%, signal=88%
KEGG_FOCAL_ADHESION	186	0.389258	1.84663	1.84663	0	0.00841956	0.0708	3640	tags=31%, list=20%, signal=38%
KEGG_LEUKOCYTE_TRANSENDOTHELIAL_MIGRATION	102	0.424452	1.84387	1.84387	0	0.00818043	0.0728	4687	tags=44%, list=25%, signal=59%
KEGG_NATURAL_KILLER_CELL_MEDIATED_CYTOTOXICITY	98	0.423929	1.82797	1.82797	0	0.00904159	0.0844	4049	tags=41%, list=22%, signal=52%
KEGG_NICOTINATE_AND_NICOTINAMIDE_METABOLISM	22	0.582371	1.8275	1.8275	0.00187705	0.00862459	0.0848	721	tags=27%, list=4%, signal=28%
KEGG_INTESTINAL_IMMUNE_NETWORK_FOR_IGA_PRODUCTION	36	0.516389	1.82159	1.82159	0.00148295	0.00883403	0.0916	4822	tags=67%, list=26%, signal=90%
KEGG_GRAFT_VERSUS_HOST_DISEASE	29	0.541553	1.81979	1.81979	0.00245339	0.00846513	0.0922	4822	tags=69%, list=26%, signal=93%
KEGG_ANTIGEN_PROCESSING_AND_PRESENTATION	57	0.45831	1.78691	1.78691	0.000532198	0.0112132	0.125	5039	tags=58%, list=27%, signal=79%
KEGG_ALANINE_ASPARTATE_AND_GLUTAMATE_METABOLISM	28	0.536494	1.78638	1.78638	0.00530888	0.010742	0.1252	3154	tags=39%, list=17%, signal=47%
KEGG_GLYCOSAMINOGLYCAN_BIOSYNTHESIS_CHONDROITIN_SULFATE	21	0.569094	1.75724	1.75724	0.00712589	0.0135402	0.1606	3156	tags=38%, list=17%, signal=46%
KEGG_RETINOL_METABOLISM	38	0.488673	1.75238	1.75238	0.0049554	0.013656	0.168	3973	tags=42%, list=22%, signal=54%
KEGG_GLUTATHIONE_METABOLISM	44	0.469342	1.72585	1.72585	0.0035479	0.0167912	0.2106	5753	tags=55%, list=31%, signal=79%
KEGG_VIRAL_MYOCARDITIS	60	0.439134	1.72336	1.72336	0.0021322	0.0166404	0.2168	4822	tags=52%, list=26%, signal=70%
KEGG_FATTY_ACID_METABOLISM	41	0.465907	1.68186	1.68186	0.00650976	0.0233303	0.2964	5590	tags=66%, list=30%, signal=94%
KEGG_CHEMOKINE_SIGNALING_PATHWAY	166	0.358103	1.6786	1.6786	0	0.0231128	0.3034	3397	tags=33%, list=18%, signal=40%
KEGG_PEROXISOME	75	0.40468	1.66309	1.66309	0.000548546	0.0254879	0.339	5753	tags=56%, list=31%, signal=81%
KEGG_ABC_TRANSPORTERS	41	0.447256	1.63723	1.63723	0.00763359	0.0307091	0.4024	2801	tags=39%, list=15%, signal=46%
KEGG_PRIMARY_IMMUNODEFICIENCY	30	0.478035	1.60112	1.60112	0.0161527	0.0400955	0.5026	5254	tags=70%, list=29%, signal=98%
KEGG_ASTHMA	20	0.524973	1.60097	1.60097	0.024212	0.0389246	0.5028	4822	tags=70%, list=26%, signal=95%
KEGG_TRYPTOPHAN_METABOLISM	31	0.467676	1.5896	1.5896	0.0181106	0.0413705	0.5358	5590	tags=61%, list=30%, signal=88%
KEGG_SPHINGOLIPID_METABOLISM	35	0.446283	1.57048	1.57048	0.0188026	0.0476116	0.5976	3721	tags=46%, list=20%, signal=57%
KEGG_ARACHIDONIC_ACID_METABOLISM	44	0.425278	1.56746	1.56746	0.0158893	0.0474124	0.608	2812	tags=34%, list=15%, signal=40%
KEGG_PORPHYRIN_AND_CHLOROPHYLL_METABOLISM	27	0.472857	1.55919	1.55919	0.0253659	0.0489552	0.629	4711	tags=48%, list=26%, signal=65%
KEGG_STEROID_BIOSYNTHESIS	16	0.539615	1.5509	1.5509	0.0332553	0.0508423	0.6518	1501	tags=38%, list=8%, signal=41%
KEGG_NEUROACTIVE_LIGAND_RECEPTOR_INTERACTION	146	0.334655	1.53152	1.53152	0.00264375	0.05713	0.7056	2561	tags=28%, list=14%, signal=32%
KEGG_BETA_ALANINE_METABOLISM	20	0.500811	1.53057	1.53057	0.0406842	0.0560686	0.7086	6193	tags=75%, list=34%, signal=113%
KEGG_TGF_BETA_SIGNALING_PATHWAY	78	0.364362	1.51479	1.51479	0.0078256	0.0617218	0.7534	2383	tags=22%, list=13%, signal=25%
KEGG_LEISHMANIA_INFECTION	64	0.378436	1.4995	1.4995	0.0129241	0.067062	0.789	4233	tags=41%, list=23%, signal=53%
KEGG_CITRATE_CYCLE_TCA_CYCLE	29	0.442554	1.48894	1.48894	0.0367203	0.0709838	0.8172	7152	tags=62%, list=39%, signal=101%
KEGG_STEROID_HORMONE_BIOSYNTHESIS	30	0.43492	1.47685	1.47685	0.04209	0.0754754	0.84	5106	tags=50%, list=28%, signal=69%
KEGG_PYRUVATE_METABOLISM	35	0.423153	1.47299	1.47299	0.044878	0.0758813	0.848	6456	tags=54%, list=35%, signal=83%
KEGG_DRUG_METABOLISM_OTHER_ENZYMES	32	0.429867	1.46773	1.46773	0.0440252	0.0771149	0.8576	5106	tags=53%, list=28%, signal=73%
KEGG_AMINO_SUGAR_AND_NUCLEOTIDE_SUGAR_METABOLISM	41	0.399806	1.45306	1.45306	0.0362986	0.0835759	0.8898	5507	tags=49%, list=30%, signal=69%
KEGG_CYTOSOLIC_DNA_SENSING_PATHWAY	39	0.400471	1.44585	1.44585	0.0404595	0.0862584	0.8994	3367	tags=36%, list=18%, signal=44%
KEGG_GLYCINE_SERINE_AND_THREONINE_METABOLISM	29	0.428941	1.44106	1.44106	0.051269	0.0872955	0.9062	4161	tags=48%, list=23%, signal=62%
KEGG_GLYCOSAMINOGLYCAN_DEGRADATION	19	0.480931	1.43863	1.43863	0.0656335	0.0869184	0.9096	2216	tags=26%, list=12%, signal=30%
KEGG_CYSTEINE_AND_METHIONINE_METABOLISM	31	0.418997	1.4221	1.4221	0.0459033	0.0953089	0.9322	5422	tags=48%, list=29%, signal=68%
KEGG_GLYCOLYSIS_GLUCONEOGENESIS	52	0.360916	1.37893	1.37893	0.0557851	0.125416	0.9732	5429	tags=52%, list=29%, signal=73%
KEGG_SELENOAMINO_ACID_METABOLISM	25	0.423755	1.35872	1.35872	0.086324	0.14094	0.9846	3939	tags=36%, list=21%, signal=46%
KEGG_PATHOGENIC_ESCHERICHIA_COLI_INFECTION	50	0.356845	1.35127	1.35127	0.0618503	0.144816	0.9874	6076	tags=44%, list=33%, signal=65%
KEGG_LYSOSOME	115	0.305499	1.35003	1.35003	0.0322188	0.143342	0.9874	5547	tags=37%, list=30%, signal=52%
KEGG_PROTEASOME	41	0.370862	1.34704	1.34704	0.0736734	0.143535	0.9886	7206	tags=54%, list=39%, signal=88%
KEGG_PENTOSE_PHOSPHATE_PATHWAY	22	0.430727	1.33755	1.33755	0.114435	0.150013	0.9924	6478	tags=64%, list=35%, signal=98%
KEGG_O_GLYCAN_BIOSYNTHESIS	28	0.380504	1.27144	1.27144	0.1277	0.221562	0.9996	1495	tags=21%, list=8%, signal=23%
KEGG_PARKINSONS_DISEASE	116	0.286229	1.2687	1.2687	0.0557644	0.221488	0.9996	5625	tags=44%, list=31%, signal=63%
KEGG_APOPTOSIS	81	0.304846	1.26092	1.26092	0.0867052	0.228059	0.9996	2993	tags=23%, list=16%, signal=28%
KEGG_REGULATION_OF_ACTIN_CYTOSKELETON	183	0.266676	1.2595	1.2595	0.0358902	0.226249	0.9996	4251	tags=28%, list=23%, signal=36%
KEGG_P53_SIGNALING_PATHWAY	67	0.305098	1.22395	1.22395	0.127939	0.275208	1	3634	tags=33%, list=20%, signal=41%
KEGG_SMALL_CELL_LUNG_CANCER	82	0.292887	1.21656	1.21656	0.11936	0.282341	1	3640	tags=26%, list=20%, signal=32%
KEGG_T_CELL_RECEPTOR_SIGNALING_PATHWAY	100	0.28066	1.21396	1.21396	0.102564	0.281813	1	4951	tags=34%, list=27%, signal=46%
KEGG_VEGF_SIGNALING_PATHWAY	66	0.299696	1.19584	1.19584	0.158713	0.307114	1	2754	tags=20%, list=15%, signal=23%
KEGG_WNT_SIGNALING_PATHWAY	129	0.264991	1.19429	1.19429	0.108228	0.305318	1	4674	tags=29%, list=25%, signal=39%
KEGG_TYROSINE_METABOLISM	35	0.342518	1.19158	1.19158	0.190066	0.305561	1	3718	tags=40%, list=20%, signal=50%
KEGG_ALDOSTERONE_REGULATED_SODIUM_REABSORPTION	33	0.344208	1.19117	1.19117	0.202595	0.301653	1	3899	tags=33%, list=21%, signal=42%
KEGG_ALZHEIMERS_DISEASE	152	0.251342	1.1626	1.1626	0.128016	0.347664	1	5625	tags=41%, list=31%, signal=58%
KEGG_CALCIUM_SIGNALING_PATHWAY	135	0.256141	1.15915	1.15915	0.140026	0.348911	1	4049	tags=35%, list=22%, signal=44%
KEGG_NOD_LIKE_RECEPTOR_SIGNALING_PATHWAY	59	0.292272	1.14438	1.14438	0.205553	0.372714	1	2993	tags=22%, list=16%, signal=26%
KEGG_RIG_I_LIKE_RECEPTOR_SIGNALING_PATHWAY	50	0.301783	1.14313	1.14313	0.219598	0.369911	1	2806	tags=20%, list=15%, signal=24%
KEGG_B_CELL_RECEPTOR_SIGNALING_PATHWAY	73	0.276737	1.14097	1.14097	0.202915	0.369087	1	5709	tags=34%, list=31%, signal=49%
KEGG_JAK_STAT_SIGNALING_PATHWAY	107	0.255923	1.1207	1.1207	0.203971	0.403909	1	4655	tags=35%, list=25%, signal=46%
KEGG_BUTANOATE_METABOLISM	30	0.332139	1.116	1.116	0.284024	0.408346	1	6456	tags=70%, list=35%, signal=108%
KEGG_ENDOCYTOSIS	175	0.229587	1.0762	1.0762	0.260208	0.491518	1	4376	tags=30%, list=24%, signal=39%
KEGG_LINOLEIC_ACID_METABOLISM	16	0.3725	1.06731	1.06731	0.376481	0.506617	1	1468	tags=25%, list=8%, signal=27%
KEGG_PPAR_SIGNALING_PATHWAY	64	0.269712	1.06726	1.06726	0.32666	0.50022	1	5504	tags=41%, list=30%, signal=58%
KEGG_OXIDATIVE_PHOSPHORYLATION	119	0.238048	1.05978	1.05978	0.303649	0.512048	1	6569	tags=50%, list=36%, signal=77%
KEGG_MELANOMA	62	0.265502	1.04925	1.04925	0.355471	0.531601	1	3646	tags=29%, list=20%, signal=36%
KEGG_PATHWAYS_IN_CANCER	300	0.208536	1.04634	1.04634	0.290216	0.532129	1	4216	tags=25%, list=23%, signal=31%
KEGG_ACUTE_MYELOID_LEUKEMIA	57	0.265169	1.03862	1.03862	0.391188	0.545133	1	2694	tags=16%, list=15%, signal=18%
KEGG_GLIOMA	62	0.257926	1.02324	1.02324	0.400539	0.576951	1	4049	tags=27%, list=22%, signal=35%
KEGG_HISTIDINE_METABOLISM	27	0.309961	1.01544	1.01544	0.422522	0.590048	1	3907	tags=33%, list=21%, signal=42%
KEGG_BIOSYNTHESIS_OF_UNSATURATED_FATTY_ACIDS	22	0.324284	1.01324	1.01324	0.419895	0.588568	1	2932	tags=27%, list=16%, signal=32%
KEGG_PRION_DISEASES	33	0.287647	0.997096	0.997096	0.455096	0.624387	1	6031	tags=55%, list=33%, signal=81%
KEGG_FC_EPSILON_RI_SIGNALING_PATHWAY	67	0.247319	0.994917	0.994917	0.470914	0.622967	1	4049	tags=27%, list=22%, signal=34%
KEGG_GLYCOSYLPHOSPHATIDYLINOSITOL_GPI_ANCHOR_BIOSYNTHESIS	25	0.299358	0.970312	0.970312	0.492644	0.681327	1	2504	tags=20%, list=14%, signal=23%
KEGG_FC_GAMMA_R_MEDIATED_PHAGOCYTOSIS	93	0.22576	0.962149	0.962149	0.531159	0.695783	1	4049	tags=28%, list=22%, signal=36%
KEGG_VIBRIO_CHOLERAE_INFECTION	49	0.254184	0.961114	0.961114	0.521629	0.690977	1	4770	tags=33%, list=26%, signal=44%
KEGG_PURINE_METABOLISM	139	0.211311	0.957202	0.957202	0.580687	0.693658	1	3957	tags=25%, list=21%, signal=32%
KEGG_PROSTATE_CANCER	86	0.226676	0.955949	0.955949	0.558937	0.689488	1	2263	tags=14%, list=12%, signal=16%
KEGG_HUNTINGTONS_DISEASE	167	0.203561	0.951412	0.951412	0.581902	0.694068	1	5625	tags=37%, list=31%, signal=53%
KEGG_BLADDER_CANCER	41	0.260596	0.948024	0.948024	0.540363	0.695551	1	3634	tags=24%, list=20%, signal=30%
KEGG_HEDGEHOG_SIGNALING_PATHWAY	45	0.251255	0.931144	0.931144	0.595226	0.731845	1	1496	tags=16%, list=8%, signal=17%
KEGG_OLFACTORY_TRANSDUCTION	21	0.297222	0.918286	0.918286	0.5913	0.757379	1	4638	tags=43%, list=25%, signal=57%
KEGG_ERBB_SIGNALING_PATHWAY	84	0.218196	0.916501	0.916501	0.639769	0.754054	1	3750	tags=21%, list=20%, signal=27%
KEGG_DORSO_VENTRAL_AXIS_FORMATION	22	0.28764	0.901546	0.901546	0.607394	0.784941	1	729	tags=14%, list=4%, signal=14%
KEGG_PHENYLALANINE_METABOLISM	17	0.294257	0.865333	0.865333	0.659614	0.863853	1	3496	tags=35%, list=19%, signal=44%
KEGG_GAP_JUNCTION	76	0.20973	0.861335	0.861335	0.775593	0.864269	1	4638	tags=32%, list=25%, signal=42%
KEGG_PROXIMAL_TUBULE_BICARBONATE_RECLAMATION	20	0.28208	0.856848	0.856848	0.662043	0.865761	1	2982	tags=25%, list=16%, signal=30%
KEGG_ONE_CARBON_POOL_BY_FOLATE	17	0.277812	0.815055	0.815055	0.728389	0.942147	1	5457	tags=35%, list=30%, signal=50%
KEGG_NOTCH_SIGNALING_PATHWAY	43	0.221925	0.813282	0.813282	0.7994	0.936275	1	3780	tags=23%, list=21%, signal=29%
KEGG_COLORECTAL_CANCER	60	0.204647	0.811703	0.811703	0.83508	0.929965	1	4448	tags=23%, list=24%, signal=31%
KEGG_PROTEIN_EXPORT	23	0.241934	0.767547	0.767547	0.814869	0.990473	1	6258	tags=48%, list=34%, signal=72%
KEGG_NON_SMALL_CELL_LUNG_CANCER	53	0.200486	0.767473	0.767473	0.895462	0.981223	1	4049	tags=19%, list=22%, signal=24%
KEGG_GLYCEROPHOSPHOLIPID_METABOLISM	68	0.190268	0.763105	0.763105	0.92144	0.977672	1	1697	tags=13%, list=9%, signal=15%
KEGG_GLYCEROLIPID_METABOLISM	43	0.206903	0.758866	0.758866	0.885524	0.973794	1	5608	tags=42%, list=30%, signal=60%
KEGG_INOSITOL_PHOSPHATE_METABOLISM	51	0.191628	0.733496	0.733496	0.925333	0.99392	1	5250	tags=35%, list=28%, signal=49%
KEGG_GLYCOSPHINGOLIPID_BIOSYNTHESIS_GANGLIO_SERIES	15	0.245586	0.698779	0.698779	0.872553	1	1	3977	tags=33%, list=22%, signal=42%
KEGG_MTOR_SIGNALING_PATHWAY	49	0.184686	0.697414	0.697414	0.953488	1	1	4182	tags=22%, list=23%, signal=29%
KEGG_RENAL_CELL_CARCINOMA	67	0.169393	0.681516	0.681516	0.985862	1	1	2694	tags=12%, list=15%, signal=14%
KEGG_CHRONIC_MYELOID_LEUKEMIA	72	0.165695	0.679639	0.679639	0.988468	0.99994	1	4341	tags=21%, list=24%, signal=27%
KEGG_PANCREATIC_CANCER	68	0.167167	0.675741	0.675741	0.984048	0.993406	1	3909	tags=21%, list=21%, signal=26%
KEGG_AMYOTROPHIC_LATERAL_SCLEROSIS_ALS	45	0.173869	0.642509	0.642509	0.976605	0.999697	1	4989	tags=29%, list=27%, signal=40%
KEGG_PHOSPHATIDYLINOSITOL_SIGNALING_SYSTEM	72	0.157442	0.638567	0.638567	0.992908	0.992516	1	3387	tags=19%, list=18%, signal=24%
KEGG_ENDOMETRIAL_CANCER	51	0.159217	0.604825	0.604825	0.990765	0.994109	1	2694	tags=12%, list=15%, signal=14%
KEGG_AMINOACYL_TRNA_BIOSYNTHESIS	22	0.187486	0.583963	0.583963	0.972158	0.989887	1	14981	tags=100%, list=81%, signal=533%
