# Supplementary material for: The CHK1 inhibitor prexasertib in BRCA wild-type platinum-resistant recurrent high-grade serous ovarian carcinoma: a phase 2 trial
Source: Nat Commun. 2024 Mar 30;15:2805. doi: 10.1038/s41467-024-47215-6 (PMC10981752; doi:10.1038/s41467-024-47215-6)
Supplement: Supplementary file 10 — Supplementary Data 7 [file 41467_2024_47215_MOESM10_ESM.xlsx]

## Sheet: Sheet1
Supplementary Data 7. Differential gene expression of clinical benefit (CB) vs. no clinical benefit (NCB).
Gene	Raw P-value	FDR q-value	OverallMean	NCB Mean	CB Mean	meanDiff
AL121929.2	8.43062e-05	0.87	-2.23114	-0.666905	-4.57749	-3.91058		Abbreviations: FDR = false discovery rate , NCB = no clinical benefit (PR+SD, PFS < 6 months), CB = clinical benefit (PR+SD, PFS ≥ 6 months)
AL161457.2	0.00016314	0.87	0.731899	1.22589	-0.00908961	-1.23498
LENG8-AS1	0.000185131	0.87	1.4308	1.69311	1.03732	-0.65579		Regular t-test (two-sided) was used for raw p-value (p < 0.05 indicates significance)
PIGK	0.000199054	0.87	4.91982	4.62236	5.36601	0.743646
DPF3	0.000241864	0.87	1.25661	2.05928	0.0525953	-2.00668		Multiple hypothesis testing followed by adjusting with Benjamini-Hochberg false discovery rate (FDR) cut-off < 5% (FDR q < 0.05 indicates significance).
SNHG20	0.000379834	0.87	3.70803	4.03128	3.22317	-0.808105
HERPUD1	0.000405319	0.87	6.2507	5.87541	6.81364	0.938229
TMEM50A	0.000741112	0.87	6.30282	6.10895	6.59362	0.484666
NTNG1	0.000870324	0.87	0.453013	1.68998	-1.40243	-3.09241
KIAA0232	0.00089209	0.87	6.38253	6.63598	6.00235	-0.633627
ANAPC2	0.000905375	0.87	4.65637	4.92845	4.24823	-0.68022
IFT20	0.000942478	0.87	3.9186	3.68245	4.27281	0.590359
ZNF850	0.000997958	0.87	4.00009	4.67135	2.99319	-1.67815
TACC2	0.00105861	0.87	4.92112	5.42413	4.1666	-1.25753
DIDO1	0.00115481	0.87	7.25358	7.52464	6.84701	-0.677632
ARMT1	0.00120073	0.87	4.68058	4.38114	5.12974	0.748605
HSPA13	0.00126109	0.87	5.69512	5.40999	6.1228	0.712806
MT1L	0.00129478	0.87	-0.30745	-0.951313	0.658346	1.60966
ANP32B	0.00132102	0.87	4.74507	4.93185	4.4649	-0.466947
RRP7BP	0.00135272	0.87	3.55277	3.93281	2.9827	-0.950117
KCNQ4	0.00167189	0.87	-0.120086	0.674897	-1.31256	-1.98746
NEURL1	0.00178188	0.87	0.892248	1.94828	-0.691805	-2.64009
PGM3	0.00179755	0.87	5.86986	5.65679	6.18947	0.532683
CHRNB1	0.00179974	0.87	2.81847	2.38918	3.46241	1.07323
DOP1B	0.00180816	0.87	4.6465	4.32374	5.13064	0.806901
TMEM50B	0.00190533	0.87	5.20198	4.87799	5.68795	0.809959
NUP214	0.0019876	0.87	6.04129	6.30586	5.64443	-0.661423
IFNAR1	0.0020434	0.87	6.49763	6.27627	6.82967	0.553403
CU633967.1	0.00208306	0.87	2.29045	2.87811	1.40897	-1.46914
AF117829.1	0.00213933	0.87	3.90447	4.37463	3.19924	-1.17539
CYP26C1	0.00219407	0.87	-1.11942	-1.79457	-0.106714	1.68785
TRADD	0.00220006	0.87	3.41722	3.13451	3.84129	0.706785
CU638689.5	0.00221748	0.87	0.498181	0.937773	-0.161207	-1.09898
ZNF585B	0.00229588	0.87	4.5606	4.80585	4.19274	-0.613104
RBM45	0.00234722	0.87	3.44746	3.29898	3.67017	0.371189
MED22	0.0023887	0.87	5.35699	5.63616	4.93824	-0.697923
SSR3	0.00259377	0.87	7.61832	7.38663	7.96587	0.57924
ADCY5	0.00268356	0.87	3.76453	4.67415	2.40011	-2.27404
SIGLEC15	0.00271371	0.87	-0.0220279	0.95321	-1.48488	-2.43809
ZBTB26	0.00274883	0.87	4.06205	4.3283	3.66268	-0.665626
JRK	0.00283481	0.87	5.82626	6.12021	5.38535	-0.734858
SRPRB	0.00284337	0.87	5.70632	5.52781	5.97409	0.446286
DERL3	0.00289937	0.87	3.00857	2.28691	4.09108	1.80417
TRMT44	0.00290581	0.87	3.8995	4.17099	3.49227	-0.678724
SERPINB8	0.0029563	0.87	2.74126	2.44795	3.18123	0.733287
PIGS	0.00297051	0.87	5.00912	4.80724	5.31195	0.504718
SEC13	0.00299155	0.87	6.16422	5.99313	6.42085	0.427714
LIG3	0.00306404	0.87	5.70914	6.03614	5.21865	-0.817489
AC105339.2	0.00314689	0.87	2.04922	2.33579	1.61937	-0.716423
RNPEPL1	0.00319802	0.87	5.13419	4.88141	5.51335	0.631932
LINC00665	0.00326228	0.87	4.78905	5.26948	4.06842	-1.20105
AC009812.1	0.00326328	0.87	0.21681	0.789837	-0.642731	-1.43257
ATXN7L3B	0.0032864	0.87	7.20731	7.51035	6.75275	-0.757597
AC090181.3	0.00346784	0.87	1.08789	1.61638	0.295157	-1.32122
DPH7	0.00354964	0.87	4.69963	4.98803	4.26704	-0.720981
AL021068.1	0.00356107	0.87	-0.951961	-0.44585	-1.71113	-1.26528
SDHB	0.00395165	0.87	5.51253	5.26338	5.88625	0.622866
UNKL	0.00400303	0.87	4.25887	4.48919	3.91337	-0.575821
ZNF704	0.00403351	0.87	6.97524	7.53533	6.13511	-1.40022
AC015883.1	0.00405754	0.87	0.336711	0.846019	-0.427251	-1.27327
ZNF585A	0.00409799	0.87	3.9096	4.16827	3.5216	-0.646666
ANKRD13C	0.00412903	0.87	5.14826	5.0089	5.3573	0.348395
RNF139-AS1	0.00421932	0.87	2.55672	2.99938	1.89273	-1.10665
AC083805.1	0.00430921	0.87	-1.63851	-0.647493	-3.12505	-2.47756
CASP3	0.0044187	0.87	4.96078	4.69565	5.35847	0.66282
AL136295.7	0.0044783	0.87	0.348643	0.655289	-0.111326	-0.766615
PHKA2	0.00481376	0.87	5.24802	5.48166	4.89755	-0.584114
AC093525.6	0.00488096	0.87	1.35027	1.96656	0.425843	-1.54071
XPO7	0.00489999	0.87	6.03306	6.34835	5.56012	-0.788224
ACVR1C	0.00499407	0.87	0.244148	-0.539654	1.41985	1.95951
RNF122	0.00501562	0.87	3.36607	3.7803	2.74473	-1.03557
DNM1P35	0.00510129	0.87	-0.134952	0.758011	-1.4744	-2.23241
C1QTNF5	0.00514535	0.87	3.6696	2.91725	4.79811	1.88086
AD000864.1	0.00516388	0.87	2.98301	3.27294	2.54812	-0.724817
AC090181.2	0.00523974	0.87	0.117146	0.755621	-0.840567	-1.59619
HNRNPA1P10	0.00532291	0.87	-0.595631	-0.184781	-1.21191	-1.02712
PPIC	0.00536487	0.87	4.68595	4.10935	5.55084	1.44149
PCDHB10	0.00541607	0.87	1.84294	1.32595	2.61843	1.29248
AP001528.3	0.00560511	0.87	0.62692	1.10811	-0.0948665	-1.20298
EXOSC2	0.00561694	0.87	4.86422	5.14861	4.43764	-0.710964
ARPC2	0.00572326	0.87	7.36021	7.14315	7.6858	0.54265
ZFP82	0.00579557	0.87	3.64865	3.84448	3.35489	-0.489593
CARD14	0.00614114	0.87	1.32007	2.03387	0.249359	-1.78451
GID8	0.00617389	0.87	6.55622	6.88283	6.06631	-0.816518
TNFAIP1	0.00617426	0.87	5.35299	5.12761	5.69107	0.563461
MYH3	0.00626185	0.87	1.76492	2.34011	0.902145	-1.43797
ZNF200	0.006265	0.87	3.707	3.90028	3.41709	-0.483185
CWF19L2	0.00629726	0.87	4.89992	5.04604	4.68074	-0.3653
SLC2A4	0.00635263	0.87	0.693222	1.6191	-0.695591	-2.31469
COPE	0.00655042	0.87	5.92302	5.65886	6.31926	0.660393
BIN3	0.00679508	0.87	3.79614	4.18317	3.21558	-0.967589
MCMDC2	0.00688706	0.87	-0.0199331	0.45297	-0.729287	-1.18226
PTPA	0.00691959	0.87	6.63079	6.86137	6.28491	-0.576456
ZNF383	0.00700611	0.87	3.85624	4.0582	3.55331	-0.504883
PQLC2L	0.00703426	0.87	-0.979906	-2.03504	0.602794	2.63783
ANXA5	0.00708646	0.87	7.46867	7.14887	7.94836	0.799484
PRDX2	0.00717203	0.87	6.56325	6.91013	6.04292	-0.867216
TSC1	0.00719382	0.87	6.14751	6.39616	5.77454	-0.621615
ZFHX2	0.00725025	0.87	2.3579	2.90357	1.53941	-1.36416
NDOR1	0.00730579	0.87	3.24757	3.51828	2.84149	-0.676794
NT5E	0.00739182	0.87	4.58456	3.70291	5.90703	2.20412
JPH4	0.00742352	0.87	0.114747	1.13254	-1.41195	-2.54449
HLCS	0.00761615	0.87	5.03217	4.76642	5.43079	0.664362
C12orf66	0.00774777	0.87	3.35736	3.63522	2.94058	-0.694637
TMX1	0.00775685	0.87	5.74564	5.5813	5.99216	0.410866
FAIM2	0.0078304	0.87	0.53874	1.77605	-1.31723	-3.09328
SNORA64	0.00783298	0.87	-1.69373	-0.809631	-3.01987	-2.21024
EBLN2	0.00787019	0.87	1.63072	1.88723	1.24597	-0.641262
TWSG1	0.00787673	0.87	5.79414	5.42152	6.35308	0.931555
PROCA1	0.00793095	0.87	1.36541	1.65133	0.936533	-0.714796
EEFSEC	0.0079676	0.87	3.18091	2.99581	3.45857	0.462762
AC007389.3	0.00796809	0.87	-1.35448	0.000344726	-3.38671	-3.38705
CBR1	0.00804813	0.87	4.69327	4.41591	5.1093	0.693388
SCRN3	0.00807944	0.87	3.67733	3.37166	4.13584	0.764182
AC067852.2	0.00810514	0.87	3.21914	3.39863	2.94992	-0.448706
FAM133B	0.00811016	0.87	4.78604	4.98809	4.48296	-0.505133
SPACA6P-AS	0.00823063	0.87	-0.883283	-0.21694	-1.8828	-1.66586
YTHDF1	0.00827312	0.87	6.03342	6.34846	5.56086	-0.787602
SAFB	0.00827812	0.87	6.19195	6.3401	5.96974	-0.370357
TNIP1	0.00836364	0.87	6.52573	6.33672	6.80924	0.47252
ANKRD33	0.00841283	0.87	-2.66481	-1.41085	-4.54574	-3.13489
SLC25A37	0.00846095	0.87	5.32914	5.79734	4.62686	-1.17048
AC020922.1	0.00861092	0.87	-2.80633	-1.41847	-4.88814	-3.46967
HACD1	0.00873534	0.87	1.38629	2.20995	0.150802	-2.05915
AL031666.3	0.00874715	0.87	-0.102041	0.380489	-0.825836	-1.20633
CFAP97	0.0087652	0.87	5.80476	5.6061	6.10275	0.496645
EHMT1	0.00883111	0.87	6.3145	6.54079	5.97506	-0.565733
AC097637.2	0.00883865	0.87	-1.14012	-0.421223	-2.21845	-1.79723
TXNDC11	0.00891749	0.87	5.17877	4.97851	5.47916	0.500645
RALGDS	0.0089301	0.87	6.10062	6.36331	5.70659	-0.656724
TM6SF2	0.00921776	0.87	-1.02097	-1.71187	0.0153736	1.72724
STC2	0.00925753	0.87	4.49477	3.99595	5.243	1.24705
AC005005.3	0.00940418	0.87	-0.465572	0.0408135	-1.22515	-1.26596
SPATS2L	0.00951636	0.87	5.89153	5.31993	6.74893	1.429
AR	0.00957229	0.87	3.93286	2.842	5.56916	2.72717
TUSC8	0.00971716	0.87	-2.64219	-1.31005	-4.64038	-3.33033
SULF1	0.00979346	0.87	7.91901	7.0874	9.16642	2.07902
AC016405.3	0.00986545	0.87	-2.08123	-1.08696	-3.57265	-2.4857
CUX1	0.00991522	0.87	6.76346	6.96065	6.46768	-0.492975
SLC7A5P1	0.00995128	0.87	-0.750409	-0.245686	-1.50749	-1.26181
NBL1	0.00995723	0.87	6.15837	5.51283	7.12669	1.61387
NALT1	0.010002	0.87	-1.65014	-1.01334	-2.60534	-1.59201
C8orf44	0.0100023	0.87	2.23077	2.50119	1.82514	-0.676045
EDEM3	0.0100223	0.87	6.80268	6.56646	7.15702	0.59056
CLINT1	0.0100251	0.87	6.82918	6.61547	7.14975	0.53428
NUP188	0.0100669	0.87	5.79323	6.01256	5.46424	-0.548318
AC036176.1	0.010099	0.87	-1.06484	-1.60489	-0.254757	1.35013
SLC9A8	0.0101148	0.87	4.58355	4.82282	4.22463	-0.598192
LRRC37A9P	0.0102379	0.87	-0.750604	-0.1632	-1.63171	-1.46851
AC092821.1	0.0103129	0.87	1.105	0.348335	2.23999	1.89166
IER2	0.0104188	0.87	5.82915	6.11147	5.40567	-0.705796
SDF2	0.0104439	0.87	4.82387	4.61429	5.13824	0.523956
AL079343.1	0.0104586	0.87	-2.48682	-1.31255	-4.24822	-2.93567
AC073529.1	0.0105067	0.87	-0.808024	-0.49413	-1.27887	-0.784735
AC013643.3	0.0107053	0.87	0.258195	0.988927	-0.837902	-1.82683
AC016590.1	0.0107924	0.87	-1.50486	-0.387782	-3.18048	-2.7927
KLK5	0.0108827	0.87	1.77009	0.0278194	4.3835	4.35568
TMTC2	0.0110612	0.87	4.99575	5.40643	4.37973	-1.0267
POLE	0.0110997	0.87	5.98033	6.3188	5.47262	-0.846176
AC245884.8	0.011101	0.87	-0.32537	0.0387199	-0.871505	-0.910225
PRR5-ARHGAP8	0.0111488	0.87	-0.313365	0.346728	-1.30351	-1.65023
PRPF6	0.0112734	0.87	7.21087	7.53262	6.72824	-0.804377
CR392039.4	0.0113118	0.87	-0.34216	0.274748	-1.26752	-1.54227
DNAJC5	0.0114534	0.87	7.01351	7.28533	6.60577	-0.679565
NECAP2	0.011532	0.87	5.59353	5.37768	5.91731	0.539629
PCP4L1	0.0115617	0.87	-1.50189	-0.133091	-3.5551	-3.42201
AP000766.1	0.0115698	0.87	1.34528	1.64123	0.901363	-0.739867
STX1A	0.0117252	0.87	2.59557	2.9886	2.00601	-0.982591
EIF4E2	0.0117607	0.87	5.62904	5.49821	5.8253	0.327087
NAT10	0.0118446	0.87	5.80308	5.95739	5.57162	-0.385766
RETREG1	0.0119428	0.87	3.03753	2.54472	3.77675	1.23202
ANGPT2	0.0119964	0.87	3.55367	2.95688	4.44885	1.49197
FAM19A3	0.0120179	0.87	-1.66255	-0.794887	-2.96404	-2.16915
SLC1A1	0.0120278	0.87	1.91525	1.30875	2.82501	1.51626
ZNF605	0.012039	0.87	5.02452	5.3827	4.48725	-0.895452
VRK2	0.0120472	0.87	4.24128	4.09224	4.46483	0.372595
LINC01347	0.0120844	0.87	0.841722	1.22981	0.25959	-0.970219
AC022893.1	0.0121089	0.87	0.914684	1.38034	0.216204	-1.16413
ZMYND8	0.0121341	0.87	6.21051	6.4442	5.85998	-0.584222
AC074141.1	0.0121611	0.87	0.907681	1.24003	0.409158	-0.830872
SEMA6C	0.0122527	0.87	3.48465	4.00454	2.70481	-1.29972
SNORD22	0.0123264	0.87	-1.82318	-1.02787	-3.01614	-1.98827
AC091181.1	0.0124132	0.87	1.07518	1.48981	0.453229	-1.03658
KLHL31	0.0124205	0.87	0.61939	1.25556	-0.334869	-1.59043
TFAP2A	0.012582	0.87	3.61392	4.03839	2.97721	-1.06118
REM2	0.0125885	0.87	-0.554144	0.020098	-1.41551	-1.4356
AL136984.1	0.0126323	0.87	-0.548211	-0.0412595	-1.30864	-1.26738
AC020928.1	0.0126763	0.87	1.42572	1.89696	0.718857	-1.1781
AC005041.1	0.0128544	0.87	-1.50582	-2.21711	-0.438883	1.77823
STON2	0.013001	0.87	6.92067	6.4342	7.65036	1.21616
MIR17HG	0.013034	0.87	3.547	3.93901	2.95899	-0.980015
MIR205HG	0.0131652	0.87	1.25417	3.36456	-1.9114	-5.27596
TAS2R6P	0.0133259	0.87	-1.5641	-0.70482	-2.85303	-2.14821
EPHA7	0.0133739	0.87	0.70469	2.56849	-2.09101	-4.6595
PCMTD2	0.0133937	0.87	6.44757	6.78974	5.93431	-0.855432
AC004233.3	0.0134014	0.87	-0.596678	0.286111	-1.92086	-2.20697
FOLR1	0.0134375	0.87	4.5884	3.39868	6.37298	2.9743
GDF15	0.0134406	0.87	1.30648	0.804531	2.05939	1.25486
TAF6L	0.0134499	0.87	3.80416	4.00911	3.49674	-0.512372
SNX13	0.0135313	0.87	6.2706	6.35657	6.14165	-0.214919
TRPM4	0.0135732	0.87	4.06682	3.69925	4.61817	0.918927
ZNF433	0.013651	0.87	2.60988	3.01208	2.0066	-1.00548
C10orf88	0.0137347	0.87	3.19089	3.37506	2.91462	-0.460437
PQLC3	0.0137651	0.87	4.07932	3.8032	4.4935	0.690294
AC067931.1	0.013775	0.87	-0.6526	-0.136327	-1.42701	-1.29068
ZNF7	0.0138334	0.87	5.19486	5.44324	4.82227	-0.62097
UBE2J1	0.0138412	0.87	6.13997	5.8967	6.50488	0.608188
EHD4	0.0138731	0.87	5.72545	5.51247	6.04491	0.532433
LINC01614	0.0138889	0.87	-0.115358	-1.33908	1.72022	3.0593
ITGB1BP2	0.0140252	0.87	-0.760555	-0.288997	-1.46789	-1.17889
SETDB1	0.0140656	0.87	6.26101	6.46768	5.95102	-0.516665
AC016773.1	0.0141025	0.87	-0.0861035	0.295164	-0.658005	-0.953169
TBX15	0.014219	0.87	0.797554	0.0288626	1.95059	1.92173
PRUNE2	0.014236	0.87	5.18184	6.23366	3.60409	-2.62957
LDB3	0.0142569	0.87	-0.655187	0.396549	-2.23279	-2.62934
SNHG17	0.014304	0.87	3.86772	4.2114	3.35221	-0.859189
ZNF500	0.0143351	0.87	4.02873	4.25559	3.68844	-0.567147
TNPO2	0.0143525	0.87	6.38498	6.71216	5.89421	-0.817951
PIEZO1	0.0143827	0.87	6.19493	5.6519	7.00948	1.35758
SND1	0.0144196	0.87	7.81919	7.98839	7.56539	-0.423001
HSD3B7	0.0144345	0.87	4.00079	3.65166	4.52449	0.872835
ZNF566	0.0144354	0.87	3.79877	4.00578	3.48826	-0.517522
DDX10	0.0144691	0.87	4.94231	5.11286	4.68649	-0.426373
ATP5PO	0.0145781	0.87	6.21971	5.95395	6.61836	0.664406
SEL1L	0.0147005	0.87	7.2942	7.09848	7.58779	0.489308
YTHDC1	0.0147209	0.87	6.5847	6.74434	6.34524	-0.3991
AC004834.1	0.0147516	0.87	-0.536738	-0.0146397	-1.31989	-1.30525
HPS5	0.0147522	0.87	5.26164	5.03745	5.59792	0.56047
VAPA	0.0147757	0.87	6.88043	6.77116	7.04433	0.273163
CSKMT	0.0147957	0.87	3.08982	3.37849	2.65683	-0.721655
KBTBD7	0.0148422	0.87	4.37881	4.68479	3.91983	-0.764956
SEPT4	0.0148946	0.87	2.38455	1.91029	3.09594	1.18566
CHD4	0.0149427	0.87	8.80909	9.03667	8.46773	-0.568943
COL10A1	0.0149555	0.87	4.27034	3.07494	6.06343	2.98848
UCKL1	0.0150282	0.87	4.88275	5.18081	4.43567	-0.745149
SERF1A	0.015109	0.87	-0.00895774	1.01534	-1.5454	-2.56075
C12orf76	0.0152926	0.87	3.45511	3.66304	3.1432	-0.519838
CDON	0.0153018	0.87	5.07096	5.6108	4.26119	-1.34961
ZFAND1	0.0155217	0.87	5.40961	5.63633	5.06952	-0.566818
PTGER2	0.0155912	0.87	1.83604	1.14712	2.86942	1.7223
SLX1B	0.0156043	0.87	3.8227	3.49617	4.31249	0.816317
POLR3H	0.015624	0.87	4.88953	5.11327	4.55393	-0.55934
TSPAN17	0.0156697	0.87	5.10286	4.89088	5.42084	0.529956
RUNDC1	0.0157712	0.87	4.59886	4.77425	4.33577	-0.438473
ADAMTS19	0.0158302	0.87	-2.59676	-1.10613	-4.83271	-3.72658
ZNF582-AS1	0.015848	0.87	0.129256	0.429216	-0.320683	-0.749899
GINS3	0.0159511	0.87	3.08569	3.37249	2.65547	-0.717022
PUS1	0.0159519	0.87	3.93906	4.20408	3.54154	-0.662545
MX2	0.0159532	0.87	5.22247	4.67522	6.04336	1.36814
UBE2D2	0.0159579	0.87	6.08591	5.89609	6.37064	0.474548
TTF1	0.0159803	0.87	4.26651	4.52486	3.87899	-0.645867
SPATA2	0.0162843	0.87	3.67277	3.91436	3.31038	-0.603978
RUFY1	0.0163089	0.87	5.41094	5.24917	5.65359	0.404417
WWC2	0.0163466	0.87	5.13798	4.75739	5.70887	0.95148
DHX15	0.0163955	0.87	7.39735	7.58178	7.12071	-0.461069
GADD45B	0.0163963	0.87	4.2256	3.76049	4.92326	1.16277
SFSWAP	0.0164197	0.87	5.71757	5.99113	5.30722	-0.683917
PLCB4	0.0165963	0.87	4.17448	4.56107	3.59459	-0.966481
CAV2	0.0166996	0.87	4.28205	3.8683	4.90267	1.03438
TBC1D14	0.0167089	0.87	6.69201	6.8641	6.43386	-0.430238
AC025031.4	0.0167643	0.87	1.66281	2.10928	0.993106	-1.11617
MT-CO1	0.0168769	0.87	11.7385	12.0478	11.2746	-0.773143
SNHG7	0.0168868	0.87	4.66619	5.13176	3.96783	-1.16393
PARPBP	0.0169095	0.87	3.75975	4.00716	3.38864	-0.618511
AL136295.6	0.0169661	0.87	-1.32327	-0.833658	-2.05769	-1.22403
VPS26C	0.017221	0.87	5.27603	5.04241	5.62646	0.584052
TBC1D13	0.0172687	0.87	4.59447	4.81351	4.26591	-0.547599
ERLEC1	0.0172831	0.87	6.03074	5.88114	6.25514	0.374005
MBP	0.0173114	0.87	5.3699	5.0511	5.8481	0.797001
AC138655.1	0.0173246	0.87	-1.38641	-0.704836	-2.40878	-1.70395
ESM1	0.0173574	0.87	1.84351	1.0997	2.95923	1.85954
ACSM3	0.0173614	0.87	3.75718	4.32334	2.90793	-1.41541
AC018755.2	0.0173775	0.87	-1.52536	-0.515979	-3.03944	-2.52346
CACHD1	0.0174017	0.87	5.14435	5.62214	4.42766	-1.19448
SNX16	0.0174374	0.87	3.40522	3.70758	2.95168	-0.755903
RPS20	0.0174406	0.87	9.39439	9.75613	8.85178	-0.904351
ZNF717	0.0175032	0.87	4.25887	4.47878	3.92901	-0.549767
HIST2H2AA4	0.0175392	0.87	6.48157	6.32738	6.71287	0.385493
COPB1	0.0175554	0.87	7.51968	7.30563	7.84076	0.535123
RASD2	0.0176011	0.87	-0.179479	0.368838	-1.00196	-1.37079
SART3	0.017698	0.87	6.26532	6.44104	6.00174	-0.439294
EYA2	0.017709	0.87	4.35448	3.44609	5.71706	2.27097
TTC7A	0.0177561	0.87	5.17141	4.96307	5.48393	0.52086
EXOC3L1	0.0177778	0.87	0.37742	-0.0430702	1.00816	1.05123
NTN1	0.0178097	0.87	3.91987	3.34489	4.78232	1.43743
KCNK3	0.0179167	0.87	0.571175	1.55335	-0.902089	-2.45544
RPL7	0.0179421	0.87	10.1187	10.4924	9.55823	-0.934159
RER1	0.0180155	0.87	6.37547	6.20712	6.62801	0.420891
ZBTB5	0.0180683	0.87	4.93804	5.17677	4.57993	-0.596839
ZNF561	0.0181378	0.87	5.14707	5.34939	4.84358	-0.505811
MPC1	0.0181531	0.87	3.90842	3.48016	4.55081	1.07065
CASP2	0.0182037	0.87	5.27745	5.48288	4.96931	-0.513575
CALM1	0.0182417	0.87	8.19844	7.99547	8.5029	0.507426
ZNF3	0.0183037	0.87	5.51142	5.75553	5.14527	-0.610262
ABCA12	0.0184064	0.87	-1.27553	-0.300188	-2.73855	-2.43836
ZGRF1	0.0184276	0.87	4.25618	4.42289	4.00613	-0.416757
LUC7L	0.0184626	0.87	5.55088	5.78792	5.19531	-0.592612
BOC	0.0185578	0.87	6.06324	7.08363	4.53265	-2.55097
AC005839.1	0.0186069	0.87	1.80687	2.09584	1.37341	-0.722433
GPR107	0.0186707	0.87	6.90079	7.12666	6.56199	-0.564676
HHIPL1	0.0186885	0.87	2.87958	2.23876	3.84082	1.60206
LURAP1L	0.0186995	0.87	3.27895	3.76406	2.55128	-1.21278
AL161756.1	0.0187196	0.87	-0.854297	-0.400135	-1.53554	-1.1354
UBE2F	0.0187308	0.87	4.62076	4.43288	4.90258	0.469703
HTRA3	0.0187463	0.87	3.68727	3.11963	4.53873	1.4191
DCLRE1C	0.0187807	0.87	5.08973	5.22825	4.88195	-0.346299
DUS4L	0.0187891	0.87	3.10277	3.37751	2.69065	-0.686863
AC036214.2	0.019012	0.87	-0.100971	0.360499	-0.793176	-1.15367
ZNF625	0.0191509	0.87	3.06937	3.38478	2.59626	-0.788515
RIC8B	0.0192527	0.87	4.55849	4.82648	4.15649	-0.669989
CCNT1	0.0192678	0.87	6.34898	6.52537	6.08439	-0.440981
WASF1	0.0193602	0.87	3.05239	3.37507	2.56836	-0.806718
P2RX6	0.0193722	0.87	-1.71235	-0.857213	-2.99506	-2.13785
CAMKK1	0.0196126	0.87	3.06231	3.39989	2.55595	-0.843938
AP001486.2	0.0196179	0.87	-1.2386	0.147444	-3.31766	-3.4651
AC025031.5	0.0196967	0.87	0.20923	0.781335	-0.648929	-1.43026
OBP2B	0.0198145	0.87	-2.64862	-1.57386	-4.26076	-2.6869
LINC02009	0.0198291	0.87	-1.63606	-2.47465	-0.378167	2.09649
BRIP1	0.0199191	0.87	3.96251	4.2065	3.59654	-0.609961
AC106820.4	0.0199228	0.87	1.6951	2.16837	0.985179	-1.1832
FUCA1	0.0199618	0.87	5.62783	5.37739	6.00351	0.626119
LINC01018	0.020072	0.87	-0.557548	-1.58189	0.978962	2.56085
C1S	0.020208	0.87	8.13483	7.44208	9.17395	1.73187
ADGRL3	0.0202275	0.87	3.47712	4.14923	2.46897	-1.68026
PLPP3	0.0202332	0.87	6.44869	6.9183	5.74427	-1.17402
PALM2	0.0203599	0.87	2.04108	2.46936	1.39866	-1.0707
PCBP1-AS1	0.0204424	0.87	4.22161	4.44387	3.88823	-0.555643
ORC5	0.0205217	0.87	4.02546	4.24723	3.69279	-0.554443
SFTPD	0.0205237	0.87	0.507336	-0.674768	2.28049	2.95526
KMT2C	0.0205727	0.87	8.23083	8.48039	7.85648	-0.623915
AL353622.1	0.0205792	0.87	0.321166	0.720209	-0.277398	-0.997608
COQ10B	0.0205933	0.87	4.47293	4.29586	4.73854	0.442686
THTPA	0.0206458	0.87	3.60418	3.80134	3.30845	-0.492892
COPS8	0.0206507	0.87	5.50818	5.31357	5.8001	0.486531
FRG1HP	0.0208424	0.87	2.94598	3.14979	2.64026	-0.509531
UACA	0.0208459	0.87	6.9003	6.63534	7.29776	0.662419
ARL17A	0.0208601	0.87	3.63621	4.03737	3.03447	-1.00289
AL390719.1	0.0208723	0.87	-0.927466	-1.9874	0.662433	2.64983
PDIA4	0.0209337	0.87	8.14937	7.92104	8.49187	0.570837
TSPAN3	0.0210198	0.87	7.71182	8.03473	7.22746	-0.807271
TRAF2	0.0210246	0.87	4.36528	4.5747	4.05114	-0.523567
LENG9	0.0210384	0.87	2.09464	2.58236	1.36305	-1.21931
AC073548.1	0.0212881	0.87	0.35566	0.672709	-0.119914	-0.792623
MSANTD1	0.0212945	0.87	0.0474538	0.489271	-0.615272	-1.10454
MAB21L4	0.0213527	0.87	0.41765	-0.761038	2.18568	2.94672
MSH5	0.0214111	0.87	3.35135	3.74438	2.76181	-0.982571
MAFB	0.0214695	0.87	5.27126	4.87182	5.87044	0.99862
POLDIP2	0.0214739	0.87	5.72216	5.54783	5.98366	0.435832
CBWD3	0.0214837	0.87	4.28982	4.42003	4.0945	-0.325532
LNPK	0.0215317	0.87	5.55513	5.35346	5.85764	0.504187
IL17RD	0.0215318	0.87	5.56014	6.12579	4.71166	-1.41413
AL136295.5	0.0216108	0.87	3.5868	3.8387	3.20895	-0.629751
AC106791.1	0.0216395	0.87	0.371382	0.952662	-0.500539	-1.4532
PGM1	0.0216599	0.87	5.61324	5.18409	6.25695	1.07286
NQO1	0.0217009	0.87	4.81203	4.14575	5.81144	1.66569
CAPN9	0.0217112	0.87	-0.818549	0.0758805	-2.16019	-2.23607
SPSB1	0.0217143	0.87	5.18844	4.8156	5.7477	0.932098
PGAP3	0.0217801	0.87	4.4316	4.26228	4.68559	0.423304
FAP	0.0217861	0.87	4.63347	3.85474	5.80157	1.94683
BOLA2B	0.0217879	0.87	3.89424	3.60346	4.33041	0.72695
MGAT5B	0.0217926	0.87	-1.10722	0.194039	-3.05912	-3.25316
SEC11C	0.0218922	0.87	4.23663	3.93966	4.68208	0.742422
AC106782.1	0.0219216	0.87	-0.113412	-0.65005	0.691546	1.3416
AL355488.1	0.0219755	0.87	2.72079	3.04876	2.22885	-0.819906
TCEA2	0.0219902	0.87	4.29522	4.62335	3.80301	-0.820341
ZNF518B	0.022007	0.87	5.67869	5.95053	5.27093	-0.679594
ASB6	0.0220437	0.87	5.02887	5.31725	4.5963	-0.72095
MSS51	0.0221175	0.87	1.22779	1.60632	0.659995	-0.946323
CDKN2B	0.022145	0.87	3.8228	3.34637	4.53744	1.19107
BRD3OS	0.022296	0.87	4.45622	4.75064	4.01459	-0.73605
TBC1D23	0.0223412	0.87	5.86431	5.6843	6.13431	0.450011
LRRC61	0.022442	0.87	3.08656	3.387	2.63589	-0.751107
REEP3	0.0224578	0.87	6.11459	5.87209	6.47836	0.606271
BCDIN3D	0.0224953	0.87	2.89633	3.12254	2.55703	-0.565512
EZR	0.0225301	0.87	7.44756	7.21397	7.79794	0.583973
AHNAK2	0.02254	0.87	7.67962	7.18151	8.42678	1.24527
CES4A	0.0226137	0.87	1.59674	2.11068	0.825833	-1.28485
SECISBP2	0.0226237	0.87	5.8379	6.0048	5.58754	-0.417263
GTF3C5	0.0226512	0.87	5.61431	5.93901	5.12726	-0.811746
ZHX2	0.0226885	0.87	5.56	5.99074	4.9139	-1.07684
MRAP2	0.0227249	0.87	0.538862	1.6898	-1.18755	-2.87735
MAGI1-IT1	0.0227467	0.87	0.226589	0.613204	-0.353333	-0.966536
RN7SKP203	0.0227552	0.87	2.31551	2.72574	1.70017	-1.02557
EXTL3	0.0227569	0.87	5.66788	5.96933	5.21572	-0.75361
C21orf91	0.0227697	0.87	5.29919	5.10679	5.58779	0.480995
EIF4BP7	0.0228125	0.87	-0.85987	-0.396328	-1.55518	-1.15886
KAT2A	0.0228681	0.87	5.28918	5.4859	4.9941	-0.491805
POMT1	0.0229835	0.87	4.69431	4.92822	4.34345	-0.584773
HDLBP	0.0229904	0.87	9.49312	9.25157	9.85544	0.603867
ARHGAP5-AS1	0.0229994	0.87	0.513528	0.901703	-0.068734	-0.970437
RAD23A	0.0230078	0.87	6.12273	6.3546	5.77492	-0.57968
SH2D4B	0.023022	0.87	-1.46895	-0.77259	-2.51349	-1.7409
HPCAL1	0.0230472	0.87	3.91956	3.7138	4.2282	0.514397
KAT6A	0.023104	0.87	7.34436	7.5706	7.00499	-0.565605
METTL22	0.0231199	0.87	3.59062	3.78879	3.29336	-0.495429
MICU3	0.0231586	0.87	1.63181	2.09634	0.935018	-1.16132
ZNF517	0.0232579	0.87	2.9129	3.17234	2.52374	-0.648598
CYS1	0.0233566	0.87	1.33543	0.468242	2.6362	2.16796
KRR1	0.0233944	0.87	5.98006	6.16252	5.70637	-0.456157
RSAD2	0.0234273	0.87	5.10453	4.45774	6.07471	1.61697
AC093668.3	0.0234788	0.87	2.43602	2.90308	1.73542	-1.16766
CDR2L	0.0234804	0.87	5.70727	5.28095	6.34674	1.0658
BCAT1	0.0234856	0.87	7.93767	8.65669	6.85914	-1.79754
SOX2	0.0235028	0.87	-1.53974	-0.193111	-3.55968	-3.36657
NACC1	0.0235075	0.87	6.0437	6.2902	5.67395	-0.616249
TCIM	0.0235147	0.87	4.2327	4.78484	3.40448	-1.38036
AL121845.3	0.0235284	0.87	3.56241	3.93938	2.99695	-0.942437
IGFL2	0.0235424	0.87	-1.08713	-2.24774	0.653792	2.90153
VWA5A	0.0236005	0.87	4.04091	3.56237	4.75872	1.19636
MYO15A	0.0236925	0.87	0.849197	1.28947	0.188794	-1.10067
TMEM246	0.0237956	0.87	2.75332	3.40489	1.77598	-1.6289
PDIA3	0.0238147	0.87	8.55582	8.30224	8.93619	0.633954
SP2	0.0239134	0.87	2.56616	2.82893	2.172	-0.656928
ZNF519	0.0239592	0.87	3.5041	3.749	3.13674	-0.612255
AC002310.1	0.0239954	0.87	1.36879	1.70804	0.859924	-0.848114
CTTNBP2	0.0242379	0.87	4.6894	5.47624	3.50915	-1.96709
NRIP3	0.0243502	0.87	2.36501	1.97728	2.9466	0.969327
AC104581.4	0.0243961	0.87	1.22236	1.61453	0.634102	-0.980433
ETFRF1	0.0244852	0.87	3.83357	4.23032	3.23846	-0.991863
NAA40	0.024489	0.87	5.184	5.35745	4.92384	-0.433604
MTERF2	0.02452	0.87	3.63152	3.91358	3.20842	-0.705166
ARFRP1	0.0246773	0.87	5.68149	5.98776	5.22207	-0.76569
ZNF572	0.0247426	0.87	3.22673	3.56582	2.71809	-0.847728
SEMA3E	0.0248022	0.87	2.50416	3.96304	0.315837	-3.6472
AC105219.1	0.0248834	0.87	0.19955	0.577312	-0.367093	-0.944405
USP6NL	0.0249029	0.87	5.61922	5.85634	5.26355	-0.592796
ZNF212	0.024957	0.87	3.86612	4.04704	3.59473	-0.452308
PARK7	0.0251654	0.87	6.38645	6.21325	6.64625	0.433006
TMEM88	0.0251799	0.87	-0.883281	-0.376395	-1.64361	-1.26721
NTM	0.0251841	0.87	3.20206	2.28217	4.5819	2.29974
WASHC1	0.0252253	0.87	3.65059	3.99669	3.13144	-0.865249
ERBIN	0.0252537	0.87	7.43285	7.22777	7.74045	0.512681
THBS1	0.0252765	0.87	8.38598	7.72342	9.37983	1.65641
AC090198.1	0.0253121	0.87	1.63655	1.9328	1.19217	-0.740632
SALL2	0.0253476	0.87	4.11515	4.54456	3.47104	-1.07352
PPP1R3D	0.0253723	0.87	3.37748	3.59917	3.04495	-0.554218
ANKRD13D	0.0253976	0.87	4.99473	5.10868	4.82379	-0.284886
TXNDC5	0.0254091	0.87	7.64186	7.2269	8.26429	1.03739
MMP11	0.0254456	0.87	6.22101	5.14467	7.8355	2.69083
COLGALT2	0.0255318	0.87	1.07624	1.8794	-0.128493	-2.0079
AC015871.3	0.0256086	0.87	2.13186	2.37832	1.76218	-0.616143
MBTD1	0.0256346	0.87	5.23134	5.48265	4.85437	-0.628278
BACE2	0.0257201	0.87	6.10121	5.77023	6.59769	0.827468
SNX24	0.0257456	0.87	3.20183	2.91986	3.62478	0.704924
PKNOX2	0.0257599	0.87	1.60107	2.46156	0.310324	-2.15124
SEC16B	0.0257752	0.87	1.72262	1.22701	2.46603	1.23902
ZSCAN25	0.025837	0.87	4.78135	5.04348	4.38815	-0.655334
ATF2	0.0258584	0.87	6.31712	6.10195	6.63989	0.537948
MDC1	0.0258738	0.87	5.3422	5.54952	5.03122	-0.518299
HEXB	0.0259011	0.87	6.20014	5.95648	6.56563	0.609149
ARID2	0.0259447	0.87	6.39323	6.61073	6.06696	-0.543771
MFSD14C	0.0260453	0.87	4.89671	5.11415	4.57056	-0.543591
DTD1	0.0260839	0.87	4.54665	4.21508	5.04402	0.828943
PABPC4	0.0261413	0.87	7.50451	7.72228	7.17787	-0.544412
WDR73	0.0261688	0.87	5.08059	5.26852	4.79871	-0.469808
AL391001.1	0.0261975	0.87	0.305845	0.889834	-0.570139	-1.45997
ANKAR	0.026279	0.87	2.15008	1.89336	2.53516	0.641799
ZNF568	0.0263558	0.87	4.09505	4.27944	3.81847	-0.460971
ERAP2	0.0263781	0.87	4.28972	3.49449	5.48256	1.98808
PDIK1L	0.0265026	0.87	4.40075	4.53088	4.20556	-0.325323
TMEM9B	0.02664	0.87	5.02527	4.8535	5.28294	0.429443
ISG15	0.0266745	0.87	5.60546	4.94753	6.59236	1.64483
AL008729.1	0.0267632	0.87	-0.128158	0.291403	-0.7575	-1.0489
RGS9	0.0267756	0.87	2.26544	2.61872	1.73552	-0.883198
ZNF830	0.0268852	0.87	3.91578	4.10446	3.63274	-0.47172
PLAU	0.0269239	0.87	5.74797	5.09672	6.72485	1.62813
IFT80	0.0270292	0.87	5.8192	5.62418	6.11172	0.487536
GIPR	0.0270579	0.87	-1.08447	-1.7545	-0.0794236	1.67508
DDX31	0.0270698	0.87	4.2924	4.50602	3.97195	-0.53407
IKBKB	0.0270979	0.87	6.26126	6.48011	5.93298	-0.547127
AC022415.1	0.0271398	0.87	2.00551	2.31893	1.53537	-0.783551
OTUD6B	0.0273446	0.87	4.3501	4.60454	3.96845	-0.63609
TMED7-TICAM2	0.0273534	0.87	2.84276	2.50556	3.34857	0.843007
TUBB6	0.0273868	0.87	5.5766	5.23662	6.08657	0.849954
DTNB	0.0273883	0.87	3.89565	4.09141	3.602	-0.489409
IRF7	0.0274358	0.87	4.85477	4.41667	5.5119	1.09523
NT5DC3	0.0274917	0.87	4.39765	4.64347	4.02893	-0.614538
AP002414.2	0.0274946	0.87	-1.15737	-1.98347	0.0817778	2.06525
AGO2	0.0275387	0.87	7.68113	7.99458	7.21095	-0.783637
DNASE1L1	0.0275605	0.87	4.54522	4.37612	4.79887	0.422751
ADAMTS14	0.0275656	0.87	2.91529	2.24446	3.92154	1.67707
PSMD1	0.027581	0.87	6.74557	6.59104	6.97738	0.386335
CYREN	0.0276208	0.87	5.26806	5.46383	4.97441	-0.489422
CIR1	0.0276912	0.87	4.89405	4.70245	5.18144	0.478997
SLURP2	0.0277035	0.87	-2.00313	-3.45423	0.173517	3.62775
ITGB8	0.0277342	0.87	8.41238	7.74766	9.40945	1.66178
SERINC2	0.0277369	0.87	3.35399	2.68301	4.36047	1.67746
HCFC1	0.0278433	0.87	6.89832	7.06997	6.64083	-0.429144
MYL6	0.0278529	0.87	9.29528	9.10858	9.57533	0.46675
RPS20P22	0.0279578	0.87	0.539963	1.25125	-0.526966	-1.77822
AL603750.1	0.0280058	0.87	-0.150186	0.402756	-0.979599	-1.38235
WDR41	0.0281847	0.87	4.74229	4.53851	5.04796	0.509449
IFI27	0.0283095	0.87	7.30603	6.57272	8.40599	1.83327
AC098936.1	0.0283344	0.87	-2.76746	-1.62636	-4.47912	-2.85275
DCBLD2	0.0283439	0.87	7.17991	6.93924	7.54092	0.601683
RF01970	0.0283917	0.87	-1.49552	-0.340285	-3.22838	-2.88809
AC007541.1	0.0284318	0.87	-0.29795	-0.0193846	-0.715799	-0.696415
UNK	0.0284848	0.87	4.75494	4.94272	4.47326	-0.469462
VPS13A	0.0285146	0.87	6.32819	6.43947	6.16128	-0.278182
SS18L1	0.0285245	0.87	4.90276	5.19747	4.46071	-0.736763
UNGP3	0.0286032	0.87	-0.563761	-1.09836	0.23813	1.33649
SPATA13	0.028609	0.87	5.62168	5.36648	6.00448	0.637997
NPTN-IT1	0.0286576	0.87	1.39064	1.65714	0.99089	-0.666251
UPF2	0.0286622	0.87	6.39508	6.58588	6.10886	-0.477019
EIF5B	0.0288112	0.87	6.13136	6.00198	6.32544	0.323462
ATP10B	0.0289127	0.87	1.06989	-0.368303	3.22718	3.59548
SMPD1	0.0290065	0.87	4.31386	4.01668	4.75963	0.742953
ZNF334	0.029046	0.87	3.68951	4.23977	2.86411	-1.37566
TOR1A	0.0291166	0.87	5.07537	5.20145	4.88624	-0.315214
MIGA2	0.0291424	0.87	4.82719	5.01345	4.54781	-0.465644
COPS9	0.0291596	0.87	3.94976	3.71189	4.30657	0.594681
CRELD2	0.0292333	0.87	3.97336	3.70972	4.3688	0.659079
UBALD1	0.0292376	0.87	2.79669	2.94901	2.56823	-0.380778
PARD3B	0.0292468	0.87	4.98719	4.64997	5.49302	0.843052
ZNF783	0.0293296	0.87	4.68638	4.92159	4.33356	-0.588031
POSTN	0.0293552	0.87	7.77967	6.8738	9.13848	2.26469
ZNF844	0.0293823	0.87	4.87893	5.31526	4.22443	-1.09083
AARSD1	0.0294448	0.87	3.82216	3.99426	3.56401	-0.430252
CEMIP2	0.0296042	0.87	5.87717	5.46533	6.49492	1.02959
SCP2	0.0296059	0.87	6.50786	6.30108	6.81805	0.516969
WASIR2	0.0296235	0.87	-2.2209	-1.10723	-3.89141	-2.78418
AC060780.1	0.0297059	0.87	3.58971	3.85824	3.18692	-0.671321
ELF4	0.0297431	0.87	5.10798	4.91261	5.40104	0.488425
TPTE2P5	0.0298297	0.87	-0.485895	-0.0836891	-1.0892	-1.00551
AL354836.1	0.0298403	0.87	1.06223	1.61258	0.236702	-1.37588
AC012618.3	0.0299069	0.87	1.31053	1.79378	0.585658	-1.20812
AL138756.1	0.0299986	0.87	1.01099	0.592111	1.63932	1.04721
ZNF345	0.0300694	0.87	2.58142	2.7606	2.31265	-0.447954
AKR1A1	0.0301879	0.87	6.04222	5.84504	6.33799	0.492952
AL009178.2	0.0302002	0.87	-0.347078	-1.26685	1.03257	2.29942
CYBRD1	0.0302364	0.87	6.96042	6.34169	7.88853	1.54684
CD99	0.0303157	0.87	5.06854	4.58473	5.79425	1.20952
PAR_Y_CD99	0.0303157	0.87	5.06854	4.58473	5.79425	1.20952
ZNF740	0.0303339	0.87	6.09636	6.25966	5.85141	-0.40825
DGKE	0.0304016	0.87	3.90391	4.10265	3.60581	-0.496839
DUSP6	0.0304588	0.87	6.19509	6.52852	5.69495	-0.833568
LXN	0.0307525	0.87	3.76253	3.31361	4.43591	1.1223
PKDCC	0.0307638	0.87	3.97761	4.49731	3.19806	-1.29924
GFOD1	0.0307667	0.87	5.36113	4.88122	6.081	1.19978
PCBP3	0.0308432	0.87	-0.4073	-1.06632	0.581224	1.64754
ARRDC1	0.0308934	0.87	4.96469	5.19941	4.61261	-0.586802
ISOC2	0.0309054	0.87	4.33784	3.99755	4.84827	0.850721
PDE6D	0.0310555	0.87	3.21626	2.9253	3.65271	0.727414
UBA6-AS1	0.0310768	0.87	3.47221	3.74547	3.06232	-0.683145
MSL1	0.0311026	0.87	6.60961	6.76978	6.36936	-0.400427
ZBTB10	0.0311162	0.87	7.03821	7.44678	6.42535	-1.02143
TRIM22	0.0311245	0.87	5.94911	5.35824	6.83542	1.47717
SEC16A	0.0311499	0.87	7.08119	7.29231	6.76451	-0.5278
ORMDL1	0.0312178	0.87	5.45986	5.22894	5.80625	0.577311
NUGGC	0.03122	0.87	0.162449	-0.781501	1.57837	2.35987
C2CD2	0.0312233	0.87	5.06097	4.83837	5.39486	0.55649
IGHV4-4	0.0313634	0.87	-2.31923	-3.80939	-0.0839926	3.72539
ACOT9	0.0313881	0.87	5.00231	4.75688	5.37045	0.613562
DTNA	0.0314655	0.87	2.98559	3.43276	2.31483	-1.11793
WIPI1	0.0314685	0.87	3.92018	3.63381	4.34974	0.715929
AC093525.7	0.0315358	0.87	2.30709	2.7511	1.64108	-1.11002
UBE2V1	0.0315889	0.87	5.96422	6.16124	5.66868	-0.492563
FAHD2B	0.0317405	0.87	2.66773	2.30056	3.21848	0.917916
CU633906.2	0.0317772	0.87	0.743723	1.22899	0.0158289	-1.21316
LINC02367	0.0317917	0.87	-1.16506	-0.233235	-2.56279	-2.32956
NEK7	0.0318506	0.87	6.57396	6.40871	6.82185	0.413141
GIMAP1-GIMAP5	0.0319115	0.87	0.527408	-0.632201	2.26682	2.89902
AC020951.1	0.0319259	0.87	1.66141	2.08724	1.02267	-1.06457
TNFSF12	0.0319307	0.87	2.35983	1.99608	2.90546	0.909377
PTCD1	0.0320488	0.87	3.89034	4.19299	3.43635	-0.756636
UBTF	0.0322118	0.87	7.07836	7.20494	6.88849	-0.31645
RAI1	0.0323012	0.87	5.82161	6.14903	5.33046	-0.818572
ACTC1	0.0323037	0.87	-2.08435	-0.986539	-3.73107	-2.74453
TXNL4A	0.0323538	0.87	4.91658	4.76134	5.14943	0.388091
ABCG2	0.0323547	0.87	1.844	1.43605	2.45592	1.01987
CNNM3	0.0324657	0.87	4.82272	4.63057	5.11093	0.480364
PAX6	0.0324943	0.87	-0.510298	-1.86987	1.52906	3.39893
EDEM1	0.0325739	0.87	6.17195	5.92152	6.54759	0.626066
FAM3B	0.0326028	0.87	0.756562	-0.133598	2.0918	2.2254
KRT7	0.0326108	0.87	7.66252	7.08691	8.52593	1.43903
TMIGD3	0.0326148	0.87	0.562572	-0.0316389	1.45389	1.48553
GUF1	0.0326769	0.87	4.84255	4.99927	4.60747	-0.391796
SIAH3	0.0326972	0.87	-0.63732	0.784926	-2.77069	-3.55562
ZNF433-AS1	0.0327213	0.87	1.36337	1.66448	0.911698	-0.752779
ALKBH6	0.0327484	0.87	3.12119	3.38398	2.72702	-0.656955
GATAD2B	0.0327792	0.87	5.81493	6.04876	5.46419	-0.584564
CHN1	0.0328007	0.87	3.72445	3.14771	4.58955	1.44184
GAS6	0.0328272	0.87	7.17938	6.76932	7.79446	1.02514
GNG7	0.0328561	0.87	1.27239	0.604832	2.27374	1.66891
NEURL2	0.033031	0.87	1.45545	1.76638	0.989068	-0.777307
SMC1A	0.0330717	0.87	7.09421	7.26598	6.83654	-0.429435
TMEM101	0.0331028	0.87	4.47186	4.74758	4.05827	-0.68931
MTERF1	0.0331283	0.87	4.06891	4.26843	3.76964	-0.498784
AC141586.1	0.0331506	0.87	2.59053	2.91339	2.10624	-0.807145
TBX6	0.033177	0.87	-0.840307	-0.348734	-1.57767	-1.22893
SQSTM1	0.0331963	0.87	8.03513	7.77864	8.41987	0.641227
EPB41L4A-AS1	0.0332054	0.87	3.9707	4.36494	3.37934	-0.985599
PAR_Y_ZBED1	0.033249	0.87	4.7836	4.48264	5.23504	0.752404
ZBED1	0.033249	0.87	4.7836	4.48264	5.23504	0.752404
SLC13A4	0.0333685	0.87	-2.49325	-1.2889	-4.29979	-3.01088
HPS4	0.0334679	0.87	5.23965	5.38446	5.02242	-0.362046
CREBBP	0.0335905	0.87	6.82482	7.02821	6.51974	-0.508473
RANBP9	0.033604	0.87	5.73058	5.57498	5.96397	0.388983
MAST1	0.0336303	0.87	0.976382	1.56176	0.098311	-1.46345
PTPRS	0.0336408	0.87	7.52475	7.76589	7.16305	-0.60284
PDIA6	0.0336418	0.87	8.18122	7.94424	8.53669	0.592455
AC244197.3	0.0336631	0.87	4.15152	4.42591	3.73994	-0.685968
CLIC3	0.0336916	0.87	0.660822	0.019031	1.62351	1.60448
CCNB3	0.0337246	0.87	-0.770702	-0.279319	-1.50778	-1.22846
GTF3C4	0.0337649	0.87	6.20318	6.46293	5.81357	-0.649356
KLHL4	0.0337855	0.87	0.126336	-0.501582	1.06821	1.5698
ATP2B1-AS1	0.0337906	0.87	0.842631	1.04701	0.536065	-0.510944
MDM4	0.0338513	0.87	6.61155	6.8588	6.24067	-0.618132
CNOT2	0.0338707	0.87	6.10108	6.27026	5.84731	-0.422951
PNCK	0.0338926	0.87	1.29268	1.99847	0.233992	-1.76448
IDH1	0.0339871	0.87	6.54441	6.04418	7.29475	1.25056
WBP4	0.0340103	0.87	3.70116	3.9127	3.38385	-0.528851
TTC17	0.0340148	0.87	6.83415	7.00356	6.58004	-0.423528
AL117379.1	0.0340149	0.87	0.103586	0.699121	-0.789715	-1.48884
MRPL45P2	0.0341278	0.87	1.19595	1.50052	0.739106	-0.761412
HTR3A	0.0341441	0.87	1.50583	0.365469	3.21636	2.85089
DYNLT1	0.0342108	0.87	5.22289	5.01938	5.52816	0.508783
PRDX5	0.0342887	0.87	6.87654	6.64792	7.21946	0.571546
IFI35	0.0342898	0.87	4.21245	3.83082	4.7849	0.954077
COL8A1	0.0343309	0.87	6.07208	5.26308	7.28559	2.02251
UXS1	0.0343345	0.87	4.71765	4.51322	5.02429	0.511067
HPCAL4	0.0343753	0.87	-0.954094	-1.64088	0.0760872	1.71697
KMT2B	0.0344084	0.87	5.63352	5.82437	5.34723	-0.477137
SHC2	0.0344402	0.87	2.09657	1.5214	2.95933	1.43792
AL161891.1	0.0344814	0.87	1.1766	1.62548	0.503277	-1.12221
ADCY7	0.0345365	0.87	5.94773	5.55788	6.53249	0.974609
AC102945.2	0.0345605	0.87	-0.0908099	0.297616	-0.673449	-0.971066
UNC5A	0.034617	0.87	0.36719	-0.687718	1.94955	2.63727
KLF2	0.0346407	0.87	2.31112	1.87649	2.96307	1.08658
THY1	0.0346518	0.87	6.33623	5.61104	7.424	1.81296
P4HB	0.0346958	0.87	8.62398	8.45256	8.88111	0.428548
PCDHB6	0.0347127	0.87	0.999203	0.600847	1.59674	0.99589
PSMC3IP	0.0347236	0.87	2.64258	2.87286	2.29715	-0.57571
TDRP	0.0347889	0.87	3.04841	3.43066	2.47503	-0.955627
INHBA	0.0347921	0.87	5.14314	4.45079	6.18166	1.73087
QSOX1	0.0349057	0.87	7.42678	7.20738	7.75588	0.5485
PPP1R7	0.0349084	0.87	4.89821	4.72358	5.16014	0.436561
DNAJC2	0.0350601	0.87	5.21915	5.43018	4.90261	-0.527579
SYPL1	0.0350909	0.87	6.36588	6.58455	6.03786	-0.546693
AC008014.1	0.0350944	0.87	-0.542814	0.0366276	-1.41198	-1.4486
ATF5	0.0351309	0.87	4.2556	3.89904	4.79043	0.891384
FAM167B	0.0351552	0.87	0.0271028	-0.357974	0.604717	0.962691
MYO1D	0.0352317	0.87	6.33059	6.01837	6.7989	0.780529
FGD1	0.0353553	0.87	3.38138	3.84708	2.68283	-1.16425
ERAP1	0.0354264	0.87	6.05761	5.75507	6.51141	0.756346
AC007681.1	0.0354294	0.87	0.585672	1.16197	-0.278773	-1.44074
INKA2	0.0354439	0.87	2.95087	3.20356	2.57183	-0.631729
ZC3H3	0.0354598	0.87	4.33693	4.56924	3.98846	-0.58078
PTCH1	0.0354936	0.87	4.20825	4.54918	3.69686	-0.852322
CPT1C	0.0356086	0.87	2.51388	2.9895	1.80045	-1.18905
ZBTB21	0.0356115	0.87	4.55925	4.42254	4.76432	0.341785
LOXHD1	0.0357126	0.87	-0.823413	-0.0260983	-2.01938	-1.99329
HIC2	0.0358392	0.87	3.49822	3.92791	2.85368	-1.07423
PCSK2	0.0358522	0.87	-2.46822	-0.935801	-4.76685	-3.83105
PPP1R10	0.0358766	0.87	5.88271	6.04626	5.6374	-0.408864
SLC28A3	0.0359456	0.87	3.08155	3.67481	2.19164	-1.48317
NARS	0.0359977	0.87	7.14856	6.96495	7.42397	0.459025
ADAMTS12	0.0360776	0.87	4.70784	3.96956	5.81528	1.84572
RMND1	0.0362183	0.87	3.87119	3.67913	4.15927	0.48014
LMAN2	0.0363056	0.87	6.46281	6.27563	6.7436	0.467968
AC011676.5	0.0363301	0.87	0.12513	0.419198	-0.315972	-0.735169
MANF	0.0363411	0.87	5.19946	4.98021	5.52835	0.548144
COL28A1	0.0363632	0.87	0.754853	1.46609	-0.312004	-1.77809
AGGF1P1	0.0363783	0.87	-1.81323	-2.63873	-0.574964	2.06377
LINC00963	0.0364776	0.87	6.27696	6.69756	5.64606	-1.05151
AC105137.2	0.036501	0.87	-0.266375	0.0768219	-0.78117	-0.857992
RAB25	0.0365548	0.87	2.92292	1.76208	4.6642	2.90212
PAXX	0.0366447	0.87	3.92419	4.11064	3.64451	-0.466125
NNMT	0.0366789	0.87	5.97881	5.31838	6.96946	1.65107
KCNIP4	0.0366955	0.87	-3.05237	-1.94963	-4.70647	-2.75684
RAB12	0.0367548	0.87	5.25308	5.06384	5.53695	0.473105
PGD	0.0367699	0.87	6.3765	6.09561	6.79782	0.702213
MACC1	0.0367951	0.87	5.25271	4.52526	6.34388	1.81862
TMEM167A	0.0368055	0.87	6.60402	6.4241	6.8739	0.449798
PABPC1	0.0369002	0.87	9.41648	9.72299	8.95671	-0.766275
CCN2	0.0369213	0.87	5.90264	5.40531	6.64865	1.24334
SMTNL2	0.0369245	0.87	-1.52817	-0.579668	-2.95091	-2.37124
POU3F3	0.0369798	0.87	-2.59673	-1.12146	-4.80965	-3.6882
AKR1C3	0.0370082	0.87	2.57279	1.99167	3.44447	1.4528
RPL7A	0.0370149	0.87	9.7564	10.0752	9.27813	-0.797112
AL139384.1	0.0370225	0.87	0.508032	0.0575833	1.1837	1.12612
ZNF502	0.0370511	0.87	2.99085	3.23625	2.62276	-0.613486
TLR3	0.0370694	0.87	3.33256	2.74596	4.21246	1.4665
JPH3	0.0371434	0.87	-1.89863	-2.96069	-0.305525	2.65517
MLKL	0.0371489	0.87	2.96695	2.46833	3.71488	1.24654
SNHG6	0.0372022	0.87	5.62453	6.0607	4.97027	-1.09043
HECW2	0.0372213	0.87	3.48118	3.07986	4.08316	1.0033
AC104162.2	0.0373043	0.87	1.79128	1.99026	1.4928	-0.497468
POLA1	0.0374013	0.87	4.93869	5.1671	4.59609	-0.571008
CBLL1	0.0374219	0.87	4.90351	5.07751	4.6425	-0.435012
AZIN2	0.0374426	0.87	2.14629	1.70996	2.8008	1.09084
KCTD6	0.0374869	0.87	2.84669	3.07625	2.50235	-0.573896
AC018638.5	0.0375384	0.87	2.01844	2.28678	1.61592	-0.670856
TNKS	0.037609	0.87	6.67229	6.98945	6.19655	-0.792894
PRSS33	0.0376375	0.87	-2.023	-0.66137	-4.06544	-3.40407
LCA5L	0.0376461	0.87	0.643377	0.308864	1.14515	0.836281
LGMN	0.0377033	0.87	6.48082	6.20298	6.89757	0.694598
C1GALT1P1	0.0377391	0.87	-0.742534	0.0646105	-1.95325	-2.01786
SYT1	0.0377513	0.87	1.88987	2.65078	0.748493	-1.90229
DDX51	0.0377875	0.87	4.40311	4.60794	4.09587	-0.512071
ZBTB11-AS1	0.0378097	0.87	2.46321	2.26823	2.75569	0.487457
UVRAG	0.0379084	0.87	5.59089	5.4196	5.84782	0.428213
LDLRAD3	0.0380381	0.87	3.97494	4.18187	3.66454	-0.517335
ELL2	0.038054	0.87	4.545	4.15372	5.13191	0.978183
RGS2	0.0380573	0.87	3.26819	3.69107	2.63387	-1.05719
GPHN	0.0381764	0.87	3.26951	3.66162	2.68134	-0.980275
PCCB	0.0382611	0.87	5.3615	5.05891	5.81538	0.756467
LINC00630	0.0383493	0.87	2.45346	2.66334	2.13864	-0.524701
GPR78	0.0383803	0.87	-1.11043	-1.85475	0.00605105	1.8608
C1R	0.0384253	0.87	7.87183	7.2749	8.76722	1.49232
USP36	0.0384371	0.87	5.44718	5.67722	5.10212	-0.575099
RIMBP3B	0.0384446	0.87	-1.367	-2.17728	-0.151598	2.02568
C8orf59	0.038483	0.87	4.79423	4.97758	4.5192	-0.458378
DPM2	0.0385038	0.87	4.24168	4.473	3.89469	-0.578317
CDK3	0.0385718	0.87	3.02787	3.30466	2.61269	-0.691971
COL23A1	0.0387186	0.87	3.60003	2.93762	4.59365	1.65603
AC091132.3	0.0387388	0.87	0.0427711	0.45813	-0.580267	-1.0384
AC073343.2	0.0388588	0.87	-0.426308	-0.0354591	-1.01258	-0.977123
NDUFA13	0.0389031	0.87	6.25085	5.95645	6.69246	0.736011
CLTB	0.0389318	0.87	4.80171	4.58157	5.13193	0.550357
DBNDD2	0.0390907	0.87	4.51334	4.71382	4.21261	-0.50121
ZNF146	0.0391167	0.87	7.25691	7.4607	6.95122	-0.509478
MGAT2	0.0391252	0.87	5.37001	5.1809	5.65366	0.472756
MSANTD4	0.0392021	0.87	5.28867	5.46364	5.02622	-0.437421
LINC00893	0.039231	0.87	2.20105	2.49488	1.7603	-0.734579
TMEM219	0.0392868	0.87	5.62395	5.39713	5.96417	0.567032
AL353803.1	0.0393187	0.87	-1.19669	-0.192601	-2.70283	-2.51023
ZDHHC17	0.0393575	0.87	5.58107	5.78235	5.27913	-0.50322
NUDT4	0.039428	0.87	6.37435	6.59402	6.04483	-0.549195
TMC3-AS1	0.0394563	0.87	-0.635886	-1.00806	-0.0776335	0.930422
MT-CO2	0.0394582	0.87	9.14877	9.47698	8.65646	-0.820523
CYP2D8P	0.0394889	0.87	-1.71881	-0.896364	-2.95248	-2.05611
INTS3	0.0394898	0.87	7.76316	7.96222	7.46457	-0.497645
LINC01667	0.0395603	0.87	-1.38088	-3.05178	1.12545	4.17723
C11orf95	0.0395923	0.87	5.40031	5.72885	4.9075	-0.821344
COL5A3	0.0396463	0.87	3.9949	3.35794	4.95034	1.5924
GLDC	0.0396507	0.87	4.25849	3.46945	5.44206	1.9726
TECTA	0.0396636	0.87	0.0940072	-0.227223	0.575853	0.803077
AC239868.2	0.0396639	0.87	1.96329	2.26861	1.50531	-0.763299
ACAT2	0.039751	0.87	4.44997	4.15106	4.89833	0.747274
TUBA3FP	0.0397807	0.87	-1.46921	-0.95534	-2.24003	-1.28469
LDLRAP1	0.0398195	0.87	4.47038	4.29238	4.73738	0.444997
IMPDH1P8	0.0398223	0.87	0.0497895	0.563031	-0.720072	-1.2831
CEACAM19	0.0398639	0.87	0.754482	1.12216	0.202966	-0.919194
FLG	0.0399179	0.87	0.490094	-1.51069	3.49127	5.00197
BRD3	0.0399207	0.87	5.86348	6.1117	5.49116	-0.620538
SDF4	0.0399374	0.87	6.52842	6.33377	6.8204	0.486631
G3BP1	0.0399651	0.87	8.14172	8.01465	8.33232	0.31767
CPSF1P1	0.0400046	0.87	-2.5516	-1.34945	-4.35483	-3.00539
DOLPP1	0.0400293	0.87	3.87306	4.1411	3.47101	-0.670088
BTG3	0.0400679	0.87	4.81313	4.46245	5.33915	0.876703
THSD7A	0.0401077	0.87	3.57529	4.24193	2.57532	-1.6666
PRRC2B	0.0401405	0.87	8.64275	8.95047	8.18116	-0.769313
NOL4L	0.0401671	0.87	5.81292	6.05552	5.44902	-0.606496
AC079174.2	0.0401802	0.87	-0.250891	0.185187	-0.905007	-1.09019
LRRC8A	0.0402007	0.87	5.53596	5.70053	5.28911	-0.411422
CHCHD10	0.0402237	0.87	4.05096	3.66889	4.62407	0.955189
TXNDC16	0.0402608	0.87	4.2393	4.014	4.57726	0.563257
NHLRC2	0.0402705	0.87	6.26172	6.39996	6.05435	-0.345606
RAD21	0.0402874	0.87	8.26845	8.55606	7.83704	-0.719015
GART	0.0402965	0.87	6.28057	6.11828	6.52402	0.405735
ZNF887P	0.0403675	0.87	0.501072	1.08234	-0.370829	-1.45317
GMEB2	0.0403749	0.87	5.09368	5.37041	4.67859	-0.691819
ADIRF	0.0404114	0.87	3.25643	2.52098	4.35961	1.83863
IGFN1	0.040449	0.87	-0.91233	0.525726	-3.06941	-3.59514
CPSF4	0.0405074	0.87	4.52854	4.70127	4.26943	-0.43184
PAR_Y_WASH6P	0.0405867	0.87	3.80071	3.99401	3.51077	-0.483236
WASH6P	0.0405867	0.87	3.80071	3.99401	3.51077	-0.483236
WAC	0.0406104	0.87	7.30542	7.48571	7.03498	-0.450731
GPN2	0.0407187	0.87	4.56513	4.6769	4.39747	-0.279426
COL2A1	0.0407243	0.87	-0.138085	1.5305	-2.64096	-4.17145
GPR160	0.0407855	0.87	2.68028	2.25424	3.31933	1.06508
PLOD2	0.0408062	0.87	6.77297	6.21628	7.60801	1.39173
SCML2	0.0408134	0.87	2.31526	2.54118	1.97637	-0.564813
TP63	0.040861	0.87	0.431614	1.41643	-1.04561	-2.46204
LINC02609	0.0408635	0.87	0.851261	0.303248	1.67328	1.37003
LRRFIP1	0.0408928	0.87	6.5986	6.35035	6.97098	0.620629
USP3-AS1	0.040947	0.87	-0.325897	0.0476447	-0.886211	-0.933856
ADGRF5	0.0410113	0.87	4.65523	4.22244	5.30442	1.08198
NAP1L1	0.0410437	0.87	8.36172	8.62128	7.97238	-0.648902
DET1	0.0410824	0.87	2.6384	2.86262	2.30206	-0.560567
DYNC1I2	0.041112	0.87	6.60722	6.42834	6.87554	0.447195
RETSAT	0.0411566	0.87	4.79495	4.51099	5.2209	0.709909
ZNF20	0.0413094	0.87	2.91461	3.2131	2.46687	-0.746235
RAP1GDS1	0.0414229	0.87	4.92696	4.7591	5.17874	0.419647
SNORA12	0.0415771	0.87	1.98424	2.31814	1.48339	-0.834747
ACVR1	0.0415934	0.87	4.92571	4.73895	5.20585	0.466899
AL132780.5	0.0417887	0.87	-0.190911	0.243135	-0.84198	-1.08512
ZNF891	0.0418796	0.87	4.16248	4.46643	3.70657	-0.759855
ZNF182	0.0418935	0.87	3.49065	3.70726	3.16574	-0.541526
SGTB	0.0419343	0.87	3.8253	3.5507	4.2372	0.686498
TAOK3	0.0419657	0.87	4.98685	4.74505	5.34954	0.604489
COPS5	0.0419832	0.87	5.91586	6.073	5.68016	-0.392839
E2F5	0.042057	0.87	4.08724	4.41923	3.58926	-0.829978
UTP23	0.0421184	0.87	5.15423	5.41912	4.75689	-0.662232
HNRNPA1	0.0421292	0.87	9.49382	9.68394	9.20865	-0.475284
STAT2	0.0421301	0.87	7.66358	7.4016	8.05655	0.654958
TNFSF4	0.0422106	0.87	2.81008	2.22635	3.68568	1.45933
RPRD1B	0.0422176	0.87	5.60914	5.78285	5.34858	-0.434277
ACTR3B	0.042295	0.87	3.28284	3.57575	2.84348	-0.732271
UBR5	0.0422987	0.87	8.24893	8.48302	7.8978	-0.585217
CAV1	0.0423348	0.87	4.90869	4.43118	5.62496	1.19378
KLHDC10	0.0423507	0.87	6.46315	6.71085	6.0916	-0.619248
SH3GLB2	0.0424017	0.87	5.81446	6.03708	5.48053	-0.556551
CMYA5	0.0424457	0.87	4.75512	5.39373	3.79721	-1.59652
RGS16	0.0425895	0.87	3.04856	2.50062	3.87047	1.36985
CST7	0.0426092	0.87	0.88611	0.216665	1.89028	1.67361
BBS7	0.0426432	0.87	3.72288	3.44408	4.14109	0.697012
AC123768.3	0.0427045	0.87	-0.785169	-0.358871	-1.42462	-1.06574
SRRT	0.0427731	0.87	6.30485	6.43766	6.10565	-0.33201
TANC1	0.0428561	0.87	6.25888	6.00622	6.63788	0.63166
AVIL	0.0428667	0.87	3.26495	3.71638	2.58782	-1.12855
SRRM2-AS1	0.0428768	0.87	0.942279	1.35572	0.322117	-1.0336
FAHD2CP	0.0428778	0.87	1.61861	1.35794	2.00962	0.651676
SUSD1	0.0428782	0.87	3.69184	3.38523	4.15175	0.766519
EZH1	0.0429952	0.87	5.41918	5.57821	5.18064	-0.397571
WDR62	0.0430108	0.87	3.26882	3.57102	2.81551	-0.755509
USP20	0.0430937	0.87	4.94286	5.15874	4.61903	-0.539708
RBMS1	0.0431269	0.87	6.72708	6.48426	7.0913	0.607041
EIF4B	0.0432373	0.87	9.27712	9.45749	9.00656	-0.450934
PLXDC1	0.0432508	0.87	3.8717	3.37433	4.61775	1.24342
ARF4	0.0432743	0.87	7.0115	6.79259	7.33986	0.547273
SEPT9	0.0432987	0.87	7.92848	8.11645	7.64654	-0.469912
AC012615.1	0.0433248	0.87	1.43176	1.65633	1.09491	-0.561418
CCAR2	0.0433275	0.87	6.27472	6.53209	5.88867	-0.643422
AC074138.1	0.0433353	0.87	-0.310361	-0.0495143	-0.701631	-0.652116
ADH5	0.0433768	0.87	6.31066	6.14207	6.56354	0.42147
RAB43P1	0.0433987	0.87	-0.296995	-0.978119	0.724691	1.70281
IP6K2	0.0434037	0.87	6.01082	6.23962	5.66761	-0.572012
FASTKD1	0.0434377	0.87	4.71279	4.52571	4.99342	0.467702
NXPE3	0.0434881	0.87	4.3114	4.04079	4.71733	0.676542
ECM2	0.0435103	0.87	3.33971	2.69977	4.29961	1.59984
ZNF443	0.0435491	0.87	3.9428	4.31481	3.38479	-0.930018
SPOUT1	0.0435801	0.87	4.80802	4.98743	4.5389	-0.448527
PCDHB1	0.0436969	0.87	-0.585503	-1.41599	0.660227	2.07622
ZSCAN32	0.0436989	0.87	3.68807	3.84508	3.45255	-0.392532
PIK3CD-AS2	0.0437232	0.87	-0.60478	-1.22752	0.329326	1.55684
MT-CO3	0.0437392	0.87	10.92	11.1888	10.5167	-0.672036
ZMYND15	0.0438123	0.87	1.45234	0.983771	2.15519	1.17142
SLC10A4	0.0438496	0.87	-1.28483	-0.429777	-2.56741	-2.13763
AC084125.2	0.0438926	0.87	0.707402	1.15295	0.039085	-1.11386
AL845472.2	0.0439014	0.87	2.04913	2.46254	1.429	-1.03354
AC020915.1	0.0439083	0.87	1.8195	2.11369	1.37822	-0.735468
BCOR	0.0439698	0.87	5.77787	5.95451	5.51291	-0.441604
TAF5	0.044146	0.87	3.19594	3.36248	2.94611	-0.416372
GPC1	0.0441883	0.87	5.40328	4.94126	6.09629	1.15503
GSC	0.0442323	0.87	-0.545117	-1.49711	0.882874	2.37998
KMT5C	0.0442878	0.87	3.36548	3.56894	3.0603	-0.50864
MSL3P1	0.0443113	0.87	1.19135	0.06132	2.88638	2.82506
PRR22	0.0443236	0.87	-0.0585132	0.423371	-0.781339	-1.20471
CCDC142	0.0443594	0.87	3.92305	4.05841	3.72	-0.338409
UEVLD	0.0443748	0.87	4.69322	4.44972	5.05846	0.608733
NEIL1	0.04441	0.87	2.49697	2.75433	2.11093	-0.643397
FSTL5	0.0446074	0.87	-1.50896	-0.141845	-3.55963	-3.41778
CHPF	0.0446265	0.87	5.4066	4.94309	6.10187	1.15878
PRXL2C	0.0446709	0.87	4.0463	3.84484	4.34849	0.503652
AC083843.3	0.0447178	0.87	3.02127	3.32694	2.56275	-0.764198
AL353795.3	0.0447876	0.87	2.56311	2.9135	2.03753	-0.875971
JMJD7-PLA2G4B	0.0448168	0.87	3.93197	4.23563	3.47647	-0.759164
IGF2BP3	0.0448865	0.87	3.40457	4.5721	1.65327	-2.91883
MAP4K4	0.0449857	0.87	7.1772	6.88522	7.61516	0.729938
C3	0.0450071	0.87	9.33435	8.41968	10.7063	2.28667
ATG16L1	0.0450191	0.87	5.06797	4.93709	5.2643	0.327218
GLB1	0.0450247	0.87	5.91866	5.76452	6.14986	0.385334
SAR1B	0.0450552	0.87	5.75699	5.56567	6.04396	0.478281
BLVRA	0.0450618	0.87	4.45422	4.20324	4.8307	0.627468
MECP2	0.045159	0.87	6.19812	6.33565	5.99181	-0.343843
NQO2	0.0452054	0.87	3.4846	3.3397	3.70195	0.362249
AC008770.2	0.0452114	0.87	-1.78195	-0.982871	-2.98057	-1.9977
AL450384.2	0.0452618	0.87	0.366038	0.768317	-0.237382	-1.0057
SPDYA	0.0452784	0.87	0.117128	0.395543	-0.300493	-0.696035
TRMT1	0.045281	0.87	4.96146	5.24036	4.54312	-0.697245
CA3	0.0453527	0.87	0.321534	1.16007	-0.936262	-2.09633
ADPRH	0.0453778	0.87	3.48907	3.15532	3.98969	0.834369
TAF4	0.0454329	0.87	4.27585	4.49322	3.9498	-0.543419
LINC02175	0.0454482	0.87	-0.111852	0.315353	-0.75266	-1.06801
NKIRAS2	0.045515	0.87	4.92588	5.1229	4.63036	-0.492538
HIST2H2BD	0.045576	0.87	3.26877	3.48418	2.94565	-0.538533
BIRC7	0.0456108	0.87	-1.81271	-1.16111	-2.7901	-1.62899
SYTL2	0.0456909	0.87	4.29641	3.804	5.03503	1.23103
VPS9D1	0.0457114	0.87	3.12834	2.95173	3.39325	0.441526
ERO1A	0.0457286	0.87	6.52055	6.22415	6.96516	0.741007
AC131009.4	0.045754	0.87	0.479443	0.812061	-0.019484	-0.831545
TOP1MT	0.0457623	0.87	4.73372	5.04848	4.26159	-0.786893
AC006141.1	0.0458738	0.87	1.09099	1.40827	0.615058	-0.793216
AC025678.3	0.045936	0.87	0.20753	0.648545	-0.453992	-1.10254
MVP	0.0460638	0.87	7.06635	6.75527	7.53297	0.777703
GRIK4	0.046102	0.87	-0.475518	0.146941	-1.40921	-1.55615
IFI27L2	0.0461212	0.87	3.07263	2.67066	3.67558	1.00492
MSH5-SAPCD1	0.0461865	0.87	1.64777	2.09618	0.975168	-1.12101
HCAR1	0.0462546	0.87	1.85273	2.4483	0.959373	-1.48893
COMMD2	0.0462946	0.87	5.43758	5.19605	5.79987	0.603812
COL5A2	0.0463441	0.87	8.0578	7.39036	9.05897	1.6686
UBN2	0.0463968	0.87	6.30219	6.54713	5.93478	-0.612355
TOR1AIP1	0.04641	0.87	6.46232	6.25906	6.76721	0.508147
CEL	0.0464179	0.87	1.03504	1.88001	-0.232409	-2.11242
TSPO	0.0464618	0.87	5.1071	4.90797	5.40581	0.497836
RPL36AL	0.0465244	0.87	6.38569	6.23345	6.61406	0.380614
GJB2	0.0465268	0.87	3.39751	2.54271	4.67971	2.137
L3MBTL4	0.046541	0.87	1.75683	1.02841	2.84947	1.82106
ICMT	0.0465905	0.87	6.50509	6.30563	6.80429	0.498659
ASB16-AS1	0.0466439	0.87	2.42674	2.66911	2.06319	-0.605924
CYP46A1	0.0466817	0.87	-0.0878689	-0.583562	0.655671	1.23923
ZNF439	0.0467088	0.87	4.32671	4.61281	3.89758	-0.71523
BORCS8-MEF2B	0.0467545	0.87	0.454074	0.855032	-0.147363	-1.00239
SIL1	0.0467687	0.87	4.71793	4.50687	5.03452	0.527657
VAMP3	0.0467781	0.87	6.12502	5.92213	6.42936	0.507231
TERF1	0.046942	0.87	5.17281	5.39258	4.84316	-0.549413
MBD2	0.0469626	0.87	5.57018	5.38256	5.85162	0.469057
APEX1	0.0470595	0.87	6.70469	6.8885	6.42899	-0.45951
METTL3	0.0471408	0.87	5.62702	5.78967	5.38305	-0.406621
AMY2B	0.0471775	0.87	4.1155	4.51192	3.52087	-0.991054
TYMP	0.0471902	0.87	5.8031	5.33801	6.50073	1.16271
TXNDC9	0.0472268	0.87	4.67241	4.40351	5.07576	0.672245
RBM12B	0.0472594	0.87	6.25433	6.40819	6.02353	-0.384665
COMP	0.0473961	0.87	4.48072	3.52294	5.9174	2.39445
MBNL1-AS1	0.0474098	0.87	2.86592	3.31088	2.19849	-1.11239
CAPZB	0.0474233	0.87	6.17489	5.97281	6.47802	0.505212
TRIP12	0.047522	0.87	8.13252	7.98055	8.36046	0.379909
BPTF	0.0475288	0.87	7.60601	7.75523	7.38218	-0.373045
AC093525.8	0.0475567	0.87	-0.150614	0.089904	-0.511392	-0.601296
MFSD6	0.0475917	0.87	5.62113	5.37116	5.99608	0.62492
RAP2B	0.0477287	0.87	6.26815	6.10157	6.51802	0.416458
ZNF540	0.047778	0.87	0.70136	0.337271	1.24749	0.910224
SPRY2	0.0478008	0.87	4.38565	4.97052	3.50834	-1.46218
HSPE1-MOB4	0.0478133	0.87	-0.360571	-1.3603	1.13903	2.49933
GSTP1	0.0478926	0.87	7.78134	7.58325	8.07846	0.495201
ZNF577	0.0479435	0.87	3.96167	4.15267	3.67516	-0.477517
WNT10A	0.0479902	0.87	2.42176	1.28938	4.12032	2.83095
ARCN1	0.0481323	0.87	7.09252	6.92834	7.33881	0.410472
GOLGA7B	0.0481375	0.87	0.397995	0.00313974	0.990278	0.987138
RBM48	0.0481689	0.87	4.26032	4.50617	3.89154	-0.614632
PLP1	0.0482223	0.87	-0.937117	0.0228235	-2.37703	-2.39985
FECH	0.0482246	0.87	4.65235	4.45437	4.94933	0.494967
PIGN	0.0483268	0.87	5.10821	4.92372	5.38494	0.461228
SELENOP	0.0483476	0.87	7.63111	7.17169	8.32024	1.14856
MAPK4	0.0483891	0.87	-1.80641	-0.819709	-3.28646	-2.46675
AC016065.1	0.0484158	0.87	1.3206	1.68253	0.777716	-0.904814
CNOT7	0.0484568	0.87	6.56016	6.77387	6.23961	-0.534253
EIF3H	0.0484672	0.87	7.60926	7.92322	7.13833	-0.784897
C3orf80	0.0485881	0.87	1.01282	0.304745	2.07494	1.7702
AL391095.1	0.0485884	0.87	0.0794464	0.512333	-0.569883	-1.08222
SUV39H2	0.0485944	0.87	4.17088	4.38129	3.85527	-0.526016
LAMA5	0.0486281	0.87	8.69461	9.07085	8.13024	-0.940618
CCDC59	0.0486286	0.87	4.43472	4.59281	4.19759	-0.395221
GCK	0.0486571	0.87	-1.06876	-0.173024	-2.41236	-2.23933
NSD3	0.0486973	0.87	7.19695	7.4215	6.86013	-0.561376
KLK10	0.0487186	0.87	3.5894	2.38902	5.38998	3.00096
ZNF706	0.0487245	0.87	5.17316	5.36503	4.88535	-0.479688
TRMU	0.0487391	0.87	4.24495	4.46492	3.91499	-0.549927
CXCL16	0.0487587	0.87	4.94869	4.54847	5.54903	1.00056
AP000974.1	0.0487887	0.87	-0.414152	0.0468373	-1.10564	-1.15247
PHLDA1	0.0488238	0.87	5.15879	5.47515	4.68424	-0.790912
KIAA1211L	0.0488823	0.87	3.4395	2.97092	4.14238	1.17147
MARCH2	0.0490441	0.87	4.14373	3.92082	4.4781	0.557289
SEPT10	0.0490513	0.87	5.27729	5.02734	5.65222	0.624886
TRIM24	0.0491291	0.87	5.56759	5.8007	5.21794	-0.582756
U73166.1	0.0491659	0.87	1.65117	2.0128	1.10872	-0.904079
AC087477.2	0.0492227	0.87	-1.05264	-0.621164	-1.69986	-1.0787
LRP4	0.0492795	0.87	3.64282	4.27656	2.69222	-1.58434
HMBOX1	0.0493257	0.87	4.69928	4.95596	4.31425	-0.641702
PPP2R5B	0.0494484	0.87	3.59147	3.37413	3.91749	0.543359
ZNF670-ZNF695	0.0494849	0.87	-0.594215	0.0412845	-1.54747	-1.58875
MT-CYB	0.0498204	0.87	6.7152	6.99405	6.29694	-0.697109
EID3	0.0498212	0.87	1.70463	1.89188	1.42377	-0.468112
MORF4L2	0.0498922	0.87	7.32109	7.18568	7.5242	0.338523
LANCL1	0.0499116	0.87	5.90414	5.64431	6.2939	0.649592
WHAMMP2	0.0499139	0.87	1.18248	0.779947	1.78629	1.00634
LDB2	0.0499688	0.87	2.75741	2.24077	3.53237	1.2916
EPHB4	0.0500318	0.87	6.2867	6.70385	5.66097	-1.04288
RASGEF1C	0.0501057	0.87	-1.57494	-0.656212	-2.95303	-2.29682
LINC01694	0.0501106	0.87	-0.766892	-0.0661848	-1.81795	-1.75177
PEX6	0.050141	0.87	5.09941	5.24714	4.87783	-0.369304
MLEC	0.0501578	0.87	7.84313	7.70718	8.04704	0.339857
RPRD1A	0.0501821	0.87	6.15189	6.36438	5.83316	-0.531227
SH3D19	0.05029	0.87	5.63515	5.32187	6.10506	0.78319
AC018638.4	0.0503279	0.87	2.7754	3.02569	2.39996	-0.625733
TP53I3	0.0503813	0.87	4.52477	4.14017	5.10166	0.961493
KANTR	0.0503926	0.87	3.15708	3.38525	2.81484	-0.570417
ARFGAP1	0.0504538	0.87	6.39503	6.59483	6.09532	-0.499511
ZNF251	0.0505159	0.87	5.09256	5.33312	4.73172	-0.601401
DGCR5	0.050521	0.87	-1.48995	-2.25851	-0.337104	1.92141
ANKFY1	0.0505402	0.87	6.51291	6.33178	6.7846	0.452823
BRAF	0.0505626	0.87	6.2819	6.45979	6.01507	-0.444724
TMEM102	0.0505773	0.87	2.93624	2.69639	3.29601	0.599623
AC107375.1	0.0506756	0.87	1.71603	1.96131	1.3481	-0.613209
ZGPAT	0.0507234	0.87	5.00101	5.19004	4.71747	-0.472574
RN7SKP255	0.0507671	0.87	1.26839	1.69884	0.622725	-1.07611
REEP1	0.050891	0.87	1.49082	2.00627	0.717636	-1.28863
ZNF365	0.0509234	0.87	0.851576	0.392068	1.54084	1.14877
SLC28A2	0.0509381	0.87	-3.35507	-2.0462	-5.31837	-3.27217
PLA2G4F	0.0509398	0.87	-1.61113	-0.537661	-3.22133	-2.68367
MGAM	0.0509582	0.87	0.731291	1.27664	-0.0867371	-1.36338
PEX2	0.0509803	0.87	5.41786	5.63966	5.08515	-0.554512
LINC01094	0.0510681	0.87	1.73149	1.32449	2.34199	1.01751
NAPRT	0.0510784	0.87	4.44003	4.92329	3.71513	-1.20816
ZNF800	0.0511341	0.87	5.15075	5.29685	4.93161	-0.365231
RBM20	0.0511372	0.87	-0.171117	0.670254	-1.43318	-2.10343
UTP20	0.051172	0.87	5.99709	6.20988	5.67789	-0.531986
PSMD8	0.0513035	0.87	6.3474	6.145	6.651	0.505997
RNF25	0.0513775	0.87	3.81845	3.64515	4.07841	0.433259
MAFG	0.0514606	0.87	5.19161	5.33999	4.96904	-0.370947
ANKLE1	0.0514821	0.87	1.06583	1.70019	0.114308	-1.58588
PCDHA12	0.0515787	0.87	2.6611	1.9507	3.7267	1.776
UBOX5	0.0515871	0.87	3.8799	4.09648	3.55502	-0.541464
FAM122A	0.0515993	0.87	4.14109	4.33299	3.85323	-0.479767
AC004461.2	0.0517018	0.87	-0.896551	-0.619561	-1.31203	-0.692474
BICRA	0.0517482	0.87	2.22591	2.50207	1.81168	-0.690386
C10orf91	0.0517572	0.87	-2.70698	-1.74279	-4.15327	-2.41048
AC068205.2	0.0518044	0.87	1.37653	1.63713	0.98564	-0.651488
TM4SF18	0.0518436	0.87	2.06008	1.60458	2.74333	1.13875
LINC01270	0.0518664	0.87	-0.156096	0.342923	-0.904625	-1.24755
PHLDB1	0.0518678	0.87	6.4662	6.20752	6.85422	0.646699
NRTN	0.0519192	0.87	-0.787292	-0.0235929	-1.93284	-1.90925
TMEM189	0.0520307	0.87	5.34273	5.58057	4.98595	-0.594619
VWC2	0.0520457	0.87	-3.11593	-2.07585	-4.67606	-2.60021
ITGA2B	0.0520729	0.87	1.34998	1.81737	0.648893	-1.16848
AC046168.1	0.0521213	0.87	-1.93173	-1.08044	-3.20866	-2.12822
MAPKAPK5	0.0521234	0.87	5.65683	5.83696	5.38664	-0.45032
KIAA2013	0.0521667	0.87	5.87911	5.66913	6.19408	0.524957
ITGA5	0.0522015	0.87	6.02421	5.63549	6.60728	0.971786
RRBP1	0.0523528	0.87	8.17799	7.92144	8.56281	0.641374
INPP1	0.0523781	0.87	2.61671	2.35793	3.00488	0.646945
C19orf66	0.0524459	0.87	4.39463	4.1072	4.82577	0.718563
HIST1H2AK	0.0524848	0.87	2.55035	2.82573	2.13728	-0.688458
RNASE4	0.0524884	0.87	3.00771	2.47373	3.80869	1.33495
TSPY26P	0.0524909	0.87	3.75015	4.19676	3.08023	-1.11654
ATP5PF	0.0525079	0.87	5.10712	4.89962	5.41839	0.518769
SRA1	0.0525208	0.87	4.18241	4.01492	4.43366	0.418742
POC1B	0.0525263	0.87	4.11887	4.34875	3.77406	-0.574688
BDNF	0.0525677	0.87	-0.0798071	1.09521	-1.84234	-2.93755
PCGF2	0.0525863	0.87	3.47231	3.81369	2.96025	-0.853448
EVI5L	0.05269	0.87	3.48803	3.15032	3.9946	0.84428
CEP19	0.0527318	0.87	1.75145	1.25567	2.49511	1.23944
CKMT1B	0.052813	0.87	0.931951	0.405873	1.72107	1.31519
CCDC102B	0.0529818	0.87	2.91762	2.50068	3.54304	1.04236
SEC61A2	0.0530087	0.87	2.74509	3.00885	2.34946	-0.659388
SEC24D	0.0530152	0.87	5.67061	5.38018	6.10626	0.726084
CLEC4F	0.0530902	0.87	-0.902128	-1.69015	0.279897	1.97004
NIPBL-DT	0.0530999	0.87	4.5187	4.82784	4.05499	-0.77285
RAE1	0.0531077	0.87	5.23723	5.46423	4.89674	-0.567485
AC069544.1	0.053143	0.87	0.0930157	0.339197	-0.276257	-0.615454
UCK1	0.0532762	0.87	4.4314	4.63526	4.12562	-0.509642
LRRC14	0.0533014	0.87	5.19398	5.35067	4.95894	-0.391726
CORIN	0.053331	0.87	1.48051	0.605869	2.79248	2.18661
REXO4	0.0533446	0.87	4.74006	4.95668	4.41513	-0.541551
SMDT1	0.0533753	0.87	2.6867	2.92603	2.3277	-0.598336
EPHX1	0.0534101	0.87	5.17987	4.81197	5.73171	0.919738
RNF11	0.0534395	0.87	6.16892	6.01792	6.39541	0.377491
SNHG18	0.0534542	0.87	2.15797	1.54883	3.07168	1.52286
FIGNL1	0.0534721	0.87	4.82696	5.04431	4.50094	-0.543366
HERC2P5	0.0534885	0.87	-0.568508	-1.52981	0.873446	2.40326
TMCO4	0.0535554	0.87	4.48616	4.28452	4.78862	0.504096
GNB1	0.0535644	0.87	7.80561	7.66142	8.02188	0.360457
CEP83-DT	0.053572	0.87	-0.408542	-0.0679312	-0.919458	-0.851526
MRPL39	0.0535955	0.87	3.84106	3.67702	4.08711	0.410087
WASH3P	0.0537173	0.87	4.39286	4.60867	4.06915	-0.539523
AL135999.1	0.053759	0.87	2.76348	3.04198	2.34574	-0.696242
RWDD4	0.0537594	0.87	4.37387	4.18267	4.66068	0.478007
TBX2-AS1	0.0538779	0.87	-0.56804	0.0791716	-1.53886	-1.61803
UTP3	0.053884	0.87	4.86732	5.09229	4.52985	-0.562445
AZI2	0.0539063	0.87	5.22683	5.09137	5.43003	0.338657
HIST2H3A	0.0539239	0.87	2.10649	0.646903	4.29587	3.64897
NTAN1P2	0.0539327	0.87	-0.916555	-0.42752	-1.65011	-1.22259
HSBP1L1	0.0539479	0.87	2.50568	2.21068	2.94819	0.737512
ACTR6	0.0539581	0.87	4.22245	4.35952	4.01684	-0.342687
AC080112.1	0.0539642	0.87	1.33413	1.06932	1.73135	0.662034
ZNF529-AS1	0.0539708	0.87	0.984504	1.26965	0.556792	-0.712854
KCTD17	0.0539782	0.87	2.93397	2.71884	3.25667	0.537829
AC083855.2	0.0540381	0.87	-0.798494	-1.53647	0.308469	1.84494
GPR155	0.0540456	0.87	3.44858	3.0562	4.03715	0.980957
NELFA	0.0540523	0.87	4.73507	4.94108	4.42606	-0.51502
ZNF699	0.0540548	0.87	2.88287	2.62515	3.26947	0.644319
ZNF677	0.0541475	0.87	4.12117	4.4417	3.64037	-0.801324
AL138820.1	0.0541818	0.87	0.156619	0.476354	-0.322982	-0.799336
TADA2A	0.0541837	0.87	4.1284	4.2996	3.8716	-0.428002
PPP1R3E	0.0541908	0.87	3.25875	3.50629	2.88745	-0.618834
CYTH3	0.0542539	0.87	5.3635	4.9716	5.95136	0.979756
EGFL6	0.0543803	0.87	3.09189	2.6447	3.76266	1.11796
TNRC6C-AS1	0.0545653	0.87	3.88219	4.19877	3.40732	-0.791442
RCCD1	0.0545725	0.87	3.74797	3.93282	3.47068	-0.462139
PTPRVP	0.0546706	0.87	-1.32649	-0.869115	-2.01256	-1.14344
ELOA-AS1	0.0547251	0.87	0.872087	1.20723	0.369378	-0.837849
MYLIP	0.0547599	0.87	5.44545	5.74155	5.00131	-0.740244
CARD9	0.0547613	0.87	3.45943	3.71732	3.0726	-0.644716
AC010186.3	0.0548847	0.87	3.03404	3.31411	2.61392	-0.700186
AGAP1	0.0549194	0.87	5.9138	5.67939	6.26541	0.586026
UNC93B1	0.0549209	0.87	5.50849	5.16819	6.01894	0.850751
AKR1C2	0.0549485	0.87	0.767857	-0.129899	2.11449	2.24439
STAG3L1	0.0550062	0.87	2.51264	2.74762	2.16016	-0.587458
NAT9	0.0550197	0.87	4.78786	4.98917	4.4859	-0.503267
MCPH1	0.0550298	0.87	4.77014	5.02134	4.39335	-0.627991
NIPSNAP3A	0.0550485	0.87	4.31166	4.11618	4.60489	0.488706
AL031708.1	0.0551232	0.87	0.958278	1.27994	0.475783	-0.804158
TIMP3	0.05515	0.87	8.20209	7.57479	9.14304	1.56825
AC106820.2	0.0552335	0.87	-0.900565	-0.194167	-1.96016	-1.76599
DNASE1	0.0552942	0.87	4.53484	4.77203	4.17906	-0.592966
NAA16	0.0553411	0.87	4.02273	4.26114	3.6651	-0.596039
STAT1	0.055359	0.87	8.505	8.03606	9.20841	1.17235
ZNF75A	0.0553658	0.87	4.55175	4.70757	4.31802	-0.38955
NTN3	0.0553878	0.87	-1.12363	-0.287499	-2.37782	-2.09032
PLA2G4B	0.0554482	0.87	2.42061	2.6886	2.01862	-0.66998
NRAP	0.0554662	0.87	-2.34338	-0.921955	-4.47551	-3.55355
LUM	0.0555153	0.87	8.00195	7.31031	9.0394	1.72908
LGALS3	0.055611	0.87	5.78731	5.48822	6.23593	0.747713
ALPK2	0.0556238	0.87	2.50554	1.75498	3.63137	1.8764
XAF1	0.0556476	0.87	6.18554	5.6465	6.9941	1.3476
SIX4	0.0556561	0.87	5.53123	5.82432	5.09161	-0.732708
AC005072.1	0.0557396	0.87	-0.301234	0.171212	-1.0099	-1.18111
CXADR	0.055744	0.87	6.13893	5.82045	6.61666	0.796207
ARAP3	0.0558196	0.87	4.0193	4.2792	3.62945	-0.649748
CMTM4	0.0558591	0.87	6.14917	5.91358	6.50256	0.588973
KRIT1	0.0558904	0.87	5.69565	5.85604	5.45507	-0.400967
LIPA	0.0560063	0.87	6.05887	5.63148	6.69995	1.06846
FRRS1L	0.0560423	0.87	1.20443	2.33367	-0.489425	-2.82309
AC126755.1	0.0560501	0.87	5.28895	5.49194	4.98446	-0.507479
PCDHB7	0.0561959	0.87	1.09235	0.633682	1.78034	1.14666
PIK3CD	0.0562764	0.87	4.76048	4.38657	5.32133	0.934761
PLA2G5	0.0563202	0.87	-0.586311	-1.17701	0.299739	1.47675
CYP39A1	0.0563802	0.87	1.16131	0.657332	1.91727	1.25994
ACVR1B	0.0564613	0.87	5.55164	5.79897	5.18064	-0.618326
Z95331.1	0.0566236	0.87	2.44367	2.69569	2.06564	-0.630048
AC034229.2	0.0566619	0.87	-2.15577	-0.960167	-3.94917	-2.989
GPR162	0.0567145	0.87	1.50905	1.88997	0.937678	-0.952291
CSTF2T	0.0567517	0.87	5.69449	5.8576	5.44982	-0.407784
SFT2D1	0.0567981	0.87	4.61957	4.41936	4.9199	0.500547
ACTR3	0.0568208	0.87	7.96233	7.77394	8.24491	0.470974
EPN3	0.0568461	0.87	3.50584	3.96598	2.81562	-1.15036
NINJ2	0.0568816	0.87	1.37445	0.939242	2.02727	1.08803
ZNF763	0.0568991	0.87	2.25309	2.61875	1.7046	-0.914153
LINC00173	0.0569095	0.87	0.155959	0.73055	-0.705927	-1.43648
DNPEP	0.0569249	0.87	5.29654	5.08057	5.6205	0.539932
OSTF1	0.0569261	0.87	4.54085	4.27997	4.93216	0.652185
CPZ	0.0570243	0.87	2.76686	1.94915	3.99342	2.04427
HOPX	0.057139	0.87	2.98989	2.32241	3.99112	1.66871
CRTAM	0.0571635	0.87	-0.05089	-0.645962	0.841717	1.48768
IQANK1	0.0572098	0.87	4.06071	4.4844	3.42518	-1.05922
N4BP2L2-IT2	0.0572698	0.87	2.80891	3.14779	2.30059	-0.847193
CCN4	0.0572834	0.87	4.42592	3.83344	5.31464	1.48121
PRR18	0.0573903	0.87	-2.86753	-3.65102	-1.6923	1.95873
AL022238.4	0.0573962	0.87	0.821913	1.37844	-0.0128721	-1.39131
IFI6	0.057449	0.87	6.97627	6.35682	7.90545	1.54863
INHA	0.0575886	0.87	-1.20402	-0.423316	-2.37509	-1.95177
ATP8A2	0.0575983	0.87	-0.248807	-0.89858	0.725854	1.62443
ELFN2	0.0576825	0.87	-0.207579	-1.03913	1.03975	2.07888
TCP11L2	0.0577111	0.87	4.465	4.64642	4.19287	-0.453544
PAPSS2	0.0577798	0.87	3.9572	3.50679	4.63281	1.12602
BHLHE40	0.057934	0.87	6.48698	6.16037	6.97691	0.816545
LRRC3	0.0579661	0.87	2.30669	1.91112	2.90005	0.988935
CTSL	0.0580667	0.87	6.89931	6.66814	7.24607	0.57793
ZFP41	0.0580837	0.87	4.30079	4.56481	3.90475	-0.660067
WDR5	0.0581343	0.87	5.30103	5.52805	4.9605	-0.567552
ITGAV	0.0581803	0.87	8.11636	7.78707	8.61031	0.823237
ABCC11	0.0581987	0.87	-2.06053	-1.38575	-3.07268	-1.68693
CACNA2D1	0.058237	0.87	4.60607	5.1931	3.72553	-1.46757
SCARNA16	0.0582426	0.87	-0.155371	0.376321	-0.95291	-1.32923
AC087481.3	0.0582459	0.87	2.42801	2.66363	2.07459	-0.58904
PSMB6	0.058248	0.87	5.48665	5.35577	5.68296	0.327182
AC011477.1	0.0583118	0.87	-0.316556	-0.699723	0.258195	0.957918
TTI1	0.0583126	0.87	5.51536	5.70951	5.22413	-0.485375
TRANK1	0.0583288	0.87	5.71685	5.33058	6.29626	0.965685
TMEM217	0.0583697	0.87	-0.566894	-0.977594	0.0491565	1.02675
PCLO	0.0583977	0.87	3.24288	3.78597	2.42826	-1.35771
WDR74	0.0584286	0.87	4.72139	4.89658	4.45861	-0.437963
ZKSCAN2-DT	0.0584472	0.87	2.29866	2.52663	1.9567	-0.569934
MT-ND1	0.0584895	0.87	6.17046	6.43438	5.77459	-0.659785
RHOV	0.0585173	0.87	0.51655	0.951915	-0.136497	-1.08841
THBS2	0.0585707	0.87	7.62239	6.9761	8.59183	1.61574
RBM33	0.058609	0.87	6.13509	6.28873	5.90463	-0.384097
C15orf40	0.0586237	0.87	3.77185	3.92462	3.5427	-0.381917
BRCA1	0.0586495	0.87	4.90015	5.08436	4.62385	-0.460512
TRIM21	0.0586927	0.87	3.96862	3.72189	4.33871	0.616821
HERC2P9	0.0587072	0.87	4.80089	4.971	4.54574	-0.425258
AC006330.1	0.0587402	0.87	1.82091	2.04641	1.48268	-0.563729
XRCC2	0.0587895	0.87	4.03414	4.24934	3.71135	-0.537985
MAP4K3	0.0588027	0.87	5.74312	5.88621	5.52847	-0.357737
RAD52	0.0588462	0.87	3.648	3.94626	3.20061	-0.745648
SDHAF1	0.0589251	0.87	2.70232	2.88721	2.42499	-0.462219
GUK1	0.0589389	0.87	6.67501	6.53766	6.88104	0.343381
WDYHV1	0.0589789	0.87	3.67362	3.86146	3.39185	-0.469605
DNAJC3-DT	0.0590164	0.87	2.06625	2.32879	1.67245	-0.656343
TBKBP1	0.059075	0.87	2.99878	3.40541	2.38882	-1.01659
SETBP1	0.0591166	0.87	4.84977	5.33731	4.11845	-1.21886
STK24-AS1	0.059134	0.87	-0.513591	-0.201696	-0.981432	-0.779736
LAMTOR5-AS1	0.0594326	0.87	2.31675	2.59923	1.89303	-0.706201
MICOS10	0.0594538	0.87	4.7972	4.65001	5.01798	0.367966
AGBL3	0.0595243	0.87	0.533002	0.831869	0.0847022	-0.747167
LINC01311	0.0595313	0.87	1.00329	1.2593	0.619282	-0.64002
TRAPPC5	0.0595471	0.87	4.39231	3.99161	4.99336	1.00175
APBB2	0.0595982	0.87	5.79655	5.46024	6.30102	0.840777
ZNF646	0.0596731	0.87	5.4375	5.61156	5.17642	-0.435134
MCM7	0.0597571	0.87	7.09443	7.36381	6.69035	-0.673455
MT-ND3	0.0597769	0.87	8.34128	8.6229	7.91885	-0.704048
SYN2	0.0598624	0.87	-1.34711	-0.480482	-2.64706	-2.16657
LONRF1	0.0598704	0.87	4.81541	5.12801	4.34649	-0.781518
PDLIM5	0.0599079	0.87	6.65451	6.38599	7.0573	0.671309
PBX1	0.0602101	0.87	7.3271	7.68065	6.79677	-0.883888
PCDH8	0.0602456	0.87	-3.92472	-2.74905	-5.68822	-2.93917
TBX2	0.0603359	0.87	3.77017	4.26432	3.02895	-1.23537
AC025159.1	0.0604089	0.87	1.06323	1.5024	0.40448	-1.09791
SNX9	0.0604107	0.87	6.1374	5.95894	6.40509	0.446144
KBTBD6	0.0605357	0.87	4.39476	4.63099	4.04043	-0.590562
CNOT4	0.0605378	0.87	4.71192	4.89438	4.43824	-0.456141
NDUFB3	0.0606666	0.87	4.61365	4.40984	4.91937	0.509539
AL157392.3	0.060683	0.87	3.978	4.22686	3.60471	-0.622151
EIF5A2	0.0607336	0.87	2.74251	2.40104	3.25472	0.853682
SPR	0.0607449	0.87	3.87264	3.52023	4.40125	0.881019
FGF1	0.0608524	0.87	1.71047	1.09846	2.62848	1.53001
DHRS7	0.0608554	0.87	4.44338	4.23611	4.75429	0.518172
PRR16	0.0608609	0.87	0.337537	1.05048	-0.731882	-1.78236
KDM6A	0.0609693	0.87	5.61809	5.83089	5.29888	-0.53201
KANK1	0.0609854	0.87	6.09766	5.83518	6.49137	0.656186
RWDD2B	0.061015	0.87	3.69747	3.53188	3.94585	0.413965
DNAH17	0.0610351	0.87	1.03806	1.52458	0.308261	-1.21632
IL16	0.0611236	0.87	4.64441	4.06651	5.51126	1.44475
CAMSAP1	0.0611302	0.87	6.15218	6.32095	5.89903	-0.421918
PTER	0.0611474	0.87	4.03989	3.80819	4.38744	0.579252
ZNF136	0.0611496	0.87	4.71009	4.91546	4.40203	-0.513436
USP42	0.0611605	0.87	4.42993	4.60193	4.17192	-0.430019
CRYZL2P-SEC16B	0.0611729	0.87	1.72557	1.15861	2.57602	1.41741
NELFCD	0.061338	0.87	6.24041	6.49273	5.86194	-0.630791
SPHK1	0.0613412	0.87	3.27023	2.86571	3.87702	1.01132
EXO5	0.0613504	0.87	3.25173	3.48525	2.90144	-0.583818
RNASEH2A	0.0614475	0.87	4.21221	4.46835	3.82801	-0.640332
FGFBP1	0.0616663	0.87	-1.32948	-2.39644	0.270952	2.66739
SSNA1	0.0616802	0.87	4.36493	4.59381	4.02159	-0.572222
PCAT1	0.0617312	0.87	2.06981	2.53116	1.37779	-1.15337
POLG2	0.0617556	0.87	3.2747	3.4349	3.0344	-0.4005
PRKDC	0.0617589	0.87	9.36972	9.6697	8.91976	-0.74994
AL355987.4	0.0617982	0.87	1.20284	1.3548	0.974905	-0.379894
AC018645.2	0.0617993	0.87	-1.05338	-0.402163	-2.03021	-1.62804
TENM1	0.0618025	0.87	2.08432	2.80874	0.997693	-1.81104
TAF6	0.0618486	0.87	5.04728	5.25989	4.72836	-0.531537
KRAS	0.0618548	0.87	6.31767	6.69247	5.75548	-0.936993
SNX14	0.0618727	0.87	5.9913	5.8374	6.22216	0.384757
AL121832.3	0.0618981	0.87	0.867324	1.31899	0.189819	-1.12917
PPM1M	0.061902	0.87	4.08842	3.86242	4.42741	0.564989
BRAP	0.061904	0.87	5.06037	5.14808	4.92881	-0.21927
ERCC6	0.0619315	0.87	5.76217	6.05369	5.32488	-0.728803
AC021766.1	0.0619458	0.87	-2.22416	-1.50588	-3.30159	-1.79571
AC107871.1	0.0619561	0.87	2.49797	2.72806	2.15284	-0.575217
AC102953.2	0.0619719	0.87	1.84753	2.07344	1.50867	-0.56477
MTPAP	0.0620417	0.87	5.60715	5.84014	5.25766	-0.582477
VPS4B	0.0620915	0.87	5.80697	5.63933	6.05842	0.419086
JDP2	0.0621009	0.87	4.71836	4.47215	5.08768	0.615536
CHD7	0.0621713	0.87	7.18699	7.53585	6.66371	-0.872139
ZNF232	0.0621965	0.87	2.99403	3.23585	2.63131	-0.604533
AC245060.7	0.0622227	0.87	3.30621	3.61529	2.84259	-0.772695
TTC23L	0.0622411	0.87	-0.579645	-0.0707332	-1.34301	-1.27228
PFKM	0.0622722	0.87	6.1846	6.52389	5.67567	-0.848221
HSP90AB1	0.0623546	0.87	10.2597	10.4803	9.92881	-0.551448
HELLPAR	0.0623701	0.87	4.03596	4.51115	3.32319	-1.18795
NCAPD2	0.0623757	0.87	7.1129	7.31582	6.80853	-0.507293
ERP27	0.062388	0.87	2.51482	3.14891	1.56369	-1.58522
PCDH12	0.0624059	0.87	3.39391	2.9758	4.02106	1.04525
SDAD1P1	0.062412	0.87	1.70619	2.0299	1.22063	-0.809273
MIR4435-2HG	0.0626883	0.87	4.24617	3.88861	4.78251	0.893899
GRPEL2	0.0627323	0.87	4.78327	4.61111	5.04151	0.430404
TMEM144	0.0627489	0.87	3.14266	2.90716	3.49591	0.588748
HSPB6	0.0627853	0.87	-0.4269	0.191271	-1.35416	-1.54543
NECAB1	0.0628029	0.87	-2.70486	-1.88768	-3.93064	-2.04295
PSEN1	0.0628997	0.87	6.32842	6.16599	6.57206	0.406078
RPS27L	0.0629488	0.87	4.57356	4.33743	4.92774	0.590309
SAPCD1	0.062966	0.87	-0.336095	0.242417	-1.20386	-1.44628
ZKSCAN8	0.0630351	0.87	5.73799	5.88377	5.51933	-0.364442
MZF1	0.0630393	0.87	4.16496	4.36696	3.86195	-0.505011
CHST1	0.0630451	0.87	2.74865	3.42469	1.73459	-1.69011
AC132938.5	0.0632023	0.87	0.489841	0.855912	-0.0592664	-0.915178
ZMYND19	0.0632134	0.87	4.15535	4.40344	3.78321	-0.620234
DUS3L	0.0632315	0.87	3.95022	4.16845	3.62287	-0.54558
PIP4P1	0.0635893	0.87	4.34955	4.49941	4.12476	-0.374649
HID1	0.0635954	0.87	5.15359	4.74089	5.77265	1.03176
SERPING1	0.0636626	0.87	6.4511	6.03164	7.0803	1.04866
CAVIN3	0.0637535	0.87	3.38296	2.87118	4.15062	1.27944
VN1R83P	0.0637635	0.87	-0.228444	-0.52311	0.213553	0.736663
PSMD7	0.0637918	0.87	5.79949	5.68384	5.97296	0.28912
TPST2	0.0637979	0.87	4.3925	4.1552	4.74846	0.593261
KCNE4	0.063958	0.87	2.24361	1.67042	3.10339	1.43297
PLCH1	0.0639875	0.87	1.46762	2.11653	0.494262	-1.62227
SNX25	0.0640176	0.87	4.04759	3.76198	4.47601	0.714027
MAPKAPK5-AS1	0.0640561	0.87	3.32972	3.50186	3.07152	-0.430338
SNORA5A	0.064057	0.87	-0.972539	-0.449153	-1.75762	-1.30847
FAM171A1	0.064062	0.87	5.87989	6.10107	5.54812	-0.552947
ULK1	0.0640733	0.87	5.25897	5.48284	4.92316	-0.559682
RAB17	0.0642247	0.87	3.28086	2.81544	3.979	1.16357
USP27X	0.0642254	0.87	1.72411	2.03373	1.25967	-0.774065
ZNF691	0.0642695	0.87	3.30563	3.44084	3.1028	-0.338035
EPSTI1	0.0642791	0.87	4.8039	4.32434	5.52323	1.19889
NRP2	0.0645377	0.87	6.16328	5.71464	6.83623	1.12159
FNIP2	0.0645996	0.87	5.15516	4.94384	5.47214	0.528301
SLC26A6	0.0646149	0.87	4.20111	4.36385	3.95701	-0.406843
PHF8	0.0646232	0.87	5.44935	5.62682	5.18315	-0.443664
AC012313.2	0.0646468	0.87	-1.33812	-1.83966	-0.585794	1.25387
SEC14L1	0.0646484	0.87	6.08187	6.3088	5.74148	-0.56732
ZNF423	0.0646598	0.87	3.60283	4.30066	2.55609	-1.74457
AC092747.4	0.0646646	0.87	2.52994	2.80381	2.11913	-0.684682
RNU4-1	0.0646839	0.87	3.29218	3.86866	2.42745	-1.44121
SNORA23	0.0647282	0.87	0.0938947	0.689531	-0.79956	-1.48909
SPTY2D1	0.0647463	0.87	5.75465	5.54802	6.06459	0.516573
LMAN2L	0.0647731	0.87	4.65385	4.52662	4.8447	0.318074
MYO1B	0.0647887	0.87	6.0324	5.56092	6.73963	1.1787
ANKRD23	0.0647941	0.87	1.88458	2.19755	1.41512	-0.782425
EI24	0.0648019	0.87	5.80188	5.69684	5.95944	0.262598
FAM156A	0.0648356	0.87	4.47355	4.66522	4.18603	-0.479189
NOS1AP	0.064875	0.87	2.66463	3.04916	2.08784	-0.961324
MPDU1	0.0649607	0.87	4.81918	4.58976	5.16331	0.573548
PSMD10	0.0650078	0.87	4.86138	4.6664	5.15386	0.487463
B4GALT7	0.0650125	0.87	4.01429	3.84503	4.26818	0.423141
ASL	0.0650149	0.87	4.67108	4.3407	5.16665	0.82595
HNMT	0.0650394	0.87	4.16686	3.76955	4.76284	0.993288
CTDP1	0.0650484	0.87	4.37913	4.26425	4.55144	0.287187
ZNF2	0.0650518	0.87	2.96878	2.86174	3.12934	0.267603
CCDC180	0.0651095	0.87	2.56504	2.89346	2.07241	-0.821053
LINC01310	0.0651164	0.87	-2.53914	-1.32091	-4.36649	-3.04559
MOCS3	0.0652249	0.87	4.46871	4.70855	4.10895	-0.599599
HSPA5	0.0652495	0.87	8.64025	8.47728	8.88471	0.407431
ZNF26	0.0652792	0.87	4.71893	5.00358	4.29197	-0.71161
AC027020.2	0.065294	0.87	-0.620504	0.273253	-1.96114	-2.23439
OAT	0.065305	0.87	6.11847	5.8122	6.57786	0.765658
AC004908.2	0.0653422	0.87	-0.401851	-0.11066	-0.838639	-0.727979
ITGBL1	0.0653428	0.87	4.41079	3.52907	5.73338	2.20431
ZDHHC7	0.0653454	0.87	5.60066	5.47999	5.78166	0.301671
KLHL25	0.0653662	0.87	3.2988	3.61651	2.82224	-0.794274
AC087294.1	0.0654646	0.87	-0.310301	0.0293374	-0.819759	-0.849097
SNHG1	0.0654916	0.87	6.07909	6.32626	5.70832	-0.617935
KRTAP5-AS1	0.0655287	0.87	-1.32075	-1.97073	-0.345775	1.62496
LY96	0.0655429	0.87	1.82391	1.34897	2.53632	1.18736
SLC25A25	0.065545	0.87	4.42785	4.6124	4.15103	-0.461376
FAM193A	0.065557	0.87	5.32882	5.51061	5.05615	-0.454457
SH3GL3	0.0655841	0.87	-1.38298	-0.525275	-2.66954	-2.14426
CDC45	0.0656301	0.87	3.06295	3.26346	2.7622	-0.501262
IGF1R	0.0656358	0.87	6.49831	7.02986	5.70098	-1.32888
POLR2J	0.0656827	0.87	4.47009	4.68122	4.15341	-0.527812
NEMP2	0.0656951	0.87	3.42103	3.22629	3.71315	0.486858
ZFAS1	0.0657175	0.87	5.97604	6.38429	5.36366	-1.02063
ZNF10	0.0657265	0.87	3.53173	3.75859	3.19143	-0.567165
IGKV1D-33	0.0657331	0.87	-3.76786	-5.05083	-1.8434	3.20744
COL17A1	0.0658709	0.87	-0.0485583	0.842699	-1.38544	-2.22814
NTAN1	0.0659129	0.87	3.93179	3.75253	4.20069	0.448156
ARL16	0.0659706	0.87	4.40547	4.66579	4.015	-0.650795
TGFBRAP1	0.0659824	0.87	5.09984	4.91925	5.37072	0.451468
MAP2K5	0.0660477	0.87	2.73719	2.83459	2.59109	-0.243498
SNX6	0.0660738	0.87	6.56163	6.39408	6.81297	0.418889
RBBP8NL	0.0660978	0.87	1.51687	1.96019	0.851885	-1.10831
AC087203.3	0.0661078	0.87	0.170754	0.587402	-0.454217	-1.04162
AC008755.1	0.0661194	0.87	5.8676	5.95703	5.73345	-0.223579
ENTPD2	0.0661401	0.87	0.187577	0.924157	-0.917293	-1.84145
PTCH2	0.0661432	0.87	0.410197	0.744389	-0.091092	-0.835481
PDE3A	0.066208	0.87	5.05059	5.41199	4.50849	-0.903495
TCEAL8	0.0663352	0.87	5.08438	4.84983	5.43621	0.58638
ERVK13-1	0.0663593	0.87	4.41372	4.61526	4.11141	-0.503857
CRYBG3	0.0663819	0.87	6.42644	6.12045	6.88543	0.764973
IGFBP3	0.0664483	0.87	6.73614	6.20622	7.53102	1.3248
PROSER3	0.0664986	0.87	3.03889	3.25844	2.70957	-0.548871
SNX27	0.0665125	0.87	5.99379	6.10603	5.82543	-0.280594
NOP14	0.0665437	0.87	5.55085	5.74762	5.25569	-0.491928
PPEF1	0.0666078	0.87	-0.931149	-1.74741	0.293244	2.04066
GATAD1	0.0666288	0.87	5.56273	5.76407	5.26071	-0.503356
TEAD3	0.0666976	0.87	4.58459	4.82217	4.22823	-0.593945
GTF2IRD1	0.0666982	0.87	5.42097	5.67161	5.045	-0.626601
NELL1	0.0667578	0.87	-1.70795	-0.303687	-3.81434	-3.51065
RXFP1	0.0667591	0.87	-1.12127	-1.88325	0.0217167	1.90497
MCRS1	0.0667803	0.87	5.52295	5.6926	5.26847	-0.424131
AC074117.1	0.0668403	0.87	2.61625	2.82175	2.30799	-0.51376
AC099811.5	0.0668932	0.87	-1.1306	-0.812365	-1.60795	-0.79558
ZNF181	0.0669175	0.87	4.29021	4.4496	4.05113	-0.398478
TTC22	0.0669408	0.87	3.19139	2.82966	3.73398	0.904313
ACAA2	0.0669593	0.87	5.14989	4.89186	5.53694	0.645072
ATP6V1A	0.066993	0.87	7.21987	7.06775	7.44804	0.380291
MEIS1	0.0670346	0.87	7.66923	8.09776	7.02644	-1.07132
RBM6	0.0671172	0.87	6.58051	6.77275	6.29214	-0.480609
CTNND1	0.0671382	0.87	8.1024	8.18359	7.98061	-0.202975
CARD6	0.0671406	0.87	3.49571	3.06443	4.14262	1.07819
DCTD	0.067158	0.87	5.55621	5.41984	5.76076	0.340926
HTRA1	0.0672207	0.87	6.26632	5.64851	7.19303	1.54452
DCTN6	0.0672304	0.87	4.32164	4.52005	4.02403	-0.49602
TTI2	0.0672603	0.87	3.36205	3.59272	3.01604	-0.576679
SMOC2	0.0672846	0.87	4.50242	3.80792	5.54418	1.73626
GNPNAT1	0.0672909	0.87	5.28613	5.09782	5.56859	0.470779
DENND1A	0.0673881	0.87	4.75184	4.91266	4.51061	-0.402051
THEM4	0.0674512	0.87	3.98146	4.19039	3.66807	-0.522319
EMILIN3	0.067474	0.87	0.261926	1.15441	-1.0768	-2.23121
AL031315.1	0.0674975	0.87	-0.947528	-1.34426	-0.352435	0.99182
SPATA25	0.0674998	0.87	-0.369891	0.0735906	-1.03511	-1.1087
MRGBP	0.0675322	0.87	4.51978	4.80096	4.09801	-0.702951
DHCR24	0.0675519	0.87	8.34656	7.91004	9.00134	1.0913
CDKL5	0.0675606	0.87	4.17897	3.83667	4.69242	0.855752
MTMR7	0.0676582	0.87	-0.255519	0.796858	-1.83408	-2.63094
URM1	0.0676613	0.87	4.8938	5.06468	4.63747	-0.427216
FANCI	0.0676796	0.87	5.28608	5.45957	5.02583	-0.433746
GRIA4	0.0677507	0.87	-1.54708	-0.562641	-3.02375	-2.46111
FUT10	0.0677642	0.87	3.42883	3.63539	3.11898	-0.516409
CU634019.6	0.0677983	0.87	1.8186	2.16366	1.30101	-0.862651
ZFP14	0.0678431	0.87	4.15138	4.35026	3.85306	-0.497206
ZKSCAN4	0.0679027	0.87	3.59729	3.74477	3.37607	-0.368703
AC005840.2	0.0679212	0.87	-0.520821	-0.117609	-1.12564	-1.00803
PRDM10	0.0680018	0.87	4.05054	4.16316	3.8816	-0.281554
TOP3B	0.0680733	0.87	4.54708	4.79306	4.17811	-0.614951
CCNG1	0.0681432	0.87	6.53339	6.31951	6.85421	0.534702
KIAA1210	0.0681574	0.87	-1.90602	-0.686376	-3.73548	-3.04911
TERT	0.068175	0.87	-0.075864	0.441115	-0.851332	-1.29245
LETMD1	0.0681765	0.87	5.3719	5.6243	4.9933	-0.630996
HLA-A	0.0683398	0.87	8.83437	8.44279	9.42175	0.97896
TRIM59	0.0683423	0.87	4.46721	4.05195	5.0901	1.03816
PLS1	0.0683885	0.87	3.84388	3.49555	4.36638	0.870825
ZNF260	0.0684566	0.87	5.55259	5.71917	5.30273	-0.41644
CRYZ	0.0684614	0.87	4.39973	4.17667	4.73432	0.557649
CU633904.1	0.0684665	0.87	1.05351	2.2833	-0.791161	-3.07446
SP100	0.068532	0.87	6.23116	5.80365	6.87244	1.06879
ITGB6	0.068546	0.87	3.72438	3.0298	4.76627	1.73647
OAS2	0.0685763	0.87	5.60893	5.03758	6.46595	1.42837
AC090739.1	0.0686543	0.87	-0.403334	0.0479572	-1.08027	-1.12823
CNN2	0.0686691	0.87	6.30556	5.91617	6.88965	0.973473
HES6	0.0686711	0.87	2.35735	2.00488	2.88606	0.881183
CEP41	0.068729	0.87	4.31083	4.52801	3.98507	-0.542939
USP13	0.0687701	0.87	4.20856	4.50707	3.76078	-0.746289
CDK18	0.0690929	0.87	4.19706	4.60325	3.58776	-1.01549
MAPT	0.0691709	0.87	0.811956	1.03563	0.476448	-0.55918
GINM1	0.069201	0.87	5.06187	4.91011	5.28952	0.379408
IGFBP7	0.0692011	0.87	7.3963	6.8587	8.2027	1.344
PRSS23	0.0693273	0.87	6.56249	6.04548	7.338	1.29252
AL662907.1	0.0693404	0.87	-0.523417	-0.132347	-1.11002	-0.977676
DGCR8	0.0693517	0.87	5.48655	5.64553	5.24809	-0.397431
FAM160B2	0.0693613	0.87	5.02228	5.2652	4.6579	-0.607297
NCEH1	0.0693933	0.87	4.93141	4.5541	5.49736	0.943258
NIPSNAP3B	0.0694602	0.87	1.13549	1.40207	0.735632	-0.666437
ST20	0.0694712	0.87	1.02247	1.23239	0.707594	-0.524799
CAB39	0.0695112	0.87	6.59638	6.41875	6.86283	0.444084
SLC27A2	0.0695568	0.87	0.797143	0.071641	1.8854	1.81376
SPAAR	0.069565	0.87	-1.26944	-0.475096	-2.46096	-1.98587
FOXQ1	0.0695811	0.87	2.94738	1.88549	4.54022	2.65473
BTD	0.0695994	0.87	3.52154	3.2548	3.92164	0.666835
CLIC4	0.0696992	0.87	7.94553	7.71083	8.2976	0.586769
SPTLC3	0.0697409	0.87	4.10861	4.4168	3.64634	-0.770455
GOLGA8M	0.0697735	0.87	-2.51144	-3.15899	-1.54011	1.61888
KLK7	0.0698221	0.87	5.61715	4.4803	7.32243	2.84213
SNORA22	0.0698404	0.87	-1.55069	-0.917536	-2.50043	-1.5829
AL035461.3	0.0698437	0.87	-0.485905	1.17859	-2.98265	-4.16124
RXRG	0.0698812	0.87	-1.05767	-0.0304619	-2.59847	-2.56801
TROAP	0.0699085	0.87	4.11959	4.31383	3.82822	-0.485612
PDZD11	0.0699508	0.87	4.02806	3.85436	4.28862	0.43426
AC097662.1	0.0699552	0.87	-0.893189	-1.34418	-0.216702	1.12748
ZNF140	0.0700392	0.87	4.44468	4.603	4.20721	-0.395794
NPRL2	0.0701551	0.87	3.94677	4.03563	3.81348	-0.222147
TXNDC12	0.0701894	0.87	5.19454	5.06345	5.39118	0.327737
ZNF789	0.0701988	0.87	3.80873	4.06154	3.42952	-0.632025
CXCL12	0.0702302	0.87	5.24293	4.49939	6.35825	1.85886
AC093278.2	0.0702552	0.87	-0.677686	-1.31617	0.280034	1.5962
CWC25	0.0702577	0.87	4.28081	4.39086	4.11572	-0.275135
PLA2G16	0.0703127	0.87	4.27405	3.81119	4.96833	1.15714
ADNP	0.0703263	0.87	7.52644	7.76185	7.17332	-0.588529
GNL3L	0.0704636	0.87	6.0017	6.15858	5.76638	-0.392199
GIGYF1	0.0704845	0.87	6.44259	6.66746	6.10527	-0.562192
FUBP3	0.070502	0.87	5.84602	6.03227	5.56664	-0.465626
PDCD7	0.0706566	0.87	4.37648	4.4867	4.21115	-0.275557
THAP2	0.0707107	0.87	2.74304	2.92904	2.46405	-0.464996
GLT8D1	0.0707163	0.87	5.08553	4.89499	5.37134	0.476345
CNTNAP3	0.0707245	0.87	0.579946	1.03537	-0.103192	-1.13856
GLRX	0.0708678	0.87	3.1762	2.78385	3.76473	0.980876
ZNF710-AS1	0.070978	0.87	2.52109	2.84936	2.02867	-0.82069
TSC22D4	0.0710676	0.87	5.22499	5.42454	4.92566	-0.498875
DEPP1	0.071095	0.87	4.782	4.41946	5.3258	0.906344
KCNS1	0.071136	0.87	-0.120908	0.77467	-1.46427	-2.23895
ELOVL2	0.0711437	0.87	-0.799109	-1.40766	0.113718	1.52138
CTNNA1	0.0711966	0.87	8.54639	8.38871	8.78292	0.394215
WHAMMP3	0.0712327	0.87	0.994682	0.551991	1.65872	1.10673
SAFB2	0.0712708	0.87	5.74482	5.87621	5.54773	-0.328485
FOSL2	0.0713326	0.87	7.78547	7.50002	8.21365	0.713635
CCPG1	0.0713556	0.87	6.11307	5.87733	6.46669	0.589362
AL442125.1	0.0713678	0.87	0.599525	0.92409	0.112678	-0.811411
PINK1	0.0713888	0.87	5.7867	5.55822	6.12942	0.571198
SHC3	0.0713934	0.87	1.37565	1.91008	0.573992	-1.33609
LINC01606	0.0714348	0.87	-1.18426	-0.07468	-2.84862	-2.77394
RIPK1	0.0716173	0.87	4.99405	4.82768	5.2436	0.415921
AC073109.1	0.0717673	0.87	-2.23008	-1.40006	-3.47511	-2.07505
ZNF397	0.0718435	0.87	5.38287	5.56858	5.10431	-0.464273
CRY1	0.0718749	0.87	4.52676	4.7157	4.24335	-0.472352
ANXA7	0.0719664	0.87	6.56219	6.40936	6.79143	0.382076
AC015849.5	0.0719804	0.87	-1.05814	-0.701273	-1.59344	-0.892163
HEATR6	0.0720333	0.87	4.66939	4.83102	4.42694	-0.404081
SPIN3	0.0720729	0.87	4.40465	4.62105	4.08006	-0.540998
AC022167.2	0.0721373	0.87	2.3884	2.65439	1.98941	-0.664984
AC034111.1	0.0721762	0.87	-0.586206	-0.183888	-1.18968	-1.00579
AC132872.4	0.0722107	0.87	-1.53282	-0.783022	-2.65752	-1.8745
CDH10	0.0722205	0.87	-3.06021	-1.87622	-4.83618	-2.95996
AC023509.1	0.0723213	0.87	-0.0634458	0.274878	-0.570932	-0.84581
BX890604.2	0.0723297	0.87	4.92494	4.51667	5.53736	1.0207
CAST	0.0723335	0.87	7.22924	6.99416	7.58187	0.587713
AL359258.3	0.0724343	0.87	-1.14437	-0.729505	-1.76666	-1.03716
POM121	0.0724362	0.87	5.52867	5.72442	5.23505	-0.489369
ALKBH4	0.0724576	0.87	3.41281	3.61552	3.10874	-0.506783
POGZ	0.0724731	0.87	6.58946	6.7864	6.29403	-0.492369
CD99L2	0.0725071	0.87	5.20505	4.99943	5.51348	0.514047
ATP6V1C2	0.0725426	0.87	1.11061	1.79821	0.0792065	-1.71901
VLDLR-AS1	0.072621	0.87	-0.0330662	0.374271	-0.644072	-1.01834
TMED10	0.0726573	0.87	8.21725	8.08874	8.41001	0.32127
RBM14	0.0726941	0.87	5.60184	5.68884	5.47133	-0.217509
POLRMTP1	0.0726992	0.87	-1.53471	-0.695929	-2.79289	-2.09696
ATP5PD	0.0727733	0.87	6.19621	5.99303	6.50097	0.507934
PLEKHG4	0.0728376	0.87	4.36728	4.05176	4.84056	0.788803
KIF19	0.0728763	0.87	-1.86995	-2.5176	-0.898463	1.61914
AC009533.1	0.0728879	0.87	3.06769	3.39306	2.57964	-0.813421
PPTC7	0.0728891	0.87	4.83466	4.99899	4.58816	-0.41083
LASP1	0.0728921	0.87	7.43303	7.2827	7.65851	0.375812
ARL4C	0.073001	0.87	6.67391	6.3247	7.19772	0.873012
COL6A6	0.073115	0.87	0.874455	0.0428724	2.12183	2.07896
SPARC	0.0731922	0.87	9.7224	9.10765	10.6445	1.53688
GPC2	0.0732045	0.87	1.66372	2.18054	0.888479	-1.29206
STS	0.0732342	0.87	3.77278	3.51356	4.1616	0.648036
WDR81	0.0732535	0.87	5.51789	5.3228	5.81054	0.487744
LMNA	0.0733161	0.87	8.19326	7.99791	8.4863	0.48839
ZNF703	0.0734745	0.87	3.06434	3.50853	2.39806	-1.11047
PLEKHM2	0.0734926	0.87	5.97381	5.82825	6.19217	0.363919
AC009093.1	0.0735304	0.87	-0.292471	-1.11008	0.933948	2.04403
RSBN1	0.0735616	0.87	5.45905	5.65999	5.15763	-0.502358
AC100774.1	0.0735818	0.87	-0.83703	-0.482566	-1.36873	-0.886161
LINC00894	0.0736391	0.87	2.5569	2.88595	2.06333	-0.822613
AC007384.1	0.0736452	0.87	0.95741	1.72301	-0.190982	-1.91399
ERN1	0.0736557	0.87	4.46458	4.28149	4.73923	0.457739
ARSI	0.0736651	0.87	0.82463	0.322789	1.57739	1.2546
AHRR	0.0736701	0.87	1.49606	0.996843	2.24489	1.24805
ADAMTS4	0.0737436	0.87	3.15098	2.64766	3.90596	1.2583
AL137786.1	0.0737775	0.87	-0.808345	-1.4998	0.22883	1.72862
ALKBH8	0.0738218	0.87	3.59595	3.72091	3.40851	-0.312398
SNORA57	0.0738829	0.87	3.31179	3.71164	2.71202	-0.99962
FBXO9	0.0738911	0.87	5.37558	5.58209	5.06582	-0.516268
AL034417.4	0.0738998	0.87	-1.04115	-0.617978	-1.67591	-1.05793
ATP10A	0.0739338	0.87	3.84084	3.41792	4.47522	1.0573
KLF4	0.0739357	0.87	3.26242	3.62327	2.72114	-0.902126
AIDA	0.0739846	0.87	6.10822	5.91999	6.39057	0.470578
RN7SKP80	0.0740179	0.87	2.05099	2.4147	1.50544	-0.909258
SLC4A1	0.0740866	0.87	-1.08399	-0.0721767	-2.60171	-2.52953
SMIM10	0.0740869	0.87	1.00668	0.686979	1.48623	0.799247
IL32	0.0740953	0.87	4.46876	4.05191	5.09403	1.04212
CTNNBIP1	0.0741823	0.87	4.54255	4.32199	4.87338	0.551389
AC007383.2	0.0742161	0.87	0.416586	0.0419019	0.978611	0.93671
AC105074.1	0.0742204	0.87	-0.776181	-0.138821	-1.73222	-1.5934
SYTL3	0.0743193	0.87	1.85201	1.50912	2.36633	0.85721
CYLD	0.0743861	0.87	6.0445	5.7611	6.4696	0.708502
ZNF700	0.0744541	0.87	4.47626	4.69179	4.15297	-0.538818
GPD2	0.0744788	0.87	6.27026	5.97727	6.70976	0.732496
LMAN1	0.0745782	0.87	7.60666	7.47485	7.80437	0.329516
DNAJC10	0.0746113	0.87	7.42924	7.23993	7.71321	0.473285
EXT1	0.0747458	0.87	6.37361	6.57968	6.0645	-0.515182
DDO	0.0748914	0.87	0.913252	0.555749	1.44951	0.893757
WRB	0.0749416	0.87	4.07194	3.92192	4.29697	0.375048
RPRM	0.0750908	0.87	-1.9458	-1.07168	-3.25699	-2.18532
MEF2B	0.0751141	0.87	-0.447055	-1.11582	0.556092	1.67191
ABCA6	0.0752108	0.87	3.4791	2.88014	4.37753	1.49739
NDUFAF5	0.0752193	0.87	3.53528	3.66841	3.33557	-0.332839
ZC3HAV1	0.0752623	0.87	6.66478	6.52842	6.86932	0.340897
TNFAIP2	0.0753049	0.87	8.1915	7.80471	8.77169	0.966982
TLE3	0.0753336	0.87	5.75548	5.99981	5.38897	-0.610846
TRAPPC11	0.0753343	0.87	5.53522	5.38433	5.76155	0.377213
RTEL1	0.0753953	0.87	4.55815	4.83499	4.1429	-0.692083
BARX2	0.0754724	0.87	0.735379	1.45778	-0.348216	-1.80599
HIST1H3D	0.0755075	0.87	1.65327	2.47057	0.427319	-2.04325
FGD5	0.0755114	0.87	4.46602	4.7816	3.99264	-0.788966
C2orf27A	0.0755736	0.87	0.515722	0.140725	1.07822	0.937492
IGHMBP2	0.0755931	0.87	4.05633	4.17183	3.88309	-0.288746
ZNF490	0.075634	0.87	4.84535	5.06167	4.52085	-0.540822
CTBP2P8	0.0756526	0.87	-0.573455	0.0304237	-1.47927	-1.5097
BOLA2-SMG1P6	0.0757065	0.87	4.47402	4.27237	4.77648	0.504102
RCOR2	0.0757343	0.87	2.96068	3.61534	1.97868	-1.63665
S1PR5	0.0757884	0.87	-0.412589	-0.778234	0.135877	0.914111
TAS2R31	0.0758456	0.87	0.241541	0.654299	-0.377597	-1.0319
AC241520.1	0.0758705	0.87	-1.62366	-1.16976	-2.30452	-1.13476
ZNF16	0.0759438	0.87	4.29871	4.50794	3.98487	-0.523075
HOXC9	0.0759746	0.87	-0.795485	-1.51266	0.280279	1.79294
NRGN	0.0759967	0.87	-0.0228234	0.503288	-0.811991	-1.31528
TFAP4	0.0760349	0.87	3.5885	3.84829	3.19882	-0.649473
NUCB2	0.0760401	0.87	5.27897	4.9917	5.70987	0.718171
B4GALT4	0.0760773	0.87	4.72107	4.53219	5.00438	0.472195
DOCK9-DT	0.0764228	0.87	-0.66285	-0.110966	-1.49068	-1.37971
SUZ12P1	0.076424	0.87	3.04065	3.27241	2.69303	-0.579378
MPZL1	0.0764394	0.87	6.92507	6.70283	7.25842	0.555582
ODF3B	0.0764632	0.87	2.82536	2.45247	3.38469	0.932224
ZNF529	0.0765655	0.87	4.4385	4.56099	4.25476	-0.306229
IGDCC3	0.0765942	0.87	-2.19906	-1.24403	-3.63161	-2.38758
CTNNB1	0.0766158	0.87	8.94163	8.7375	9.24782	0.510324
AC131160.1	0.076624	0.87	-2.34304	-1.01949	-4.32838	-3.30889
RCN1	0.076653	0.87	6.82693	6.49504	7.32478	0.829739
ZNF337-AS1	0.076659	0.87	2.17279	2.45513	1.74928	-0.705858
IGKV1-39	0.0766956	0.87	-2.21027	-3.46854	-0.32286	3.14568
FOXJ3	0.0767491	0.87	6.10743	6.31192	5.8007	-0.511223
POM121C	0.0767749	0.87	5.35235	5.54936	5.05682	-0.492545
CYB5A	0.0768061	0.87	4.21947	3.86604	4.74961	0.883568
CCNB1IP1	0.0768481	0.87	4.83279	5.10423	4.42564	-0.678594
GCC1	0.0768834	0.87	5.33284	5.46175	5.13947	-0.322286
ZNF567	0.0769219	0.87	3.65203	3.82363	3.39462	-0.429017
SPON2	0.0769254	0.87	3.84885	3.28915	4.6884	1.39925
CGN	0.077005	0.87	6.27219	6.57941	5.81135	-0.76806
CP	0.0771259	0.87	9.03182	8.54152	9.76727	1.22575
PRRT2	0.077173	0.87	0.336457	0.688871	-0.192163	-0.881034
UBAP1L	0.0772483	0.87	2.49748	2.70155	2.19138	-0.510166
IFT57	0.0772774	0.87	5.72461	5.4565	6.12676	0.670262
GNAI2	0.0772777	0.87	7.30655	7.15828	7.52895	0.37067
ATP1B3	0.0773504	0.87	5.59972	5.4604	5.8087	0.348299
TMPRSS6	0.0773961	0.87	-0.330464	-1.24626	1.04323	2.28949
MYL12A	0.0774318	0.87	7.38146	7.19562	7.66021	0.464589
FAF2	0.0774457	0.87	5.9602	5.85822	6.11318	0.25496
SNORA53	0.0774948	0.87	0.0836332	0.965413	-1.23904	-2.20445
MKRN1	0.0775383	0.87	7.08878	7.2554	6.83884	-0.416565
VTCN1	0.0775585	0.87	4.25214	3.20564	5.82189	2.61625
LINC01833	0.0776982	0.87	-0.727409	-2.03215	1.2297	3.26186
ZNF341	0.0777064	0.87	2.40497	2.54708	2.19181	-0.355276
MAGEE1	0.0777243	0.87	1.7937	1.53405	2.18318	0.649123
DCAF1	0.0777813	0.87	5.52097	5.65338	5.32235	-0.331026
FAM185A	0.0778166	0.87	2.90224	3.0844	2.62899	-0.455402
FOXK1	0.0778456	0.87	7.33104	7.50378	7.07193	-0.431849
MRM1	0.0778927	0.87	2.18512	2.3959	1.86896	-0.526941
ARL5B	0.0779044	0.87	6.28719	6.49425	5.9766	-0.517652
DERL1	0.0779132	0.87	6.68201	6.87986	6.38524	-0.494625
LRP5L	0.0779433	0.87	1.96327	2.24787	1.53636	-0.71151
AEBP2	0.077944	0.87	5.52195	5.856	5.02089	-0.835102
CLEC5A	0.0779766	0.87	3.36596	2.9921	3.92674	0.934646
PLAUR	0.0780302	0.87	4.63326	4.30043	5.1325	0.832065
TAS2R4	0.0780612	0.87	0.753542	1.28555	-0.044474	-1.33003
MAGT1	0.0780781	0.87	6.9716	6.79045	7.24333	0.452873
AQP6	0.0781158	0.87	-0.323506	0.861749	-2.10139	-2.96314
HOMER1	0.0781812	0.87	3.679	3.90664	3.33755	-0.569089
NOMO1	0.0782054	0.87	6.71841	6.55651	6.96126	0.404744
ROBO4	0.0782665	0.87	2.26065	1.87421	2.8403	0.966087
FAM216A	0.0783213	0.87	2.1536	2.39949	1.78476	-0.614732
ADRA2C	0.0783305	0.87	3.47036	2.81237	4.45735	1.64498
UBLCP1	0.0783346	0.87	4.22456	4.05976	4.47177	0.412012
TEX10	0.0783958	0.87	5.23335	5.42143	4.95122	-0.470218
AC007216.3	0.0785922	0.87	-0.34042	-0.0738127	-0.74033	-0.666517
PTK2	0.0786033	0.87	7.54686	7.73732	7.26116	-0.476164
RARRES2	0.0786238	0.87	5.21429	4.6834	6.01062	1.32722
CEBPZOS	0.0788139	0.87	4.74585	4.87895	4.5462	-0.33275
RPL7P9	0.0788752	0.87	2.20138	2.49753	1.75714	-0.740389
AC021087.3	0.0788915	0.87	0.135999	0.44067	-0.321008	-0.761677
STK17B	0.0789218	0.87	6.38803	6.03153	6.9228	0.891271
ST7	0.0789302	0.87	4.09178	4.30524	3.7716	-0.533642
CHTF8	0.0789812	0.87	5.32441	5.12973	5.61645	0.486725
AC010422.8	0.0789891	0.87	3.0907	3.34562	2.70832	-0.637299
DTHD1	0.0791299	0.87	-1.191	-1.96721	-0.0266805	1.94053
NPC1	0.0791927	0.87	5.63213	5.45145	5.90315	0.451698
ZSCAN31	0.0792046	0.87	4.17662	3.67291	4.93217	1.25926
MTAP	0.0792349	0.87	5.73627	5.87153	5.53339	-0.338142
ATP6V1G2-DDX39B	0.0792719	0.87	0.00795994	0.674668	-0.992103	-1.66677
HLA-B	0.0793296	0.87	9.26887	8.76532	10.0242	1.25887
MINCR	0.0793978	0.87	1.54085	1.94708	0.931492	-1.01559
MTMR6	0.0794621	0.87	5.197	5.02733	5.4515	0.424167
FARSA	0.0795042	0.87	5.52225	5.69392	5.26474	-0.429177
AGO3	0.0795472	0.87	6.23507	6.42183	5.95492	-0.466915
NR2F2	0.0795486	0.87	4.70655	4.97096	4.30993	-0.661024
PMS2P1	0.0795524	0.87	2.90619	3.11059	2.59959	-0.511006
RNU6ATAC	0.0795767	0.87	-0.90374	-0.403405	-1.65424	-1.25084
KDELR3	0.0796136	0.87	3.93804	3.55912	4.50643	0.947314
DPY19L2P2	0.0796313	0.87	1.09778	1.49757	0.498096	-0.999471
CCDC12	0.0796916	0.87	4.43336	4.54456	4.26657	-0.27799
NUCB1	0.0797477	0.87	7.1688	6.95863	7.48406	0.525435
CLEC18C	0.0797773	0.87	-1.479	-0.494091	-2.95637	-2.46228
TNNT3	0.0798873	0.87	0.103491	0.97422	-1.2026	-2.17682
PCM1	0.0800862	0.87	7.74119	7.92638	7.4634	-0.462986
TSPAN2	0.0800894	0.87	2.60147	3.15481	1.77147	-1.38334
HIBCH	0.0800945	0.87	4.78848	4.48201	5.24819	0.76618
CAPG	0.0801311	0.87	6.082	5.75379	6.57432	0.820534
KSR2	0.0802284	0.87	2.68217	3.24523	1.83757	-1.40766
AL355075.4	0.0802856	0.87	8.57491	8.83419	8.18599	-0.648205
SLC25A43	0.0803618	0.87	3.52754	3.23373	3.96825	0.734515
TRMT5	0.0803727	0.87	4.58721	4.70439	4.41144	-0.292955
IGLV7-43	0.0803968	0.87	-2.78921	-4.26423	-0.576685	3.68755
CA8	0.0804048	0.87	3.6543	4.37267	2.57676	-1.79591
MRPS28	0.0804137	0.87	3.78468	4.06558	3.36333	-0.702248
PRKRA-AS1	0.0804322	0.87	2.47125	2.16032	2.93764	0.777315
AC007566.1	0.0804631	0.87	-0.558047	-0.147456	-1.17394	-1.02648
FRRS1	0.0804685	0.87	3.60756	3.4032	3.91411	0.510914
SLC41A2	0.0805944	0.87	4.52829	4.30196	4.86778	0.565816
LHPP	0.0806214	0.87	3.0823	2.95557	3.2724	0.316828
SERPINE1	0.0806916	0.87	4.71182	4.16342	5.53443	1.37102
CYBA	0.0807445	0.87	6.53955	6.31764	6.87242	0.55478
PROSER1	0.0807863	0.87	4.14005	4.43119	3.70335	-0.727834
ETAA1	0.080797	0.87	4.79495	5.01289	4.46805	-0.544839
AL353593.2	0.0808115	0.87	-0.981674	-1.42146	-0.32199	1.09947
PDPK1	0.0808652	0.87	6.08299	6.15344	5.97732	-0.176119
AL136295.1	0.0808665	0.87	-2.68015	-1.36315	-4.65566	-3.29251
RAD54L2	0.0808845	0.87	5.78289	5.92931	5.56328	-0.366027
FGFR4	0.0808902	0.87	1.43238	0.950954	2.15452	1.20357
MFN2	0.0810646	0.87	6.82146	6.61172	7.13608	0.524361
KIF25-AS1	0.0811134	0.87	-3.43941	-2.57681	-4.73331	-2.1565
GRIPAP1	0.081131	0.87	5.38984	5.57032	5.11911	-0.451205
PRKAA2	0.0811337	0.87	3.86551	4.29516	3.22104	-1.07412
MFAP5	0.0811671	0.87	4.16327	3.24085	5.54691	2.30605
AC079630.1	0.0811941	0.87	-1.41811	-1.03596	-1.99134	-0.955377
TSNARE1	0.0812036	0.87	4.04786	4.28202	3.69662	-0.585405
CAPZA1	0.0812552	0.87	7.18923	7.00545	7.46491	0.459452
AL353796.1	0.0813082	0.87	0.610562	0.964038	0.0803474	-0.883691
GORASP2	0.081423	0.87	5.91675	5.75462	6.15996	0.40534
RNF24	0.0814253	0.87	5.27279	5.61775	4.75536	-0.862382
BCR	0.0814386	0.87	6.59466	6.80894	6.27325	-0.535683
AC010200.1	0.0816264	0.87	-0.838745	-0.321954	-1.61393	-1.29198
AC008543.1	0.0816288	0.87	-0.542537	-0.136473	-1.15163	-1.01516
CRKL	0.0816456	0.87	6.7213	6.92687	6.41293	-0.513937
PXDNL	0.0817456	0.87	0.337948	-0.292722	1.28395	1.57668
AC131212.2	0.0817587	0.87	-0.884274	-0.452898	-1.53134	-1.07844
GBP3	0.0818041	0.87	5.21856	4.67475	6.03428	1.35953
ZNF117	0.0818386	0.87	5.50511	5.83158	5.01542	-0.816165
RTL10	0.0818764	0.87	5.44233	5.6523	5.12736	-0.52494
FOXF2	0.0819392	0.87	-0.144878	-0.51627	0.41221	0.928481
ARL2BP	0.0820097	0.87	5.36464	5.16414	5.66539	0.501245
HLA-F-AS1	0.0821783	0.87	-0.362064	-0.790591	0.280727	1.07132
IBSP	0.0822081	0.87	0.0883228	-0.607053	1.13139	1.73844
POMK	0.0822481	0.87	4.79259	4.99705	4.48589	-0.511159
CMPK2	0.0822483	0.87	4.1606	3.70228	4.8481	1.14582
PCDHB8	0.0823302	0.87	1.75265	1.30388	2.4258	1.12192
C1QTNF1	0.0823417	0.87	3.60455	2.97489	4.54904	1.57415
TEX21P	0.0823738	0.87	-0.264628	-0.00111349	-0.6599	-0.658786
MNT	0.0823828	0.87	4.42775	4.62965	4.12491	-0.504737
CDCP1	0.0824224	0.87	5.23814	4.84544	5.8272	0.981757
AL121753.2	0.0824331	0.87	1.66708	1.92392	1.28182	-0.642107
OLFM3	0.0824334	0.87	-2.72231	-1.86498	-4.00831	-2.14333
CADM2	0.0824419	0.87	-1.49374	-0.441797	-3.07166	-2.62987
MAP4K5	0.0824534	0.87	5.91004	5.77146	6.11792	0.346466
DDX60	0.0825029	0.87	5.98173	5.58228	6.58091	0.998633
B2M	0.0825157	0.87	10.2179	9.7914	10.8578	1.06636
C14orf93	0.0825161	0.87	3.22246	3.36838	3.00359	-0.36479
DDX55	0.0825504	0.87	4.89174	5.02491	4.69198	-0.332926
CMPK1	0.0826022	0.87	6.48716	6.33488	6.71558	0.380697
TBCEL	0.0826517	0.87	4.98069	4.79872	5.25366	0.454938
PRPF3	0.0827371	0.87	6.11599	6.25697	5.90453	-0.352447
PLPPR4	0.0827445	0.87	1.47602	0.710243	2.62469	1.91445
TMEM30A	0.0828348	0.87	7.43198	7.24991	7.7051	0.455191
NOC4L	0.0828436	0.87	2.98937	3.16354	2.72811	-0.435431
PCDHGA10	0.0829091	0.87	2.94279	2.60637	3.44743	0.841054
SPP1	0.082919	0.87	8.6873	8.31297	9.24881	0.935843
POU2F1	0.0829478	0.87	6.07621	6.23486	5.83824	-0.396618
SLC14A1	0.0830082	0.87	0.89943	1.79085	-0.437697	-2.22854
AC104791.2	0.083082	0.87	-1.43743	-0.907167	-2.23282	-1.32565
TPD52L2	0.083109	0.87	7.03135	7.21358	6.75802	-0.455565
ST6GALNAC4	0.083203	0.87	3.7115	3.46943	4.0746	0.605168
LINC01929	0.0832783	0.87	-0.879617	-2.04452	0.867738	2.91226
IKBIP	0.0832836	0.87	4.2658	4.07075	4.55838	0.487625
MMP28	0.0833079	0.87	0.774652	0.236461	1.58194	1.34548
JAKMIP1	0.0833357	0.87	-0.592065	-1.19331	0.3098	1.50311
RGL2	0.0833776	0.87	5.64521	5.8437	5.34748	-0.496218
GSDMB	0.0834429	0.87	3.87245	4.12069	3.50009	-0.620604
TRIM5	0.0834643	0.87	4.4683	4.30007	4.72065	0.420576
ZNF461	0.0835166	0.87	2.96837	3.11937	2.74186	-0.377514
OXGR1	0.0835445	0.87	0.651347	1.20593	-0.180528	-1.38646
LINC01829	0.0835529	0.87	-2.11854	-1.42104	-3.1648	-1.74376
AL645929.3	0.0835787	0.87	-0.992018	-1.7352	0.122751	1.85795
CDH2	0.0839023	0.87	5.06968	5.75226	4.04582	-1.70644
NMNAT2	0.083908	0.87	2.47039	3.13681	1.47076	-1.66605
ZC3H10	0.083925	0.87	3.88852	4.00867	3.70829	-0.300386
ZNF34	0.0840522	0.87	2.7026	2.92547	2.36828	-0.557195
HACD3	0.0840588	0.87	6.68464	6.82489	6.47427	-0.350628
INPP5E	0.0840692	0.87	3.99397	4.20301	3.68041	-0.522595
DUSP14	0.0840929	0.87	3.2451	3.05528	3.52982	0.474538
NID2	0.0840948	0.87	4.97061	4.47224	5.71815	1.24591
RIMS2	0.0841012	0.87	1.23638	2.3272	-0.399842	-2.72704
ZNF609	0.0841253	0.87	6.15449	6.33248	5.88751	-0.444971
ZNF208	0.0841284	0.87	4.0014	5.07447	2.39179	-2.68268
UBE3B	0.0841558	0.87	5.83156	5.9632	5.63409	-0.329104
UBE2L6	0.0841929	0.87	5.94409	5.56982	6.50549	0.935664
LGR4	0.0842477	0.87	6.60689	6.93332	6.11724	-0.816079
C2orf69	0.0842958	0.87	4.63249	4.43703	4.92567	0.48864
TXNL4B	0.0843372	0.87	3.43164	3.55931	3.24014	-0.319163
SSX2IP	0.0843524	0.87	5.04231	5.24719	4.735	-0.512189
AC239868.1	0.0843546	0.87	4.16493	4.40384	3.80657	-0.597273
AURKAIP1	0.0843676	0.87	5.25291	5.07482	5.52006	0.445239
HSPA14	0.0844134	0.87	5.61072	5.75982	5.38707	-0.372759
AC011484.1	0.0844491	0.87	-0.319849	-0.705844	0.259143	0.964987
GRIK2	0.0844976	0.87	-0.816767	0.155494	-2.27516	-2.43065
CALD1	0.084529	0.87	7.92195	7.44105	8.64331	1.20226
RNVU1-18	0.0845464	0.87	4.91465	5.43476	4.13447	-1.30029
FAM177A1	0.0845676	0.87	4.81522	4.62592	5.09917	0.473254
CEP95	0.0845703	0.87	5.11341	5.223	4.94902	-0.273977
GALNT5	0.0847481	0.87	2.32839	1.51358	3.55061	2.03703
CA11	0.084808	0.87	2.53472	2.92554	1.9485	-0.977046
RAB36	0.0848158	0.87	2.78515	3.08015	2.34264	-0.737503
PHLDB3	0.0848658	0.87	2.56755	2.30833	2.95639	0.648067
AL354696.2	0.0848769	0.87	-0.723156	-0.327785	-1.31621	-0.988429
MOSPD3	0.0848771	0.87	2.74871	2.91442	2.50015	-0.414268
SH3BP2	0.0848888	0.87	6.94881	7.15879	6.63384	-0.524951
ARF5	0.084934	0.87	5.89228	6.06703	5.63016	-0.436872
OSGIN1	0.0849693	0.87	1.10831	0.617085	1.84514	1.22805
ANXA1	0.0849804	0.87	7.55593	7.30107	7.93821	0.637131
LINC01977	0.0849895	0.87	-1.38583	-0.797556	-2.26825	-1.4707
LSM11	0.0850168	0.87	3.59588	3.43733	3.8337	0.396373
ZNF562	0.0850232	0.87	5.81662	5.92291	5.65718	-0.265732
PRMT2	0.0850273	0.87	6.41412	6.26038	6.64473	0.384355
PREX2	0.0851002	0.87	4.89911	5.41894	4.11937	-1.29958
BUD23	0.0851163	0.87	5.70749	5.84763	5.49728	-0.350356
RIMS3	0.0852151	0.87	3.26454	2.98967	3.67684	0.687171
TRIM54	0.085216	0.87	-1.88261	-0.876608	-3.39162	-2.51501
TOMM70	0.0853119	0.87	6.78065	6.61032	7.03614	0.425814
ZNF623	0.0853523	0.87	6.46579	6.68499	6.137	-0.547986
ADAMTS13	0.0853604	0.87	2.68989	2.99776	2.22807	-0.769698
ATP1A3	0.08538	0.87	-0.826432	-1.58993	0.318809	1.90873
AQP4	0.0854401	0.87	-1.88274	-0.858501	-3.41909	-2.56059
ANO9	0.085521	0.87	4.78545	5.04877	4.39047	-0.658305
CDH12	0.0855352	0.87	0.0230276	1.2417	-1.80499	-3.04669
HRASLS5	0.085619	0.87	-0.930321	-1.5327	-0.0267603	1.50594
TNFSF10	0.0856687	0.87	6.49669	6.03502	7.18918	1.15416
CGGBP1	0.0856811	0.87	6.86226	6.9529	6.7263	-0.226604
FOXP4	0.085684	0.87	4.67897	5.03687	4.14213	-0.894747
AC103706.1	0.085723	0.87	0.390701	0.785746	-0.201867	-0.987613
RAD51C	0.0857341	0.87	3.67042	3.8309	3.4297	-0.401202
CHGA	0.0858054	0.87	-0.45089	-1.33554	0.876091	2.21164
FAM86B3P	0.0858634	0.87	1.19621	1.61446	0.56883	-1.04563
QSER1	0.0858839	0.87	6.64011	6.76963	6.44582	-0.32381
CD24	0.0859912	0.87	9.38383	9.06238	9.866	0.803619
OLFML2A	0.0860172	0.87	4.45396	3.97844	5.16725	1.18881
CFI	0.0860604	0.87	5.74866	5.37313	6.31196	0.938838
AC125257.1	0.0861268	0.87	2.92314	3.13861	2.59993	-0.538679
AC093323.1	0.0861821	0.87	4.1324	4.33445	3.82932	-0.505123
NRXN3	0.0861942	0.87	1.56913	2.08748	0.791614	-1.29586
AC007620.2	0.0862145	0.87	0.0805735	0.35339	-0.328652	-0.682042
SEC61A1	0.0862295	0.87	8.15658	8.02762	8.35002	0.322404
FMO2	0.0863376	0.87	2.58444	1.45234	4.28259	2.83025
AP001273.1	0.0863907	0.87	1.81808	2.13561	1.34178	-0.793826
RBBP4P1	0.0864035	0.87	-0.589402	-0.250877	-1.09719	-0.846313
TMEM220	0.086518	0.87	0.956616	0.578502	1.52379	0.945284
KRT8P39	0.0865661	0.87	0.733217	1.20659	0.0231651	-1.18342
CHM	0.0865764	0.87	5.14551	4.97251	5.40503	0.432518
ELFN1	0.0866127	0.87	0.615246	0.214745	1.216	1.00125
DHPS	0.0866493	0.87	5.04752	5.29283	4.67957	-0.613259
LRBA	0.086709	0.87	7.50843	7.62513	7.33339	-0.29174
AL121839.2	0.0867286	0.87	2.14079	2.34443	1.83532	-0.509106
AC003973.2	0.0867486	0.87	0.968202	2.13166	-0.776991	-2.90865
BLVRB	0.0867539	0.87	4.24262	3.98687	4.62624	0.639376
COBLL1	0.0867646	0.87	4.53519	4.21953	5.00867	0.789132
TAX1BP3	0.0867733	0.87	5.72593	5.54096	6.0034	0.46244
PLEKHF1	0.0868172	0.87	3.5679	3.24763	4.04831	0.800679
TMEM181	0.0868811	0.87	5.85714	5.66123	6.15099	0.489759
AC134312.5	0.0868896	0.87	-1.61164	-2.38374	-0.453487	1.93025
VCAN	0.086907	0.87	8.23972	7.65209	9.12116	1.46907
TONSL	0.087098	0.87	4.85506	5.08105	4.51607	-0.564982
CCSAP	0.0871982	0.87	4.79115	4.61996	5.04792	0.427954
SH3PXD2A-AS1	0.0871996	0.87	-1.26424	-0.488325	-2.42811	-1.93978
ARHGAP8	0.0872273	0.87	3.64437	3.95293	3.18153	-0.771398
ASMTL	0.0873228	0.87	2.89978	2.63311	3.29979	0.666682
PAR_Y_ASMTL	0.0873228	0.87	2.89978	2.63311	3.29979	0.666682
SHOX2	0.0873292	0.87	0.620438	-0.00315659	1.55583	1.55899
AC145207.5	0.0873656	0.87	2.51155	2.81986	2.04909	-0.770768
MEPCE	0.0873753	0.87	5.69969	5.86319	5.45443	-0.408757
OSBPL9	0.0873805	0.87	6.37242	6.2264	6.59146	0.365057
GABRP	0.087403	0.87	0.723918	0.147932	1.5879	1.43996
RARRES1	0.0874686	0.87	4.28221	3.34634	5.68602	2.33968
DCAF15	0.0874699	0.87	4.6732	4.89664	4.33805	-0.558586
AC120049.1	0.0874874	0.87	-0.209064	0.178595	-0.790554	-0.969149
SDHAF2	0.0875075	0.87	4.27089	4.39545	4.08405	-0.311398
CALHM5	0.0875244	0.87	2.94941	2.38864	3.79056	1.40191
HAUS7	0.0876405	0.87	3.42557	3.59961	3.16452	-0.435085
TNRC18	0.0877255	0.87	7.62874	7.8197	7.34231	-0.477392
TRAF4	0.08777	0.87	5.41551	5.1999	5.73892	0.539023
JHY	0.0878094	0.87	1.49235	1.15738	1.99479	0.837406
WASH5P	0.0878179	0.87	5.72162	5.97389	5.34321	-0.630685
AL162231.1	0.0878681	0.87	-0.0390828	-0.346705	0.42235	0.769055
NOTCH4	0.0878887	0.87	3.44577	3.13405	3.91335	0.7793
EPOR	0.0880224	0.87	3.22504	3.5589	2.72424	-0.834665
MMP3	0.0880279	0.87	-0.223082	0.855942	-1.84162	-2.69756
ENTPD3	0.0880555	0.87	0.191209	-0.402006	1.08103	1.48304
MMP19	0.0880953	0.87	2.80076	2.41752	3.37562	0.958097
LGALS3BP	0.0881187	0.87	8.53617	8.2584	8.95284	0.69444
VSIG1	0.0881797	0.87	-2.17876	-2.89489	-1.10458	1.79031
GRM4	0.0881885	0.87	-2.1555	-1.3028	-3.43456	-2.13175
RPPH1	0.0882662	0.87	12.1622	12.4204	11.775	-0.645426
NKX3-1	0.088268	0.87	0.561115	0.970968	-0.0536652	-1.02463
MUC13	0.0882991	0.87	-2.96238	-2.22006	-4.07585	-1.85579
SNAPC4	0.0883169	0.87	4.33309	4.58645	3.95303	-0.633421
TAS2R5	0.0883202	0.87	-0.222328	0.281105	-0.977478	-1.25858
SRPX2	0.0884055	0.87	3.54423	2.96884	4.40732	1.43848
EDA2R	0.0884225	0.87	0.779803	0.310313	1.48404	1.17373
FAM122B	0.0884913	0.87	4.49781	4.70779	4.18284	-0.524944
ZBTB25	0.0885446	0.87	4.6584	4.78571	4.46742	-0.318295
ATP23	0.088669	0.87	2.18433	2.5313	1.66388	-0.867424
FAT1	0.0888197	0.87	7.78631	7.36968	8.41126	1.04158
CBWD5	0.0888445	0.87	4.9443	5.1054	4.70265	-0.40275
LINC01535	0.0889162	0.87	0.275584	0.771098	-0.467686	-1.23878
RNVU1-7	0.0889447	0.87	2.65755	4.76515	-0.503849	-5.269
HARBI1	0.0889959	0.87	1.94198	1.7707	2.19891	0.428206
AL591806.3	0.0889959	0.87	1.26392	0.476211	2.44549	1.96928
FNTA	0.0890092	0.87	6.5582	6.70467	6.33848	-0.366194
COL1A2	0.0892106	0.87	11.0326	10.406	11.9726	1.56653
ZNF436-AS1	0.0892374	0.87	2.01021	2.2199	1.69568	-0.524222
Z98257.1	0.0892542	0.87	-2.45067	-1.68671	-3.59661	-1.9099
HAPLN1	0.089314	0.87	0.599469	-0.185376	1.77674	1.96211
AP5Z1	0.0893748	0.87	4.91765	5.00688	4.7838	-0.223077
ETS1	0.0894291	0.87	6.17738	5.76713	6.79276	1.02563
AC073585.1	0.0895489	0.87	-0.400464	-0.831553	0.246171	1.07772
KRBA1	0.0896284	0.87	3.50043	3.70324	3.19621	-0.50703
MGST3	0.0896348	0.87	5.69595	5.52209	5.95672	0.434631
KPNA1	0.0896578	0.87	6.17566	6.08916	6.30541	0.216254
AL031009.1	0.0897575	0.87	0.44984	0.837311	-0.131366	-0.968677
REC8	0.0897782	0.87	5.29488	5.85896	4.44875	-1.41021
MYBPC1	0.0897789	0.87	-3.26112	-1.99208	-5.16467	-3.17258
CALU	0.0899046	0.87	8.11885	7.92252	8.41334	0.490821
STAM-AS1	0.0899975	0.87	0.473771	0.740988	0.0729456	-0.668042
SEC24A	0.0900373	0.87	5.36181	5.21741	5.57841	0.360993
CDC42	0.0900599	0.87	8.06764	7.96322	8.22428	0.261055
AL512625.2	0.0900781	0.87	0.102641	0.451578	-0.420766	-0.872344
BAZ2A	0.0900906	0.87	6.88259	7.07056	6.60063	-0.469925
EIF3E	0.0901541	0.87	8.16423	8.40314	7.80587	-0.597271
PEX1	0.0901861	0.87	5.28653	5.48202	4.99331	-0.488712
SLC6A8	0.0901977	0.87	5.07222	5.51291	4.41117	-1.10174
AL590617.2	0.0902069	0.87	-0.451218	-0.232757	-0.77891	-0.546153
AL357568.2	0.0902547	0.87	-0.847594	-0.241081	-1.75736	-1.51628
VAPB	0.0902797	0.87	5.96722	6.15998	5.67809	-0.481891
LAMA4	0.0902964	0.87	6.19966	5.68955	6.96481	1.27526
POLR3D	0.0903332	0.87	4.85451	5.11907	4.45767	-0.661393
GLCCI1	0.0903495	0.87	4.00123	4.24537	3.63503	-0.610335
CLDN19	0.0904055	0.87	-2.17909	-1.05611	-3.86356	-2.80744
SIN3A	0.0906315	0.87	6.21224	6.33328	6.03066	-0.302622
AC024257.3	0.0906981	0.87	1.09545	1.35093	0.712245	-0.638683
LAMP3	0.0907099	0.87	3.31315	2.62111	4.35121	1.7301
RASA1	0.0907125	0.87	5.39413	5.24977	5.61067	0.360907
ELP6	0.0907298	0.87	3.67599	3.78084	3.51871	-0.262126
FAM84B	0.0907788	0.87	7.27069	7.67144	6.66956	-1.00188
BCHE	0.0907833	0.87	0.168277	-0.708162	1.48293	2.1911
RTKN2	0.0907996	0.87	3.66421	3.45532	3.97754	0.522216
PCSK5	0.090942	0.87	4.32104	3.84336	5.03755	1.19419
B3GALT2	0.0909443	0.87	-0.126853	0.425362	-0.955174	-1.38054
ZNF829	0.0909972	0.87	3.63584	3.87505	3.27701	-0.598039
TPTE2P1	0.0910583	0.87	-0.678101	-1.17342	0.0648736	1.23829
PISD	0.0911075	0.87	5.26591	5.44648	4.99506	-0.451423
COL3A1	0.091166	0.87	11.3842	10.8125	12.2417	1.42928
TXNDC17	0.0912065	0.87	4.33329	4.18505	4.55564	0.370582
PROK2	0.0912093	0.87	-1.09423	-0.337249	-2.22969	-1.89244
DOLK	0.0912261	0.87	3.74687	3.9415	3.45491	-0.486589
KLRG1	0.0913041	0.87	0.324432	-0.0634928	0.90632	0.969813
MICB	0.0913299	0.87	2.56155	2.19685	3.1086	0.911753
SIRT7	0.0913354	0.87	4.26496	4.39704	4.06684	-0.330201
USP27X-AS1	0.0913527	0.87	0.0410712	0.386142	-0.476535	-0.862677
GTF2H2C	0.0913967	0.87	4.59158	4.38337	4.90391	0.520549
ALKBH2	0.0914046	0.87	3.46988	3.63157	3.22736	-0.404205
PRKAB1	0.0914401	0.87	4.52604	4.71853	4.23729	-0.481237
PLS3	0.0914679	0.87	6.06671	5.58956	6.78242	1.19286
WDR48	0.0914811	0.87	5.84829	5.68056	6.09988	0.419315
GLS	0.0915103	0.87	6.34755	6.04765	6.79741	0.749767
PPP2R2A	0.0915374	0.87	5.00767	5.20021	4.71886	-0.481345
CCR8	0.0915394	0.87	-1.81491	-2.4833	-0.812313	1.67099
NIPAL3	0.0916481	0.87	5.60683	5.44341	5.85197	0.408558
HNRNPA1P7	0.0916532	0.87	0.478074	0.693734	0.154584	-0.53915
CRIP1	0.091663	0.87	5.79304	5.41737	6.35654	0.939171
BMP8A	0.0917474	0.87	2.03044	1.62788	2.63427	1.00639
SCRN1	0.0917761	0.87	7.08351	6.84374	7.44317	0.599439
AC112229.1	0.091847	0.87	1.08082	2.18585	-0.576729	-2.76258
TMCC3	0.0918808	0.87	4.52025	3.89165	5.46313	1.57148
EXD3	0.091965	0.87	3.33136	3.56581	2.97968	-0.586122
INPP4B	0.0920041	0.87	4.38204	4.02938	4.91102	0.881649
CLEC2B	0.0920319	0.87	3.12612	2.6745	3.80356	1.12906
CRYM	0.0920612	0.87	-2.03442	-2.61231	-1.1676	1.44472
FNDC1	0.0920737	0.87	3.7455	2.95848	4.92602	1.96753
GRHL2	0.0921819	0.87	5.67166	5.93634	5.27464	-0.661702
RTRAF	0.0922026	0.87	6.26146	6.14737	6.43259	0.285223
PLIN3	0.0923011	0.87	5.09624	4.9104	5.375	0.464604
PTPRF	0.0923921	0.87	9.14679	9.42468	8.72997	-0.694708
PRMT6	0.0924039	0.87	4.45071	4.64374	4.16118	-0.482552
EEF1D	0.0924466	0.87	8.27257	8.47528	7.9685	-0.506787
NFYC-AS1	0.092519	0.87	1.76049	2.00424	1.39486	-0.609374
CAD	0.0925559	0.87	6.73765	6.90598	6.48516	-0.420815
AC244197.2	0.0925709	0.87	-0.757295	-0.304596	-1.43634	-1.13175
SLC8A3	0.0927003	0.87	-2.67453	-2.01164	-3.66885	-1.65721
NDUFA6-DT	0.092708	0.87	2.1921	2.51846	1.70254	-0.81592
MTBP	0.0928495	0.87	4.40896	4.61849	4.09465	-0.523846
SUGCT	0.0928762	0.87	2.12275	1.61973	2.87728	1.25755
KCTD20	0.0928846	0.87	6.60083	6.44779	6.83039	0.382608
C12orf73	0.0929105	0.87	2.10536	2.31713	1.7877	-0.529428
ZNF627	0.0929825	0.87	4.9296	5.12876	4.63084	-0.497921
ZCCHC3	0.0929859	0.87	4.90374	5.13692	4.55397	-0.582956
TUBB2A	0.0929936	0.87	3.32794	2.99788	3.82303	0.825143
COMMD8	0.0930611	0.87	3.42469	3.23476	3.70958	0.474823
CIT	0.093088	0.87	5.24033	5.40212	4.99766	-0.404461
PGPEP1	0.0931345	0.87	4.8613	4.59457	5.26139	0.666821
USP32P3	0.093146	0.87	-0.00486522	-0.416245	0.612204	1.02845
AC091057.6	0.0931531	0.87	1.8899	2.21421	1.40342	-0.81079
SPIN4	0.0931658	0.87	3.28929	3.0117	3.70567	0.693967
BBS10	0.0932604	0.87	4.58164	4.71959	4.37471	-0.344871
SFRP4	0.093324	0.87	5.596	4.61427	7.06858	2.45431
CORO1B	0.0933247	0.87	6.17514	6.02965	6.39338	0.363725
AC078846.1	0.0933787	0.87	3.57174	3.77094	3.27295	-0.497982
ATPSCKMT	0.0933958	0.87	3.96669	3.82356	4.18138	0.357815
OLFM2	0.0934129	0.87	1.6329	2.11084	0.915978	-1.19486
TMEM87B	0.0934359	0.87	5.87911	5.68647	6.16807	0.481598
RANBP3L	0.0934688	0.87	-1.3152	-2.20572	0.0205821	2.2263
SSRP1	0.0934734	0.87	7.15212	7.32064	6.89935	-0.421291
STARD4	0.0935675	0.87	4.02849	3.8187	4.34316	0.524458
FBXW4P1	0.0935721	0.87	0.721302	1.01012	0.288072	-0.72205
MICAL2	0.0936131	0.87	6.28313	5.92014	6.82762	0.907485
MX1	0.0936496	0.87	7.14586	6.5562	8.03034	1.47414
NOTCH1	0.0936591	0.87	6.5292	6.80297	6.11855	-0.684417
BPHL	0.0936816	0.87	3.66678	3.49823	3.9196	0.421367
AC006449.5	0.0937061	0.87	-0.024218	0.357318	-0.596522	-0.95384
RPS21	0.0937074	0.87	7.48379	7.82339	6.97438	-0.849012
RNU2-1	0.093727	0.87	3.33551	3.77857	2.67092	-1.10765
GMPPA	0.0938105	0.87	4.46377	4.31753	4.68312	0.365583
AC008124.1	0.0939652	0.87	4.42703	4.64758	4.0962	-0.551387
PGBD4	0.0939889	0.87	2.2516	2.50302	1.87448	-0.628544
PLVAP	0.0940167	0.87	4.3091	3.94288	4.85842	0.915547
AK5	0.0940389	0.87	0.0498565	-0.612439	1.0433	1.65574
RAB7B	0.0940707	0.87	1.75404	1.37119	2.32832	0.95713
TFG	0.0942344	0.87	6.47323	6.28857	6.75022	0.461653
SEC31B	0.0942561	0.87	2.75153	2.4718	3.17112	0.699322
ADGRB3	0.0942578	0.87	-0.156097	0.763908	-1.5361	-2.30001
[truncated: 16,436 more rows]
