# Supplementary material for: The CHK1 inhibitor prexasertib in BRCA wild-type platinum-resistant recurrent high-grade serous ovarian carcinoma: a phase 2 trial
Source: Nat Commun. 2024 Mar 30;15:2805. doi: 10.1038/s41467-024-47215-6 (PMC10981752; doi:10.1038/s41467-024-47215-6)
Supplement: Supplementary file 11 — Supplementary Data 8 [file 41467_2024_47215_MOESM11_ESM.xlsx]

## Sheet: Sheet1
Supplementary Data 8. Sequences of siRNAs used in this study.
Target	Name	Source	Catalog	siRNA Sequences (5' -> 3')
POLE	ON-TARGETplus Human POLE (5426) siRNA - SMARTpool (4 siRNAs)	Horizon discovery	L-020132-00-0005	gcgaggaacaggcgaaaua
				ggaggagggugcuucguau
				ggacaggcguuacgaguuc
				cucggaagcuggaagauua
POLA1	ON-TARGETplus Human POLA1 (5422) siRNA - SMARTpool (4 siRNAs)	Horizon discovery	L-020856-00-0005	gaugguaaagcacgcaaua
				gacauuagacguuucauua
				caugugagcuguuguguca
				guacuacugcagagaauua
Control	ON-TARGETplus Non-targeting Pool (4 siRNAs)	Horizon discovery	D-001810-10-20	ugguuuacaugucgacuaa
				ugguuuacauguuguguga
				ugguuuacauguuuucuga
				ugguuuacauguuuuccua
