# Supplementary material for: The CHK1 inhibitor prexasertib in BRCA wild-type platinum-resistant recurrent high-grade serous ovarian carcinoma: a phase 2 trial
Source: Nat Commun. 2024 Mar 30;15:2805. doi: 10.1038/s41467-024-47215-6 (PMC10981752; doi:10.1038/s41467-024-47215-6)
Supplement: Supplementary file 13 — Source Data [file 41467_2024_47215_MOESM13_ESM.xlsx]

## Sheet: Fig. 2c-e
Fig. 2c-e: Clinical outcomes are provided in Supplementary Data 1.

## Sheet: Fig. 3a
Fig. 3a: Enriched KEGG pathways in clinical benefit (CB) and no clinical benefit (NCB) groups.
Gene_set-based permutation mode with 5,000 permutations
Enriched pathways in NCB group
Name	Size	Enrichment scroes	Normalized enrichment scroes	Nominal p-value	FDR q-value	FWER p-value	Rank at max	Leading edge
KEGG_TASTE_TRANSDUCTION	29	-0.600017	-1.88568	0.000687758	0.017454	0.0352	1937	tags=41%, list=11%, signal=46%		All statistical tests were done by GSEA software (https://www.gsea-msigdb.org/gsea/doc/GSEAUserGuideFrame.html?Interpreting_GSEA).
KEGG_DNA_REPLICATION	35	-0.553218	-1.81042	0.00100604	0.0253012	0.099	4656	tags=43%, list=25%, signal=57%
KEGG_HOMOLOGOUS_RECOMBINATION	27	-0.560798	-1.72073	0.00368386	0.0468763	0.2512	6090	tags=67%, list=33%, signal=99%
KEGG_BASE_EXCISION_REPAIR	33	-0.485036	-1.56416	0.0160245	0.172503	0.7606	5246	tags=45%, list=28%, signal=63%
KEGG_LONG_TERM_DEPRESSION	58	-0.403462	-1.45781	0.0251968	0.337468	0.968	3874	tags=31%, list=21%, signal=39%
KEGG_RIBOSOME	84	-0.356126	-1.37455	0.0390503	0.515534	0.9984	8350	tags=73%, list=45%, signal=132%
KEGG_BASAL_TRANSCRIPTION_FACTORS	32	-0.426603	-1.35942	0.089395	0.490598	0.9996	2319	tags=22%, list=13%, signal=25%
KEGG_CARDIAC_MUSCLE_CONTRACTION	59	-0.365058	-1.32162	0.074133	0.554208	1	3530	tags=29%, list=19%, signal=36%
KEGG_RNA_POLYMERASE	28	-0.415134	-1.29119	0.138451	0.598489	1	3039	tags=29%, list=16%, signal=34%
KEGG_SPLICEOSOME	126	-0.314255	-1.289	0.0697334	0.546145	1	8742	tags=63%, list=47%, signal=118%
KEGG_ADIPOCYTOKINE_SIGNALING_PATHWAY	62	-0.345497	-1.26488	0.1172	0.574772	1	3394	tags=23%, list=18%, signal=28%
KEGG_MISMATCH_REPAIR	22	-0.427787	-1.25341	0.181448	0.563738	1	7854	tags=59%, list=43%, signal=103%
KEGG_HYPERTROPHIC_CARDIOMYOPATHY_HCM	69	-0.330677	-1.23859	0.131851	0.568528	1	2967	tags=25%, list=16%, signal=29%
KEGG_DILATED_CARDIOMYOPATHY	74	-0.31716	-1.19571	0.165891	0.671466	1	3530	tags=27%, list=19%, signal=33%
KEGG_NITROGEN_METABOLISM	19	-0.419107	-1.1764	0.256595	0.695355	1	1507	tags=26%, list=8%, signal=29%
KEGG_GNRH_SIGNALING_PATHWAY	84	-0.300652	-1.16021	0.201738	0.709341	1	3794	tags=25%, list=21%, signal=31%
KEGG_ARRHYTHMOGENIC_RIGHT_VENTRICULAR_CARDIOMYOPATHY_ARVC	64	-0.313591	-1.15431	0.225806	0.688469	1	2967	tags=23%, list=16%, signal=28%
KEGG_AXON_GUIDANCE	124	-0.281359	-1.14933	0.192669	0.667286	1	4573	tags=30%, list=25%, signal=39%
KEGG_RNA_DEGRADATION	53	-0.322406	-1.14651	0.235602	0.641166	1	6680	tags=45%, list=36%, signal=71%
KEGG_PROGESTERONE_MEDIATED_OOCYTE_MATURATION	80	-0.289754	-1.10745	0.274821	0.737351	1	1594	tags=14%, list=9%, signal=15%
KEGG_NUCLEOTIDE_EXCISION_REPAIR	43	-0.314189	-1.06974	0.356326	0.83352	1	6403	tags=35%, list=35%, signal=53%
KEGG_INSULIN_SIGNALING_PATHWAY	125	-0.251291	-1.02919	0.392836	0.94339	1	3572	tags=19%, list=19%, signal=24%
KEGG_GLYCOSAMINOGLYCAN_BIOSYNTHESIS_KERATAN_SULFATE	15	-0.382872	-1.01742	0.433008	0.946783	1	1888	tags=20%, list=10%, signal=22%
KEGG_STARCH_AND_SUCROSE_METABOLISM	34	-0.302341	-0.982338	0.489453	1	1	1591	tags=15%, list=9%, signal=16%
KEGG_TYPE_II_DIABETES_MELLITUS	42	-0.28399	-0.959264	0.531116	1	1	3533	tags=24%, list=19%, signal=29%
KEGG_PANTOTHENATE_AND_COA_BIOSYNTHESIS	16	-0.347332	-0.95313	0.523345	1	1	2845	tags=25%, list=15%, signal=30%
KEGG_N_GLYCAN_BIOSYNTHESIS	46	-0.270436	-0.935435	0.567987	1	1	1682	tags=11%, list=9%, signal=12%
KEGG_VASCULAR_SMOOTH_MUSCLE_CONTRACTION	99	-0.233117	-0.925957	0.605968	1	1	3999	tags=25%, list=22%, signal=32%
KEGG_GALACTOSE_METABOLISM	22	-0.307246	-0.905319	0.599386	1	1	1415	tags=14%, list=8%, signal=15%
KEGG_MAPK_SIGNALING_PATHWAY	233	-0.203671	-0.900306	0.731051	1	1	3816	tags=22%, list=21%, signal=28%
KEGG_EPITHELIAL_CELL_SIGNALING_IN_HELICOBACTER_PYLORI_INFECTION	65	-0.235757	-0.876883	0.691331	1	1	3711	tags=17%, list=20%, signal=21%
KEGG_GLYCOSAMINOGLYCAN_BIOSYNTHESIS_HEPARAN_SULFATE	23	-0.288041	-0.860154	0.66368	1	1	3400	tags=26%, list=18%, signal=32%
KEGG_BASAL_CELL_CARCINOMA	46	-0.24446	-0.843852	0.736657	1	1	5007	tags=37%, list=27%, signal=51%
KEGG_GLYCOSPHINGOLIPID_BIOSYNTHESIS_LACTO_AND_NEOLACTO_SERIES	25	-0.275861	-0.837408	0.699184	1	1	2746	tags=20%, list=15%, signal=23%
KEGG_OOCYTE_MEIOSIS	101	-0.210306	-0.833611	0.806173	1	1	1903	tags=10%, list=10%, signal=11%
KEGG_THYROID_CANCER	28	-0.269369	-0.833154	0.719132	1	1	5104	tags=25%, list=28%, signal=35%
KEGG_CELL_CYCLE	121	-0.198935	-0.812658	0.859561	1	1	5398	tags=29%, list=29%, signal=41%
KEGG_ETHER_LIPID_METABOLISM	25	-0.265258	-0.801546	0.759654	1	1	1667	tags=16%, list=9%, signal=18%
KEGG_MELANOGENESIS	85	-0.208015	-0.798898	0.859164	1	1	1184	tags=9%, list=6%, signal=10%
KEGG_NEUROTROPHIN_SIGNALING_PATHWAY	121	-0.185048	-0.755378	0.94825	1	1	3816	tags=18%, list=21%, signal=23%
KEGG_UBIQUITIN_MEDIATED_PROTEOLYSIS	131	-0.170767	-0.700964	0.983406	1	1	6145	tags=31%, list=33%, signal=47%
KEGG_LONG_TERM_POTENTIATION	59	-0.186141	-0.674932	0.962739	1	1	4844	tags=24%, list=26%, signal=32%
KEGG_REGULATION_OF_AUTOPHAGY	19	-0.231848	-0.652273	0.923346	1	1	3117	tags=16%, list=17%, signal=19%
KEGG_PYRIMIDINE_METABOLISM	94	-0.162843	-0.637963	0.993992	1	1	3039	tags=17%, list=16%, signal=20%
KEGG_LYSINE_DEGRADATION	44	-0.184498	-0.634596	0.97713	1	1	5582	tags=34%, list=30%, signal=49%
KEGG_TIGHT_JUNCTION	111	-0.154757	-0.622868	0.999122	1	1	3726	tags=16%, list=20%, signal=20%
KEGG_GLYOXYLATE_AND_DICARBOXYLATE_METABOLISM	15	-0.231051	-0.611889	0.931905	1	1	1167	tags=7%, list=6%, signal=7%
KEGG_ADHERENS_JUNCTION	71	-0.161144	-0.611419	0.993178	1	1	935	tags=6%, list=5%, signal=6%
KEGG_FRUCTOSE_AND_MANNOSE_METABOLISM	29	-0.186657	-0.58834	0.975981	1	1	1415	tags=7%, list=8%, signal=7%
KEGG_VASOPRESSIN_REGULATED_WATER_REABSORPTION	41	-0.165353	-0.556221	0.992021	1	1	3255	tags=15%, list=18%, signal=18%
KEGG_SNARE_INTERACTIONS_IN_VESICULAR_TRANSPORT	37	-0.152017	-0.504232	0.997285	0.99726	1	6192	tags=35%, list=34%, signal=53%
Enriched pathways in CB group
Name	Size	Enrichment scroes	Normalized enrichment scroes	Nominal p-value	FDR q-value	FWER p-value	Rank at max	Leading edge
KEGG_COMPLEMENT_AND_COAGULATION_CASCADES	68	0.577715	2.31763	0	0	0	5962	tags=75%, list=32%, signal=110%
KEGG_ECM_RECEPTOR_INTERACTION	78	0.508636	2.10011	0	0.00309555	0.0032	4633	tags=59%, list=25%, signal=78%
KEGG_METABOLISM_OF_XENOBIOTICS_BY_CYTOCHROME_P450	44	0.565388	2.0824	0	0.00243887	0.0038	3973	tags=48%, list=22%, signal=61%
KEGG_CELL_ADHESION_MOLECULES_CAMS	122	0.467427	2.08067	0	0.00182915	0.0038	4360	tags=61%, list=24%, signal=79%
KEGG_AUTOIMMUNE_THYROID_DISEASE	30	0.597353	2.02715	0.000484261	0.00336188	0.009	4822	tags=73%, list=26%, signal=99%
KEGG_CYTOKINE_CYTOKINE_RECEPTOR_INTERACTION	194	0.423904	2.01803	0	0.00316611	0.0102	4569	tags=49%, list=25%, signal=64%
KEGG_SYSTEMIC_LUPUS_ERYTHEMATOSUS	51	0.516771	1.98223	0	0.00396797	0.0144	5187	tags=61%, list=28%, signal=84%
KEGG_PROPANOATE_METABOLISM	30	0.579793	1.96454	0.000480769	0.00432917	0.018	6344	tags=73%, list=34%, signal=112%
KEGG_DRUG_METABOLISM_CYTOCHROME_P450	48	0.51317	1.93802	0	0.0052774	0.0246	3973	tags=48%, list=22%, signal=61%
KEGG_ARGININE_AND_PROLINE_METABOLISM	51	0.505241	1.92001	0	0.00579629	0.0302	3154	tags=41%, list=17%, signal=50%
KEGG_ALLOGRAFT_REJECTION	29	0.574881	1.91697	0	0.00540959	0.031	5179	tags=76%, list=28%, signal=105%
KEGG_TOLL_LIKE_RECEPTOR_SIGNALING_PATHWAY	87	0.450487	1.90187	0	0.00590421	0.037	2969	tags=30%, list=16%, signal=35%
KEGG_HEMATOPOIETIC_CELL_LINEAGE	70	0.465166	1.8927	0	0.00609087	0.0414	4584	tags=57%, list=25%, signal=76%
KEGG_VALINE_LEUCINE_AND_ISOLEUCINE_DEGRADATION	44	0.505212	1.86665	0	0.00754115	0.0552	6344	tags=70%, list=34%, signal=107%
KEGG_TYPE_I_DIABETES_MELLITUS	33	0.537003	1.85369	0.00248756	0.00835495	0.0656	5179	tags=64%, list=28%, signal=88%
KEGG_FOCAL_ADHESION	186	0.389258	1.84663	0	0.00841956	0.0708	3640	tags=31%, list=20%, signal=38%
KEGG_LEUKOCYTE_TRANSENDOTHELIAL_MIGRATION	102	0.424452	1.84387	0	0.00818043	0.0728	4687	tags=44%, list=25%, signal=59%
KEGG_NATURAL_KILLER_CELL_MEDIATED_CYTOTOXICITY	98	0.423929	1.82797	0	0.00904159	0.0844	4049	tags=41%, list=22%, signal=52%
KEGG_NICOTINATE_AND_NICOTINAMIDE_METABOLISM	22	0.582371	1.8275	0.00187705	0.00862459	0.0848	721	tags=27%, list=4%, signal=28%
KEGG_INTESTINAL_IMMUNE_NETWORK_FOR_IGA_PRODUCTION	36	0.516389	1.82159	0.00148295	0.00883403	0.0916	4822	tags=67%, list=26%, signal=90%
KEGG_GRAFT_VERSUS_HOST_DISEASE	29	0.541553	1.81979	0.00245339	0.00846513	0.0922	4822	tags=69%, list=26%, signal=93%
KEGG_ANTIGEN_PROCESSING_AND_PRESENTATION	57	0.45831	1.78691	0.000532198	0.0112132	0.125	5039	tags=58%, list=27%, signal=79%
KEGG_ALANINE_ASPARTATE_AND_GLUTAMATE_METABOLISM	28	0.536494	1.78638	0.00530888	0.010742	0.1252	3154	tags=39%, list=17%, signal=47%
KEGG_GLYCOSAMINOGLYCAN_BIOSYNTHESIS_CHONDROITIN_SULFATE	21	0.569094	1.75724	0.00712589	0.0135402	0.1606	3156	tags=38%, list=17%, signal=46%
KEGG_RETINOL_METABOLISM	38	0.488673	1.75238	0.0049554	0.013656	0.168	3973	tags=42%, list=22%, signal=54%
KEGG_GLUTATHIONE_METABOLISM	44	0.469342	1.72585	0.0035479	0.0167912	0.2106	5753	tags=55%, list=31%, signal=79%
KEGG_VIRAL_MYOCARDITIS	60	0.439134	1.72336	0.0021322	0.0166404	0.2168	4822	tags=52%, list=26%, signal=70%
KEGG_FATTY_ACID_METABOLISM	41	0.465907	1.68186	0.00650976	0.0233303	0.2964	5590	tags=66%, list=30%, signal=94%
KEGG_CHEMOKINE_SIGNALING_PATHWAY	166	0.358103	1.6786	0	0.0231128	0.3034	3397	tags=33%, list=18%, signal=40%
KEGG_PEROXISOME	75	0.40468	1.66309	0.000548546	0.0254879	0.339	5753	tags=56%, list=31%, signal=81%
KEGG_ABC_TRANSPORTERS	41	0.447256	1.63723	0.00763359	0.0307091	0.4024	2801	tags=39%, list=15%, signal=46%
KEGG_PRIMARY_IMMUNODEFICIENCY	30	0.478035	1.60112	0.0161527	0.0400955	0.5026	5254	tags=70%, list=29%, signal=98%
KEGG_ASTHMA	20	0.524973	1.60097	0.024212	0.0389246	0.5028	4822	tags=70%, list=26%, signal=95%
KEGG_TRYPTOPHAN_METABOLISM	31	0.467676	1.5896	0.0181106	0.0413705	0.5358	5590	tags=61%, list=30%, signal=88%
KEGG_SPHINGOLIPID_METABOLISM	35	0.446283	1.57048	0.0188026	0.0476116	0.5976	3721	tags=46%, list=20%, signal=57%
KEGG_ARACHIDONIC_ACID_METABOLISM	44	0.425278	1.56746	0.0158893	0.0474124	0.608	2812	tags=34%, list=15%, signal=40%
KEGG_PORPHYRIN_AND_CHLOROPHYLL_METABOLISM	27	0.472857	1.55919	0.0253659	0.0489552	0.629	4711	tags=48%, list=26%, signal=65%
KEGG_STEROID_BIOSYNTHESIS	16	0.539615	1.5509	0.0332553	0.0508423	0.6518	1501	tags=38%, list=8%, signal=41%
KEGG_NEUROACTIVE_LIGAND_RECEPTOR_INTERACTION	146	0.334655	1.53152	0.00264375	0.05713	0.7056	2561	tags=28%, list=14%, signal=32%
KEGG_BETA_ALANINE_METABOLISM	20	0.500811	1.53057	0.0406842	0.0560686	0.7086	6193	tags=75%, list=34%, signal=113%
KEGG_TGF_BETA_SIGNALING_PATHWAY	78	0.364362	1.51479	0.0078256	0.0617218	0.7534	2383	tags=22%, list=13%, signal=25%
KEGG_LEISHMANIA_INFECTION	64	0.378436	1.4995	0.0129241	0.067062	0.789	4233	tags=41%, list=23%, signal=53%
KEGG_CITRATE_CYCLE_TCA_CYCLE	29	0.442554	1.48894	0.0367203	0.0709838	0.8172	7152	tags=62%, list=39%, signal=101%
KEGG_STEROID_HORMONE_BIOSYNTHESIS	30	0.43492	1.47685	0.04209	0.0754754	0.84	5106	tags=50%, list=28%, signal=69%
KEGG_PYRUVATE_METABOLISM	35	0.423153	1.47299	0.044878	0.0758813	0.848	6456	tags=54%, list=35%, signal=83%
KEGG_DRUG_METABOLISM_OTHER_ENZYMES	32	0.429867	1.46773	0.0440252	0.0771149	0.8576	5106	tags=53%, list=28%, signal=73%
KEGG_AMINO_SUGAR_AND_NUCLEOTIDE_SUGAR_METABOLISM	41	0.399806	1.45306	0.0362986	0.0835759	0.8898	5507	tags=49%, list=30%, signal=69%
KEGG_CYTOSOLIC_DNA_SENSING_PATHWAY	39	0.400471	1.44585	0.0404595	0.0862584	0.8994	3367	tags=36%, list=18%, signal=44%
KEGG_GLYCINE_SERINE_AND_THREONINE_METABOLISM	29	0.428941	1.44106	0.051269	0.0872955	0.9062	4161	tags=48%, list=23%, signal=62%
KEGG_GLYCOSAMINOGLYCAN_DEGRADATION	19	0.480931	1.43863	0.0656335	0.0869184	0.9096	2216	tags=26%, list=12%, signal=30%
KEGG_CYSTEINE_AND_METHIONINE_METABOLISM	31	0.418997	1.4221	0.0459033	0.0953089	0.9322	5422	tags=48%, list=29%, signal=68%
KEGG_GLYCOLYSIS_GLUCONEOGENESIS	52	0.360916	1.37893	0.0557851	0.125416	0.9732	5429	tags=52%, list=29%, signal=73%
KEGG_SELENOAMINO_ACID_METABOLISM	25	0.423755	1.35872	0.086324	0.14094	0.9846	3939	tags=36%, list=21%, signal=46%
KEGG_PATHOGENIC_ESCHERICHIA_COLI_INFECTION	50	0.356845	1.35127	0.0618503	0.144816	0.9874	6076	tags=44%, list=33%, signal=65%
KEGG_LYSOSOME	115	0.305499	1.35003	0.0322188	0.143342	0.9874	5547	tags=37%, list=30%, signal=52%
KEGG_PROTEASOME	41	0.370862	1.34704	0.0736734	0.143535	0.9886	7206	tags=54%, list=39%, signal=88%
KEGG_PENTOSE_PHOSPHATE_PATHWAY	22	0.430727	1.33755	0.114435	0.150013	0.9924	6478	tags=64%, list=35%, signal=98%
KEGG_O_GLYCAN_BIOSYNTHESIS	28	0.380504	1.27144	0.1277	0.221562	0.9996	1495	tags=21%, list=8%, signal=23%
KEGG_PARKINSONS_DISEASE	116	0.286229	1.2687	0.0557644	0.221488	0.9996	5625	tags=44%, list=31%, signal=63%
KEGG_APOPTOSIS	81	0.304846	1.26092	0.0867052	0.228059	0.9996	2993	tags=23%, list=16%, signal=28%
KEGG_REGULATION_OF_ACTIN_CYTOSKELETON	183	0.266676	1.2595	0.0358902	0.226249	0.9996	4251	tags=28%, list=23%, signal=36%
KEGG_P53_SIGNALING_PATHWAY	67	0.305098	1.22395	0.127939	0.275208	1	3634	tags=33%, list=20%, signal=41%
KEGG_SMALL_CELL_LUNG_CANCER	82	0.292887	1.21656	0.11936	0.282341	1	3640	tags=26%, list=20%, signal=32%
KEGG_T_CELL_RECEPTOR_SIGNALING_PATHWAY	100	0.28066	1.21396	0.102564	0.281813	1	4951	tags=34%, list=27%, signal=46%
KEGG_VEGF_SIGNALING_PATHWAY	66	0.299696	1.19584	0.158713	0.307114	1	2754	tags=20%, list=15%, signal=23%
KEGG_WNT_SIGNALING_PATHWAY	129	0.264991	1.19429	0.108228	0.305318	1	4674	tags=29%, list=25%, signal=39%
KEGG_TYROSINE_METABOLISM	35	0.342518	1.19158	0.190066	0.305561	1	3718	tags=40%, list=20%, signal=50%
KEGG_ALDOSTERONE_REGULATED_SODIUM_REABSORPTION	33	0.344208	1.19117	0.202595	0.301653	1	3899	tags=33%, list=21%, signal=42%
KEGG_ALZHEIMERS_DISEASE	152	0.251342	1.1626	0.128016	0.347664	1	5625	tags=41%, list=31%, signal=58%
KEGG_CALCIUM_SIGNALING_PATHWAY	135	0.256141	1.15915	0.140026	0.348911	1	4049	tags=35%, list=22%, signal=44%
KEGG_NOD_LIKE_RECEPTOR_SIGNALING_PATHWAY	59	0.292272	1.14438	0.205553	0.372714	1	2993	tags=22%, list=16%, signal=26%
KEGG_RIG_I_LIKE_RECEPTOR_SIGNALING_PATHWAY	50	0.301783	1.14313	0.219598	0.369911	1	2806	tags=20%, list=15%, signal=24%
KEGG_B_CELL_RECEPTOR_SIGNALING_PATHWAY	73	0.276737	1.14097	0.202915	0.369087	1	5709	tags=34%, list=31%, signal=49%
KEGG_JAK_STAT_SIGNALING_PATHWAY	107	0.255923	1.1207	0.203971	0.403909	1	4655	tags=35%, list=25%, signal=46%
KEGG_BUTANOATE_METABOLISM	30	0.332139	1.116	0.284024	0.408346	1	6456	tags=70%, list=35%, signal=108%
KEGG_ENDOCYTOSIS	175	0.229587	1.0762	0.260208	0.491518	1	4376	tags=30%, list=24%, signal=39%
KEGG_LINOLEIC_ACID_METABOLISM	16	0.3725	1.06731	0.376481	0.506617	1	1468	tags=25%, list=8%, signal=27%
KEGG_PPAR_SIGNALING_PATHWAY	64	0.269712	1.06726	0.32666	0.50022	1	5504	tags=41%, list=30%, signal=58%
KEGG_OXIDATIVE_PHOSPHORYLATION	119	0.238048	1.05978	0.303649	0.512048	1	6569	tags=50%, list=36%, signal=77%
KEGG_MELANOMA	62	0.265502	1.04925	0.355471	0.531601	1	3646	tags=29%, list=20%, signal=36%
KEGG_PATHWAYS_IN_CANCER	300	0.208536	1.04634	0.290216	0.532129	1	4216	tags=25%, list=23%, signal=31%
KEGG_ACUTE_MYELOID_LEUKEMIA	57	0.265169	1.03862	0.391188	0.545133	1	2694	tags=16%, list=15%, signal=18%
KEGG_GLIOMA	62	0.257926	1.02324	0.400539	0.576951	1	4049	tags=27%, list=22%, signal=35%
KEGG_HISTIDINE_METABOLISM	27	0.309961	1.01544	0.422522	0.590048	1	3907	tags=33%, list=21%, signal=42%
KEGG_BIOSYNTHESIS_OF_UNSATURATED_FATTY_ACIDS	22	0.324284	1.01324	0.419895	0.588568	1	2932	tags=27%, list=16%, signal=32%
KEGG_PRION_DISEASES	33	0.287647	0.997096	0.455096	0.624387	1	6031	tags=55%, list=33%, signal=81%
KEGG_FC_EPSILON_RI_SIGNALING_PATHWAY	67	0.247319	0.994917	0.470914	0.622967	1	4049	tags=27%, list=22%, signal=34%
KEGG_GLYCOSYLPHOSPHATIDYLINOSITOL_GPI_ANCHOR_BIOSYNTHESIS	25	0.299358	0.970312	0.492644	0.681327	1	2504	tags=20%, list=14%, signal=23%
KEGG_FC_GAMMA_R_MEDIATED_PHAGOCYTOSIS	93	0.22576	0.962149	0.531159	0.695783	1	4049	tags=28%, list=22%, signal=36%
KEGG_VIBRIO_CHOLERAE_INFECTION	49	0.254184	0.961114	0.521629	0.690977	1	4770	tags=33%, list=26%, signal=44%
KEGG_PURINE_METABOLISM	139	0.211311	0.957202	0.580687	0.693658	1	3957	tags=25%, list=21%, signal=32%
KEGG_PROSTATE_CANCER	86	0.226676	0.955949	0.558937	0.689488	1	2263	tags=14%, list=12%, signal=16%
KEGG_HUNTINGTONS_DISEASE	167	0.203561	0.951412	0.581902	0.694068	1	5625	tags=37%, list=31%, signal=53%
KEGG_BLADDER_CANCER	41	0.260596	0.948024	0.540363	0.695551	1	3634	tags=24%, list=20%, signal=30%
KEGG_HEDGEHOG_SIGNALING_PATHWAY	45	0.251255	0.931144	0.595226	0.731845	1	1496	tags=16%, list=8%, signal=17%
KEGG_OLFACTORY_TRANSDUCTION	21	0.297222	0.918286	0.5913	0.757379	1	4638	tags=43%, list=25%, signal=57%
KEGG_ERBB_SIGNALING_PATHWAY	84	0.218196	0.916501	0.639769	0.754054	1	3750	tags=21%, list=20%, signal=27%
KEGG_DORSO_VENTRAL_AXIS_FORMATION	22	0.28764	0.901546	0.607394	0.784941	1	729	tags=14%, list=4%, signal=14%
KEGG_PHENYLALANINE_METABOLISM	17	0.294257	0.865333	0.659614	0.863853	1	3496	tags=35%, list=19%, signal=44%
KEGG_GAP_JUNCTION	76	0.20973	0.861335	0.775593	0.864269	1	4638	tags=32%, list=25%, signal=42%
KEGG_PROXIMAL_TUBULE_BICARBONATE_RECLAMATION	20	0.28208	0.856848	0.662043	0.865761	1	2982	tags=25%, list=16%, signal=30%
KEGG_ONE_CARBON_POOL_BY_FOLATE	17	0.277812	0.815055	0.728389	0.942147	1	5457	tags=35%, list=30%, signal=50%
KEGG_NOTCH_SIGNALING_PATHWAY	43	0.221925	0.813282	0.7994	0.936275	1	3780	tags=23%, list=21%, signal=29%
KEGG_COLORECTAL_CANCER	60	0.204647	0.811703	0.83508	0.929965	1	4448	tags=23%, list=24%, signal=31%
KEGG_PROTEIN_EXPORT	23	0.241934	0.767547	0.814869	0.990473	1	6258	tags=48%, list=34%, signal=72%
KEGG_NON_SMALL_CELL_LUNG_CANCER	53	0.200486	0.767473	0.895462	0.981223	1	4049	tags=19%, list=22%, signal=24%
KEGG_GLYCEROPHOSPHOLIPID_METABOLISM	68	0.190268	0.763105	0.92144	0.977672	1	1697	tags=13%, list=9%, signal=15%
KEGG_GLYCEROLIPID_METABOLISM	43	0.206903	0.758866	0.885524	0.973794	1	5608	tags=42%, list=30%, signal=60%
KEGG_INOSITOL_PHOSPHATE_METABOLISM	51	0.191628	0.733496	0.925333	0.99392	1	5250	tags=35%, list=28%, signal=49%
KEGG_GLYCOSPHINGOLIPID_BIOSYNTHESIS_GANGLIO_SERIES	15	0.245586	0.698779	0.872553	1	1	3977	tags=33%, list=22%, signal=42%
KEGG_MTOR_SIGNALING_PATHWAY	49	0.184686	0.697414	0.953488	1	1	4182	tags=22%, list=23%, signal=29%
KEGG_RENAL_CELL_CARCINOMA	67	0.169393	0.681516	0.985862	1	1	2694	tags=12%, list=15%, signal=14%
KEGG_CHRONIC_MYELOID_LEUKEMIA	72	0.165695	0.679639	0.988468	0.99994	1	4341	tags=21%, list=24%, signal=27%
KEGG_PANCREATIC_CANCER	68	0.167167	0.675741	0.984048	0.993406	1	3909	tags=21%, list=21%, signal=26%
KEGG_AMYOTROPHIC_LATERAL_SCLEROSIS_ALS	45	0.173869	0.642509	0.976605	0.999697	1	4989	tags=29%, list=27%, signal=40%
KEGG_PHOSPHATIDYLINOSITOL_SIGNALING_SYSTEM	72	0.157442	0.638567	0.992908	0.992516	1	3387	tags=19%, list=18%, signal=24%
KEGG_ENDOMETRIAL_CANCER	51	0.159217	0.604825	0.990765	0.994109	1	2694	tags=12%, list=15%, signal=14%
KEGG_AMINOACYL_TRNA_BIOSYNTHESIS	22	0.187486	0.583963	0.972158	0.989887	1	14981	tags=100%, list=81%, signal=533%
Phenotype-based permutation mode with 1,000 permutations
Enriched pathways in NCB group
Name	Size	Enrichment scroes	Normalized enrichment scroes	Nominal p-value	FDR q-value	FWER p-value	Rank at max	Leading edge
KEGG_HOMOLOGOUS_RECOMBINATION	27	-0.560798	-1.65278	0.0290698	0.766807	0.485	6090	tags=67%, list=33%, signal=99%
KEGG_BASAL_TRANSCRIPTION_FACTORS	32	-0.426603	-1.63256	0.0152091	0.455798	0.535	2319	tags=22%, list=13%, signal=25%
KEGG_TASTE_TRANSDUCTION	29	-0.600017	-1.4898	0.0686869	0.966798	0.862	1937	tags=41%, list=11%, signal=46%
KEGG_DNA_REPLICATION	35	-0.553218	-1.48527	0.114688	0.746631	0.869	4656	tags=43%, list=25%, signal=57%
KEGG_BASE_EXCISION_REPAIR	33	-0.485036	-1.45572	0.107004	0.718685	0.904	5246	tags=45%, list=28%, signal=63%
KEGG_SPLICEOSOME	126	-0.314255	-1.45024	0.16047	0.619406	0.906	8742	tags=63%, list=47%, signal=118%
KEGG_LONG_TERM_DEPRESSION	58	-0.403462	-1.35905	0.10687	0.906557	0.98	3874	tags=31%, list=21%, signal=39%
KEGG_RNA_POLYMERASE	28	-0.415134	-1.31361	0.211268	0.982861	0.986	3039	tags=29%, list=16%, signal=34%
KEGG_CARDIAC_MUSCLE_CONTRACTION	59	-0.365058	-1.3037	0.11553	0.912892	0.99	3530	tags=29%, list=19%, signal=36%
KEGG_ADIPOCYTOKINE_SIGNALING_PATHWAY	62	-0.345497	-1.25758	0.187984	1	0.993	3394	tags=23%, list=18%, signal=28%
KEGG_RNA_DEGRADATION	53	-0.322406	-1.23238	0.252	1	0.997	6680	tags=45%, list=36%, signal=71%
KEGG_N_GLYCAN_BIOSYNTHESIS	46	-0.270436	-1.17779	0.253876	1	0.999	1682	tags=11%, list=9%, signal=12%
KEGG_INSULIN_SIGNALING_PATHWAY	125	-0.251291	-1.17251	0.247655	1	0.999	3572	tags=19%, list=19%, signal=24%
KEGG_PROGESTERONE_MEDIATED_OOCYTE_MATURATION	80	-0.289754	-1.14634	0.258064	1	1	1594	tags=14%, list=9%, signal=15%
KEGG_GLYCOSAMINOGLYCAN_BIOSYNTHESIS_KERATAN_SULFATE	15	-0.382872	-1.10697	0.327032	1	1	1888	tags=20%, list=10%, signal=22%
KEGG_GNRH_SIGNALING_PATHWAY	84	-0.300652	-1.10494	0.326214	1	1	3794	tags=25%, list=21%, signal=31%
KEGG_MISMATCH_REPAIR	22	-0.427787	-1.09431	0.410101	1	1	7854	tags=59%, list=43%, signal=103%
KEGG_NUCLEOTIDE_EXCISION_REPAIR	43	-0.314189	-1.09347	0.381503	0.983527	1	6403	tags=35%, list=35%, signal=53%
KEGG_GALACTOSE_METABOLISM	22	-0.307246	-1.06343	0.373541	1	1	1415	tags=14%, list=8%, signal=15%
KEGG_UBIQUITIN_MEDIATED_PROTEOLYSIS	131	-0.170767	-1.04603	0.413726	1	1	6145	tags=31%, list=33%, signal=47%
KEGG_ARRHYTHMOGENIC_RIGHT_VENTRICULAR_CARDIOMYOPATHY_ARVC	64	-0.313591	-1.00806	0.466934	1	1	2967	tags=23%, list=16%, signal=28%
KEGG_HYPERTROPHIC_CARDIOMYOPATHY_HCM	69	-0.330677	-1.00707	0.482283	1	1	2967	tags=25%, list=16%, signal=29%
KEGG_NITROGEN_METABOLISM	19	-0.419107	-1.00415	0.460922	0.990174	1	1507	tags=26%, list=8%, signal=29%
KEGG_AXON_GUIDANCE	124	-0.281359	-0.985048	0.471954	0.99506	1	4573	tags=30%, list=25%, signal=39%
KEGG_EPITHELIAL_CELL_SIGNALING_IN_HELICOBACTER_PYLORI_INFECTION	65	-0.235757	-0.98184	0.489484	0.962277	1	3711	tags=17%, list=20%, signal=21%
KEGG_RIBOSOME	84	-0.356126	-0.957512	0.549587	0.981613	1	8350	tags=73%, list=45%, signal=132%
KEGG_TYPE_II_DIABETES_MELLITUS	42	-0.28399	-0.952337	0.546025	0.956207	1	3533	tags=24%, list=19%, signal=29%
KEGG_DILATED_CARDIOMYOPATHY	74	-0.31716	-0.932092	0.585859	0.966116	1	3530	tags=27%, list=19%, signal=33%
KEGG_THYROID_CANCER	28	-0.269369	-0.915079	0.56639	0.969356	1	5104	tags=25%, list=28%, signal=35%
KEGG_PANTOTHENATE_AND_COA_BIOSYNTHESIS	16	-0.347332	-0.885877	0.590909	0.997717	1	2845	tags=25%, list=15%, signal=30%
KEGG_OOCYTE_MEIOSIS	101	-0.210306	-0.882473	0.600733	0.972454	1	1903	tags=10%, list=10%, signal=11%
KEGG_STARCH_AND_SUCROSE_METABOLISM	34	-0.302341	-0.853515	0.636727	0.999488	1	1591	tags=15%, list=9%, signal=16%
KEGG_GLYCOSPHINGOLIPID_BIOSYNTHESIS_LACTO_AND_NEOLACTO_SERIES	25	-0.275861	-0.847275	0.749503	0.981377	1	2746	tags=20%, list=15%, signal=23%
KEGG_REGULATION_OF_AUTOPHAGY	19	-0.231848	-0.8401	0.6337	0.96565	1	3117	tags=16%, list=17%, signal=19%
KEGG_MAPK_SIGNALING_PATHWAY	233	-0.203671	-0.832106	0.73374	0.95303	1	3816	tags=22%, list=21%, signal=28%
KEGG_NEUROTROPHIN_SIGNALING_PATHWAY	121	-0.185048	-0.792903	0.729941	0.996888	1	3816	tags=18%, list=21%, signal=23%
KEGG_GLYCOSAMINOGLYCAN_BIOSYNTHESIS_HEPARAN_SULFATE	23	-0.288041	-0.771424	0.700803	1	1	3400	tags=26%, list=18%, signal=32%
KEGG_ETHER_LIPID_METABOLISM	25	-0.265258	-0.741825	0.766467	1	1	1667	tags=16%, list=9%, signal=18%
KEGG_CELL_CYCLE	121	-0.198935	-0.736562	0.730469	1	1	5398	tags=29%, list=29%, signal=41%
KEGG_VASCULAR_SMOOTH_MUSCLE_CONTRACTION	99	-0.233117	-0.72774	0.789157	0.998474	1	3999	tags=25%, list=22%, signal=32%
KEGG_LYSINE_DEGRADATION	44	-0.184498	-0.727372	0.798872	0.974595	1	5582	tags=34%, list=30%, signal=49%
KEGG_LONG_TERM_POTENTIATION	59	-0.186141	-0.698394	0.8833	0.991269	1	4844	tags=24%, list=26%, signal=32%
KEGG_MELANOGENESIS	85	-0.208015	-0.696137	0.90595	0.971422	1	1184	tags=9%, list=6%, signal=10%
KEGG_VASOPRESSIN_REGULATED_WATER_REABSORPTION	41	-0.165353	-0.682602	0.921105	0.966486	1	3255	tags=15%, list=18%, signal=18%
KEGG_TIGHT_JUNCTION	111	-0.154757	-0.662235	0.932039	0.968124	1	3726	tags=16%, list=20%, signal=20%
KEGG_PYRIMIDINE_METABOLISM	94	-0.162843	-0.653995	0.90342	0.955901	1	3039	tags=17%, list=16%, signal=20%
KEGG_BASAL_CELL_CARCINOMA	46	-0.24446	-0.628043	0.913725	0.960693	1	5007	tags=37%, list=27%, signal=51%
KEGG_ADHERENS_JUNCTION	71	-0.161144	-0.620804	0.925703	0.947673	1	935	tags=6%, list=5%, signal=6%
KEGG_FRUCTOSE_AND_MANNOSE_METABOLISM	29	-0.186657	-0.595732	0.914172	0.949541	1	1415	tags=7%, list=8%, signal=7%
KEGG_SNARE_INTERACTIONS_IN_VESICULAR_TRANSPORT	37	-0.152017	-0.572236	0.95092	0.947594	1	6192	tags=35%, list=34%, signal=53%
KEGG_GLYOXYLATE_AND_DICARBOXYLATE_METABOLISM	15	-0.231051	-0.556978	0.886051	0.938598	1	1167	tags=7%, list=6%, signal=7%
Enriched pathways in CB group
Name	Size	Enrichment scroes	Normalized enrichment scroes	Nominal p-value	FDR q-value	FWER p-value	Rank at max	Leading edge
KEGG_PROPANOATE_METABOLISM	30	0.579793	1.58903	0.0244444	1	0.653	6344	tags=73%, list=34%, signal=112%
KEGG_NICOTINATE_AND_NICOTINAMIDE_METABOLISM	22	0.582371	1.50105	0.0706861	1	0.82	721	tags=27%, list=4%, signal=28%
KEGG_GLUTATHIONE_METABOLISM	44	0.469342	1.49477	0.0352697	1	0.833	5753	tags=55%, list=31%, signal=79%
KEGG_SPHINGOLIPID_METABOLISM	35	0.446283	1.44641	0.0755467	1	0.896	3721	tags=46%, list=20%, signal=57%
KEGG_AMINO_SUGAR_AND_NUCLEOTIDE_SUGAR_METABOLISM	41	0.399806	1.42294	0.126294	1	0.93	5507	tags=49%, list=30%, signal=69%
KEGG_SELENOAMINO_ACID_METABOLISM	25	0.423755	1.40314	0.115619	1	0.943	3939	tags=36%, list=21%, signal=46%
KEGG_GLYCOSAMINOGLYCAN_BIOSYNTHESIS_CHONDROITIN_SULFATE	21	0.569094	1.3663	0.179226	1	0.962	3156	tags=38%, list=17%, signal=46%
KEGG_VALINE_LEUCINE_AND_ISOLEUCINE_DEGRADATION	44	0.505212	1.35603	0.192478	1	0.969	6344	tags=70%, list=34%, signal=107%
KEGG_PATHOGENIC_ESCHERICHIA_COLI_INFECTION	50	0.356845	1.32705	0.166311	1	0.988	6076	tags=44%, list=33%, signal=65%
KEGG_ECM_RECEPTOR_INTERACTION	78	0.508636	1.31385	0.227642	1	0.99	4633	tags=59%, list=25%, signal=78%
KEGG_ARGININE_AND_PROLINE_METABOLISM	51	0.505241	1.31306	0.164927	1	0.99	3154	tags=41%, list=17%, signal=50%
KEGG_GLYCOSAMINOGLYCAN_DEGRADATION	19	0.480931	1.30981	0.184524	1	0.99	2216	tags=26%, list=12%, signal=30%
KEGG_PENTOSE_PHOSPHATE_PATHWAY	22	0.430727	1.30506	0.185031	1	0.99	6478	tags=64%, list=35%, signal=98%
KEGG_ALANINE_ASPARTATE_AND_GLUTAMATE_METABOLISM	28	0.536494	1.30011	0.165591	1	0.99	3154	tags=39%, list=17%, signal=47%
KEGG_LYSOSOME	115	0.305499	1.27875	0.200795	1	0.993	5547	tags=37%, list=30%, signal=52%
KEGG_ABC_TRANSPORTERS	41	0.447256	1.27468	0.180645	1	0.993	2801	tags=39%, list=15%, signal=46%
KEGG_LEUKOCYTE_TRANSENDOTHELIAL_MIGRATION	102	0.424452	1.27373	0.242739	1	0.993	4687	tags=44%, list=25%, signal=59%
KEGG_FOCAL_ADHESION	186	0.389258	1.25525	0.255061	1	0.994	3640	tags=31%, list=20%, signal=38%
KEGG_PEROXISOME	75	0.40468	1.2388	0.257511	1	0.994	5753	tags=56%, list=31%, signal=81%
KEGG_PYRUVATE_METABOLISM	35	0.423153	1.23719	0.279261	1	0.995	6456	tags=54%, list=35%, signal=83%
KEGG_TOLL_LIKE_RECEPTOR_SIGNALING_PATHWAY	87	0.450487	1.22357	0.319106	1	0.998	2969	tags=30%, list=16%, signal=35%
KEGG_STEROID_BIOSYNTHESIS	16	0.539615	1.22239	0.271047	1	0.998	1501	tags=38%, list=8%, signal=41%
KEGG_BETA_ALANINE_METABOLISM	20	0.500811	1.20567	0.293033	1	0.999	6193	tags=75%, list=34%, signal=113%
KEGG_CELL_ADHESION_MOLECULES_CAMS	122	0.467427	1.18821	0.290258	1	0.999	4360	tags=61%, list=24%, signal=79%
KEGG_PROTEASOME	41	0.370862	1.18054	0.315789	1	0.999	7206	tags=54%, list=39%, signal=88%
KEGG_TRYPTOPHAN_METABOLISM	31	0.467676	1.17427	0.293996	1	0.999	5590	tags=61%, list=30%, signal=88%
KEGG_ARACHIDONIC_ACID_METABOLISM	44	0.425278	1.17316	0.276074	1	0.999	2812	tags=34%, list=15%, signal=40%
KEGG_METABOLISM_OF_XENOBIOTICS_BY_CYTOCHROME_P450	44	0.565388	1.17125	0.329596	1	0.999	3973	tags=48%, list=22%, signal=61%
KEGG_CITRATE_CYCLE_TCA_CYCLE	29	0.442554	1.1698	0.367965	1	0.999	7152	tags=62%, list=39%, signal=101%
KEGG_PORPHYRIN_AND_CHLOROPHYLL_METABOLISM	27	0.472857	1.16041	0.361884	1	0.999	4711	tags=48%, list=26%, signal=65%
KEGG_COMPLEMENT_AND_COAGULATION_CASCADES	68	0.577715	1.15661	0.366109	1	1	5962	tags=75%, list=32%, signal=110%
KEGG_TGF_BETA_SIGNALING_PATHWAY	78	0.364362	1.15382	0.301229	1	1	2383	tags=22%, list=13%, signal=25%
KEGG_VIRAL_MYOCARDITIS	60	0.439134	1.14557	0.37	1	1	4822	tags=52%, list=26%, signal=70%
KEGG_VIBRIO_CHOLERAE_INFECTION	49	0.254184	1.14268	0.26824	1	1	4770	tags=33%, list=26%, signal=44%
KEGG_ANTIGEN_PROCESSING_AND_PRESENTATION	57	0.45831	1.13261	0.412698	1	1	5039	tags=58%, list=27%, signal=79%
KEGG_SYSTEMIC_LUPUS_ERYTHEMATOSUS	51	0.516771	1.12712	0.399602	1	1	5187	tags=61%, list=28%, signal=84%
KEGG_CYSTEINE_AND_METHIONINE_METABOLISM	31	0.418997	1.12666	0.372385	1	1	5422	tags=48%, list=29%, signal=68%
KEGG_REGULATION_OF_ACTIN_CYTOSKELETON	183	0.266676	1.1151	0.334661	1	1	4251	tags=28%, list=23%, signal=36%
KEGG_ALDOSTERONE_REGULATED_SODIUM_REABSORPTION	33	0.344208	1.11089	0.29207	0.994984	1	3899	tags=33%, list=21%, signal=42%
KEGG_FATTY_ACID_METABOLISM	41	0.465907	1.10919	0.399093	0.975555	1	5590	tags=66%, list=30%, signal=94%
KEGG_AUTOIMMUNE_THYROID_DISEASE	30	0.597353	1.09786	0.428	0.981771	1	4822	tags=73%, list=26%, signal=99%
KEGG_CYTOSOLIC_DNA_SENSING_PATHWAY	39	0.400471	1.0849	0.405088	0.995416	1	3367	tags=36%, list=18%, signal=44%
KEGG_SMALL_CELL_LUNG_CANCER	82	0.292887	1.07537	0.380081	0.9988	1	3640	tags=26%, list=20%, signal=32%
KEGG_NATURAL_KILLER_CELL_MEDIATED_CYTOTOXICITY	98	0.423929	1.07074	0.444	0.988711	1	4049	tags=41%, list=22%, signal=52%
KEGG_CYTOKINE_CYTOKINE_RECEPTOR_INTERACTION	194	0.423904	1.06651	0.408	0.976998	1	4569	tags=49%, list=25%, signal=64%
KEGG_ENDOCYTOSIS	175	0.229587	1.06212	0.394118	0.9677	1	4376	tags=30%, list=24%, signal=39%
KEGG_P53_SIGNALING_PATHWAY	67	0.305098	1.05879	0.39645	0.955827	1	3634	tags=33%, list=20%, signal=41%
KEGG_ALLOGRAFT_REJECTION	29	0.574881	1.05841	0.490982	0.936793	1	5179	tags=76%, list=28%, signal=105%
KEGG_GLYCOLYSIS_GLUCONEOGENESIS	52	0.360916	1.05594	0.449889	0.923511	1	5429	tags=52%, list=29%, signal=73%
KEGG_INTESTINAL_IMMUNE_NETWORK_FOR_IGA_PRODUCTION	36	0.516389	1.05208	0.463654	0.915729	1	4822	tags=67%, list=26%, signal=90%
KEGG_TYPE_I_DIABETES_MELLITUS	33	0.537003	1.04469	0.48008	0.915024	1	5179	tags=64%, list=28%, signal=88%
KEGG_DRUG_METABOLISM_OTHER_ENZYMES	32	0.429867	1.03651	0.43254	0.916543	1	5106	tags=53%, list=28%, signal=73%
KEGG_ALZHEIMERS_DISEASE	152	0.251342	1.02623	0.453587	0.924545	1	5625	tags=41%, list=31%, signal=58%
KEGG_DRUG_METABOLISM_CYTOCHROME_P450	48	0.51317	1.02156	0.528736	0.918927	1	3973	tags=48%, list=22%, signal=61%
KEGG_RIG_I_LIKE_RECEPTOR_SIGNALING_PATHWAY	50	0.301783	1.02087	0.406571	0.904195	1	2806	tags=20%, list=15%, signal=24%
KEGG_WNT_SIGNALING_PATHWAY	129	0.264991	1.01261	0.437113	0.908484	1	4674	tags=29%, list=25%, signal=39%
KEGG_HEMATOPOIETIC_CELL_LINEAGE	70	0.465166	0.999764	0.496945	0.922156	1	4584	tags=57%, list=25%, signal=76%
KEGG_O_GLYCAN_BIOSYNTHESIS	28	0.380504	0.992272	0.49901	0.923819	1	1495	tags=21%, list=8%, signal=23%
KEGG_VEGF_SIGNALING_PATHWAY	66	0.299696	0.988252	0.482072	0.917745	1	2754	tags=20%, list=15%, signal=23%
KEGG_GRAFT_VERSUS_HOST_DISEASE	29	0.541553	0.988144	0.542744	0.902769	1	4822	tags=69%, list=26%, signal=93%
KEGG_GLYCOSYLPHOSPHATIDYLINOSITOL_GPI_ANCHOR_BIOSYNTHESIS	25	0.299358	0.982867	0.476923	0.899611	1	2504	tags=20%, list=14%, signal=23%
KEGG_APOPTOSIS	81	0.304846	0.981192	0.473684	0.888877	1	2993	tags=23%, list=16%, signal=28%
KEGG_PURINE_METABOLISM	139	0.211311	0.978815	0.509847	0.879967	1	3957	tags=25%, list=21%, signal=32%
KEGG_ERBB_SIGNALING_PATHWAY	84	0.218196	0.97559	0.553942	0.873412	1	3750	tags=21%, list=20%, signal=27%
KEGG_CHEMOKINE_SIGNALING_PATHWAY	166	0.358103	0.959861	0.524193	0.891947	1	3397	tags=33%, list=18%, signal=40%
KEGG_NEUROACTIVE_LIGAND_RECEPTOR_INTERACTION	146	0.334655	0.958331	0.526316	0.881443	1	2561	tags=28%, list=14%, signal=32%
KEGG_ASTHMA	20	0.524973	0.956723	0.559838	0.871716	1	4822	tags=70%, list=26%, signal=95%
KEGG_PRIMARY_IMMUNODEFICIENCY	30	0.478035	0.95579	0.548193	0.86077	1	5254	tags=70%, list=29%, signal=98%
KEGG_PROSTATE_CANCER	86	0.226676	0.943682	0.556701	0.872391	1	2263	tags=14%, list=12%, signal=16%
KEGG_PARKINSONS_DISEASE	116	0.286229	0.930051	0.556936	0.88669	1	5625	tags=44%, list=31%, signal=63%
KEGG_ACUTE_MYELOID_LEUKEMIA	57	0.265169	0.915542	0.573643	0.90258	1	2694	tags=16%, list=15%, signal=18%
KEGG_RETINOL_METABOLISM	38	0.488673	0.911021	0.672897	0.899005	1	3973	tags=42%, list=22%, signal=54%
KEGG_GLIOMA	62	0.257926	0.900023	0.585366	0.907837	1	4049	tags=27%, list=22%, signal=35%
KEGG_PROTEIN_EXPORT	23	0.241934	0.894521	0.579592	0.906608	1	6258	tags=48%, list=34%, signal=72%
KEGG_STEROID_HORMONE_BIOSYNTHESIS	30	0.43492	0.886546	0.615542	0.910354	1	5106	tags=50%, list=28%, signal=69%
KEGG_GLYCINE_SERINE_AND_THREONINE_METABOLISM	29	0.428941	0.883405	0.703271	0.905152	1	4161	tags=48%, list=23%, signal=62%
KEGG_BLADDER_CANCER	41	0.260596	0.873173	0.666667	0.913027	1	3634	tags=24%, list=20%, signal=30%
KEGG_LEISHMANIA_INFECTION	64	0.378436	0.87021	0.609054	0.906551	1	4233	tags=41%, list=23%, signal=53%
KEGG_OLFACTORY_TRANSDUCTION	21	0.297222	0.863866	0.633333	0.906023	1	4638	tags=43%, list=25%, signal=57%
KEGG_LINOLEIC_ACID_METABOLISM	16	0.3725	0.849519	0.613636	0.922516	1	1468	tags=25%, list=8%, signal=27%
KEGG_T_CELL_RECEPTOR_SIGNALING_PATHWAY	100	0.28066	0.846038	0.568359	0.917346	1	4951	tags=34%, list=27%, signal=46%
KEGG_BUTANOATE_METABOLISM	30	0.332139	0.841824	0.638656	0.913986	1	6456	tags=70%, list=35%, signal=108%
KEGG_DORSO_VENTRAL_AXIS_FORMATION	22	0.28764	0.841703	0.708494	0.903119	1	729	tags=14%, list=4%, signal=14%
KEGG_MELANOMA	62	0.265502	0.833718	0.676768	0.906501	1	3646	tags=29%, list=20%, signal=36%
KEGG_HUNTINGTONS_DISEASE	167	0.203561	0.823475	0.624217	0.913573	1	5625	tags=37%, list=31%, signal=53%
KEGG_PATHWAYS_IN_CANCER	300	0.208536	0.820561	0.681382	0.908351	1	4216	tags=25%, list=23%, signal=31%
KEGG_TYROSINE_METABOLISM	35	0.342518	0.819273	0.703297	0.8999	1	3718	tags=40%, list=20%, signal=50%
KEGG_NOTCH_SIGNALING_PATHWAY	43	0.221925	0.801136	0.685371	0.919219	1	3780	tags=23%, list=21%, signal=29%
KEGG_HISTIDINE_METABOLISM	27	0.309961	0.797543	0.687225	0.914768	1	3907	tags=33%, list=21%, signal=42%
KEGG_COLORECTAL_CANCER	60	0.204647	0.795757	0.711693	0.907458	1	4448	tags=23%, list=24%, signal=31%
KEGG_BIOSYNTHESIS_OF_UNSATURATED_FATTY_ACIDS	22	0.324284	0.791362	0.701053	0.90458	1	2932	tags=27%, list=16%, signal=32%
KEGG_JAK_STAT_SIGNALING_PATHWAY	107	0.255923	0.78987	0.697154	0.896713	1	4655	tags=35%, list=25%, signal=46%
KEGG_B_CELL_RECEPTOR_SIGNALING_PATHWAY	73	0.276737	0.783095	0.645749	0.897437	1	5709	tags=34%, list=31%, signal=49%
KEGG_INOSITOL_PHOSPHATE_METABOLISM	51	0.191628	0.779485	0.809417	0.893742	1	5250	tags=35%, list=28%, signal=49%
KEGG_MTOR_SIGNALING_PATHWAY	49	0.184686	0.779072	0.736842	0.884959	1	4182	tags=22%, list=23%, signal=29%
KEGG_FC_EPSILON_RI_SIGNALING_PATHWAY	67	0.247319	0.768878	0.704684	0.890918	1	4049	tags=27%, list=22%, signal=34%
KEGG_GLYCEROPHOSPHOLIPID_METABOLISM	68	0.190268	0.762562	0.890295	0.891134	1	1697	tags=13%, list=9%, signal=15%
KEGG_NON_SMALL_CELL_LUNG_CANCER	53	0.200486	0.762258	0.777328	0.882488	1	4049	tags=19%, list=22%, signal=24%
KEGG_PRION_DISEASES	33	0.287647	0.749616	0.768763	0.892091	1	6031	tags=55%, list=33%, signal=81%
KEGG_RENAL_CELL_CARCINOMA	67	0.169393	0.748142	0.813462	0.885285	1	2694	tags=12%, list=15%, signal=14%
KEGG_NOD_LIKE_RECEPTOR_SIGNALING_PATHWAY	59	0.292272	0.74774	0.715746	0.877309	1	2993	tags=22%, list=16%, signal=26%
KEGG_CALCIUM_SIGNALING_PATHWAY	135	0.256141	0.737647	0.813525	0.883591	1	4049	tags=35%, list=22%, signal=44%
KEGG_FC_GAMMA_R_MEDIATED_PHAGOCYTOSIS	93	0.22576	0.7357	0.736735	0.878177	1	4049	tags=28%, list=22%, signal=36%
KEGG_PPAR_SIGNALING_PATHWAY	64	0.269712	0.729513	0.779412	0.878311	1	5504	tags=41%, list=30%, signal=58%
KEGG_OXIDATIVE_PHOSPHORYLATION	119	0.238048	0.723733	0.686071	0.877208	1	6569	tags=50%, list=36%, signal=77%
KEGG_PROXIMAL_TUBULE_BICARBONATE_RECLAMATION	20	0.28208	0.704968	0.860236	0.89236	1	2982	tags=25%, list=16%, signal=30%
KEGG_ENDOMETRIAL_CANCER	51	0.159217	0.696491	0.925197	0.894774	1	2694	tags=12%, list=15%, signal=14%
KEGG_HEDGEHOG_SIGNALING_PATHWAY	45	0.251255	0.693588	0.835366	0.889916	1	1496	tags=16%, list=8%, signal=17%
KEGG_GLYCEROLIPID_METABOLISM	43	0.206903	0.691386	0.92043	0.884326	1	5608	tags=42%, list=30%, signal=60%
KEGG_PANCREATIC_CANCER	68	0.167167	0.689079	0.90505	0.879102	1	3909	tags=21%, list=21%, signal=26%
KEGG_GAP_JUNCTION	76	0.20973	0.686019	0.837838	0.874488	1	4638	tags=32%, list=25%, signal=42%
KEGG_CHRONIC_MYELOID_LEUKEMIA	72	0.165695	0.677214	0.877551	0.876767	1	4341	tags=21%, list=24%, signal=27%
KEGG_ONE_CARBON_POOL_BY_FOLATE	17	0.277812	0.675193	0.831897	0.871208	1	5457	tags=35%, list=30%, signal=50%
KEGG_PHENYLALANINE_METABOLISM	17	0.294257	0.668424	0.866091	0.871564	1	3496	tags=35%, list=19%, signal=44%
KEGG_GLYCOSPHINGOLIPID_BIOSYNTHESIS_GANGLIO_SERIES	15	0.245586	0.646525	0.91087	0.88653	1	3977	tags=33%, list=22%, signal=42%
KEGG_AMYOTROPHIC_LATERAL_SCLEROSIS_ALS	45	0.173869	0.614367	0.957404	0.907647	1	4989	tags=29%, list=27%, signal=40%
KEGG_PHOSPHATIDYLINOSITOL_SIGNALING_SYSTEM	72	0.157442	0.571832	0.968153	0.931813	1	3387	tags=19%, list=18%, signal=24%
KEGG_AMINOACYL_TRNA_BIOSYNTHESIS	22	0.187486	0.540992	0.932238	0.943687	1	14981	tags=100%, list=81%, signal=533%

## Sheet: Fig. 3b
Fig. 3b: GSEA details of DNA replication pathway genes in clinical benefit vs. no clinical benefit groups.
Symbol	Rank in gene list	Rank metric score	Running enrichment scroes	Core enrichment
RNASEH2A	1111	0.385911	0.0284649	Yes
POLE	1310	0.35881	0.100313	Yes
RFC3	1474	0.342417	0.170288	Yes
POLA1	1992	0.292429	0.209515	Yes
POLE2	2368	0.262202	0.2495	Yes
MCM7	2697	0.239593	0.286835	Yes
POLE4	2708	0.239034	0.341324	Yes
POLA2	2846	0.230607	0.386971	Yes
MCM4	3719	0.182385	0.381568	Yes
LIG1	3949	0.171722	0.408657	Yes
PRIM2	3971	0.170596	0.446792	Yes
DNA2	4022	0.16755	0.48265	Yes
PRIM1	4228	0.158139	0.507917	Yes
MCM3	4324	0.154688	0.538367	Yes
POLD4	4654	0.142169	0.553218	Yes
RFC5	5866	0.0983091	0.510032	No
SSBP1	6088	0.090757	0.518916	No
RFC1	6313	0.084347	0.526161	No
MCM6	7008	0.0633442	0.503025	No
MCM5	7276	0.0557062	0.501339	No
MCM2	7831	0.039839	0.4804	No
RFC2	7852	0.0392102	0.488341	No
RFC4	8182	0.0306378	0.477513	No
FEN1	8464	0.0242485	0.467823	No
PCNA	8626	0.0202624	0.463738	No
RNASEH1	8756	0.0163304	0.460486	No
POLD1	9579	-0.0042083	0.416779	No
POLE3	9779	-0.00892264	0.408017	No
POLD2	10307	-0.0234941	0.384784	No
RNASEH2C	10321	-0.0237641	0.389548	No
POLD3	10464	-0.0276567	0.388198	No
RNASEH2B	10536	-0.0295974	0.391153	No
RPA3	10727	-0.0345729	0.388786	No
RPA2	10955	-0.0411924	0.385932	No
RPA1	12658	-0.0888167	0.313876	No

## Sheet: Fig. 3c
Fig. 3c: The mRNA expression levels of each patient have been provided in Supplementary Data 3.
Raw sequencing data of RNAseq is available in GEO database (GSE249587, https://www.ncbi.nlm.nih.gov/geo/query/acc.cgi?acc=GSE249587).

## Sheet: Fig. 4a
Fig. 4a: Relative growth of OVCAR3 and OVCAR5 cells with aphidicolin and/or CHK1i prexasertib (0.8 nM) treatment.
		OVCAR3
	Aphidicolin (mM)	0	15	30	0	15
	CHK1i	-	-	-	+	+
	Replicate 1	1.05	0.697	0.786	1.01	0.261
	Replicate 2	1.041	0.701	0.722	0.968	0.249
	Replicate 3	0.909	0.734	0.798	1.087	0.229
		OVCAR5
	Aphidicolin (mM)	0	15	30	0	15
	CHK1i	-	-	-	+	+
	Replicate 1	1.021	0.721	0.728	1.02	0.376
	Replicate 2	0.97	0.762	0.738	0.98	0.411
	Replicate 3	1.009	0.768	0.749	1.058	0.377

## Sheet: Fig. 4b
Fig. 4b: Relative growth of OVCAR3 and OVCAR5 cells transfected with POLE siRNAs (siPOLE) and/or CHK1i prexasertib (0.8 nM) treatment.
		OVCAR3
	siPOLE	-	+	-	+
	CHK1i	-	-	+	+
	Replicate 1	1.0148	0.757	0.8458	0.4659
	Replicate 2	0.9581	0.7434	0.8927	0.4942
	Replicate 3	1.0271	0.7792	0.8865	0.5164
		OVCAR5
	siPOLE	-	+	-	+
	CHK1i	-	-	+	+
	Replicate 1	0.982	0.941	0.643	0.533
	Replicate 2	0.995	0.929	0.606	0.558
	Replicate 3	1.023	0.979	0.669	0.574

## Sheet: Fig. 4c
Fig. 4c: Relative growth of OVCAR3 and OVCAR5 cells transfected with POLA1 siRNAs (siPOLA1) and/or CHK1i prexasertib (0.8 nM) treatment.
		OVCAR3
	siPOLA1	-	+	-	+
	CHK1i	-	-	+	+
	Replicate 1	0.982	0.601	0.934	0.155
	Replicate 2	1.049	0.532	0.952	0.172
	Replicate 3	0.968	0.541	0.976	0.182
		OVCAR5
	siPOLA1	-	+	-	+
	CHK1i	-	-	+	+
	Replicate 1	1.00586	0.555311	0.810256	0.23663
	Replicate 2	0.981685	0.586081	0.770696	0.263004
	Replicate 3	1.01245	0.638828	0.794872	0.252015

## Sheet: Fig. 4d
Fig. 4d: Relative growth of OVCAR3 and OVCAR5 cells with ST1926 and/or CHK1i prexasertib (0.8 nM) treatment.
		OVCAR3
	ST1926 (nM)	0	125	250	500	0	125
	CHK1i	-	-	-	-	+	+
	Replicate 1	1.048	0.97	0.856	0.531	0.898	0.087
	Replicate 2	0.981	0.95	0.777	0.483	0.886	0.1
	Replicate 3	0.97	0.986	0.773	0.516	0.921	0.087
		OVCAR5
	ST1926 (nM)	0	125	250	500	0	125
	CHK1i	-	-	-	-	+	+
	Replicate 1	0.9864	1.0014	0.7173	0.4424	0.9075	0.2987
	Replicate 2	1.0263	0.881	0.6841	0.4042	0.8494	0.2913
	Replicate 3	0.9873	0.822	0.6675	0.4208	0.7721	0.2564

## Sheet: Fig. 4e
Fig. 4e: Relative growth of OVCAR3-PrexR and OVCAR5-PrexR cells transfected with POLE siRNAs (siPOLE) and/or CHK1i prexasertib (0.8 nM) treatment.
		OVCAR3-PrexR
	siPOLE	-	+	-	+
	CHK1i	-	-	+	+
	Replicate 1	1.102	0.451	1.04	0.396
	Replicate 2	0.906	0.438	1.022	0.371
	Replicate 3	0.992	0.472	1.075	0.321
		OVCAR5-PrexR
	siPOLE	-	+	-	+
	CHK1i	-	-	+	+
	Replicate 1	0.982	1.144	0.913	0.833
	Replicate 2	1.006	1.12	0.909	0.9
	Replicate 3	1.012	1.187	0.954	0.973

## Sheet: Fig. 4f
Fig. 4f: Relative growth of OVCAR3-PrexR and OVCAR5-PrexR cells transfected with POLE siRNAs (siPOLE) and/or CHK1i prexasertib (0.8 nM) treatment.
		OVCAR3-PrexR
	siPOLA1	-	+	-	+
	CHK1i	-	-	+	+
	Replicate 1	1.03101	0.226357	0.868217	0.0914729
	Replicate 2	0.975194	0.24031	0.835659	0.110078
	Replicate 3	0.993798	0.249612	0.877519	0.096124
		OVCAR5-PrexR
	siPOLA1	-	+	-	+
	CHK1i	-	-	+	+
	Replicate 1	1.00602	0.549053	0.861446	0.236661
	Replicate 2	0.993115	0.556799	0.869191	0.228916
	Replicate 3	1.00086	0.574871	0.866609	0.241824

[truncated: 20 more sheets: Fig. 4g, Fig. 4h, Supplementary Fig. 1, Supplementary Fig. 2a, Supplementary Fig. 2b, Supplementary Fig. 3a, Supplementary Fig. 3b, Supplementary Fig. 3c, Supplementary Fig. 3d, Supplementary Fig. 4a, Supplementary Fig. 4b, Supplementary Fig. 4c, Supplementary Fig. 5a, Supplementary Fig. 5b, Supplementary Fig. 6a-b, Supplementary Fig. 7a, Supplementary Fig. 7b, Supplementary Fig. 8a, Supplementary Fig. 8b, Supplementary Fig. 8c]
